# Supplementary material for: METTL3‐mediated m6A modification of circPRKAR1B promotes Crohn's colitis by inducing pyroptosis via autophagy inhibition
Source: Clin Transl Med. 2023 Sep 7;13(9):e1405. doi: 10.1002/ctm2.1405 (PMC10485333; doi:10.1002/ctm2.1405)
Supplement: Supplementary file 1 — Supporting Information [file CTM2-13-e1405-s001.xlsx]

## Sheet: proteins
Protein Group	Protein ID	Accessions	Accession	Gene	BS/BR_FC	-10lgP	Coverage (%)	Coverage (%) BR	Coverage (%) BS	Area BR	Area BS	Nor_Area BR	Nor_Area BS	#Peptides	#Unique	#Spec BR	#Spec BS	PTM	Avg. Mass	Description
63	354	P16401|H15_HUMAN	P16401	H1-5	1.82451	196.84	45	42	41	648570000	2603500000	3.69575	6.74293	23	16	21	31	Acetylation (N-term)	22580	Histone H1.5 OS=Homo sapiens OX=9606 GN=H1-5 PE=1 SV=3
44	697	P62750|RL23A_HUMAN	P62750	RPL23A	0.87192	209.55	52	52	52	739640000	1418900000	4.21469	3.67488	17	17	25	33		17695	60S ribosomal protein L23a OS=Homo sapiens OX=9606 GN=RPL23A PE=1 SV=1
4	56	P11387|TOP1_HUMAN	P11387	TOP1	1.33254	282.78	53	45	49	398970000	1169700000	2.27345	3.02946	51	51	51	73	Carbamidomethylation; Acetylation (N-term); Oxidation (HW)	90726	DNA topoisomerase 1 OS=Homo sapiens OX=9606 GN=TOP1 PE=1 SV=2
136	924	P46776|RL27A_HUMAN	P46776	RPL27A	1.37517	139.75	42	42	42	212520000	643000000	1.211	1.66534	8	8	13	18	Carbamidomethylation; Oxidation (HW)	16561	60S ribosomal protein L27a OS=Homo sapiens OX=9606 GN=RPL27A PE=1 SV=2
51	130	Q13813|SPTN1_HUMAN	Q13813	SPTAN1	4.57058	228.07	20	8	18	1945800	19567000	0.0110878	0.0506775	41	41	14	42	Carbamidomethylation	284538	Spectrin alpha chain non-erythrocytic 1 OS=Homo sapiens OX=9606 GN=SPTAN1 PE=1 SV=3
262	1180	P42766|RL35_HUMAN	P42766	RPL35	0.853245	122.45	42	42	32	300270000	563690000	1.71103	1.45993	7	6	10	7		14551	60S ribosomal protein L35 OS=Homo sapiens OX=9606 GN=RPL35 PE=1 SV=2
97	374	P62241|RS8_HUMAN	P62241	RPS8	1.25246	191.13	58	53	46	201890000	556330000	1.15043	1.44087	14	14	17	22	Carbamidomethylation; Oxidation (HW)	24205	40S ribosomal protein S8 OS=Homo sapiens OX=9606 GN=RPS8 PE=1 SV=2
400	2704	P47914|RL29_HUMAN	P47914	RPL29	1.35555	115.45	14	14	14	173040000	516080000	0.986034	1.33662	6	6	6	5		17752	60S ribosomal protein L29 OS=Homo sapiens OX=9606 GN=RPL29 PE=1 SV=2
400	2705	tr|A0A3B3ITT5|A0A3B3ITT5_HUMAN	A0A3B3ITT5	RPL29	1.35555	115.45	14	14	14	173040000	516080000	0.986034	1.33662	6	6	6	5		18512	60S ribosomal protein L29 OS=Homo sapiens OX=9606 GN=RPL29 PE=1 SV=1
71	447	P62280|RS11_HUMAN	P62280	RPS11	0.718072	174.01	61	57	61	305600000	482810000	1.7414	1.25045	16	16	23	24	Carbamidomethylation; Acetylation (N-term); Oxidation (HW)	18431	40S ribosomal protein S11 OS=Homo sapiens OX=9606 GN=RPS11 PE=1 SV=3
43	230	P61247|RS3A_HUMAN	P61247	RPS3A	0.860232	223.07	58	53	56	247790000	468980000	1.41198	1.21463	20	20	30	29	Carbamidomethylation; Oxidation (HW)	29945	40S ribosomal protein S3a OS=Homo sapiens OX=9606 GN=RPS3A PE=1 SV=2
35	78	Q6NZI2|CAVN1_HUMAN	Q6NZI2	CAVIN1	1.18638	244.11	60	52	55	176510000	460730000	1.00581	1.19327	27	27	26	38	Acetylation (N-term)	43476	Caveolae-associated protein 1 OS=Homo sapiens OX=9606 GN=CAVIN1 PE=1 SV=1
3	11	P04264|K2C1_HUMAN	P04264	KRT1	0.811959	300.18	66	56	62	245180000	438000000	1.39711	1.1344	55	44	55	73	Carbamidomethylation; Acetylation (N-term); Oxidation (HW)	66039	Keratin type II cytoskeletal 1 OS=Homo sapiens OX=9606 GN=KRT1 PE=1 SV=6
1	9	Q09666|AHNK_HUMAN	Q09666	AHNAK	1.89507	378.16	33	19	30	100560000	419280000	0.573021	1.08591	151	150	97	172	Carbamidomethylation; Acetylation (N-term); Oxidation (HW)	629114	Neuroblast differentiation-associated protein AHNAK OS=Homo sapiens OX=9606 GN=AHNAK PE=1 SV=2
143	525	tr|D3YTB1|D3YTB1_HUMAN	D3YTB1	RPL32	0.770143	165.2	60	60	60	245320000	415680000	1.39791	1.07659	11	11	14	15	Carbamidomethylation; Acetylation (N-term)	15617	60S ribosomal protein L32 (Fragment) OS=Homo sapiens OX=9606 GN=RPL32 PE=1 SV=1
143	526	P62910|RL32_HUMAN	P62910	RPL32	0.770143	165.2	59	59	59	245320000	415680000	1.39791	1.07659	11	11	14	15	Carbamidomethylation; Acetylation (N-term)	15860	60S ribosomal protein L32 OS=Homo sapiens OX=9606 GN=RPL32 PE=1 SV=2
143	528	tr|F8W727|F8W727_HUMAN	F8W727	RPL32	0.770143	165.2	52	52	52	245320000	415680000	1.39791	1.07659	11	11	14	15	Carbamidomethylation; Acetylation (N-term)	17962	60S ribosomal protein L32 OS=Homo sapiens OX=9606 GN=RPL32 PE=1 SV=1
261	1186	P62851|RS25_HUMAN	P62851	RPS25	1.06389	117.84	38	30	38	172690000	404220000	0.98404	1.04691	7	7	7	10		13742	40S ribosomal protein S25 OS=Homo sapiens OX=9606 GN=RPS25 PE=1 SV=1
110	539	P62249|RS16_HUMAN	P62249	RPS16	0.788846	153.87	60	59	55	228660000	396860000	1.30297	1.02785	16	16	17	19		16445	40S ribosomal protein S16 OS=Homo sapiens OX=9606 GN=RPS16 PE=1 SV=2
45	414	P16403|H12_HUMAN	P16403	H1-2	0.816563	192.32	49	46	43	218800000	393090000	1.24679	1.01808	24	7	24	33	Acetylation (N-term)	21365	Histone H1.2 OS=Homo sapiens OX=9606 GN=H1-2 PE=1 SV=2
10	46	P05787|K2C8_HUMAN	P05787	KRT8	0.630677	260.3	77	64	65	279650000	388040000	1.59353	1.005	46	35	54	49		53704	Keratin type II cytoskeletal 8 OS=Homo sapiens OX=9606 GN=KRT8 PE=1 SV=7
90	531	P62753|RS6_HUMAN	P62753	RPS6	0.608279	192.2	39	34	36	288550000	386170000	1.64425	1.00016	14	14	16	22	Carbamidomethylation; Oxidation (HW)	28681	40S ribosomal protein S6 OS=Homo sapiens OX=9606 GN=RPS6 PE=1 SV=1
23	50	P05783|K1C18_HUMAN	P05783	KRT18	0.653776	259.75	69	56	62	265890000	382460000	1.51512	0.990551	34	32	38	38		48058	Keratin type I cytoskeletal 18 OS=Homo sapiens OX=9606 GN=KRT18 PE=1 SV=2
74	158	P23396|RS3_HUMAN	P23396	RPS3	1.41087	206.1	81	42	77	111200000	345180000	0.633651	0.893998	21	21	16	28	Carbamidomethylation; Acetylation (N-term); Oxidation (HW)	26688	40S ribosomal protein S3 OS=Homo sapiens OX=9606 GN=RPS3 PE=1 SV=2
121	664	tr|J3QR09|J3QR09_HUMAN	J3QR09	RPL19	1.52608	175.63	36	31	36	100830000	338550000	0.57456	0.876827	12	11	14	22	Acetylation (N-term); Oxidation (HW)	23135	Ribosomal protein L19 OS=Homo sapiens OX=9606 GN=RPL19 PE=1 SV=1
121	665	tr|J3KTE4|J3KTE4_HUMAN	J3KTE4	RPL19	1.52608	175.63	36	31	36	100830000	338550000	0.57456	0.876827	12	11	14	22	Acetylation (N-term); Oxidation (HW)	23248	Ribosomal protein L19 OS=Homo sapiens OX=9606 GN=RPL19 PE=1 SV=1
121	666	P84098|RL19_HUMAN	P84098	RPL19	1.52608	175.63	36	31	36	100830000	338550000	0.57456	0.876827	12	11	14	22	Acetylation (N-term); Oxidation (HW)	23466	60S ribosomal protein L19 OS=Homo sapiens OX=9606 GN=RPL19 PE=1 SV=1
48	471	tr|A0A087WXM6|A0A087WXM6_HUMAN	A0A087WXM6	RPL17	0.816839	212.34	60	55	54	187850000	337600000	1.07043	0.874366	18	18	26	32	Carbamidomethylation; Acetylation (N-term); Oxidation (HW)	19586	60S ribosomal protein L17 (Fragment) OS=Homo sapiens OX=9606 GN=RPL17 PE=1 SV=1
48	475	tr|J3QQT2|J3QQT2_HUMAN	J3QQT2	RPL17	0.816839	212.34	59	54	54	187850000	337600000	1.07043	0.874366	18	18	26	32	Carbamidomethylation; Acetylation (N-term); Oxidation (HW)	19786	60S ribosomal protein L17 (Fragment) OS=Homo sapiens OX=9606 GN=RPL17 PE=1 SV=1
48	476	tr|J3KRX5|J3KRX5_HUMAN	J3KRX5	RPL17	0.816839	212.34	58	53	53	187850000	337600000	1.07043	0.874366	18	18	26	32	Carbamidomethylation; Acetylation (N-term); Oxidation (HW)	20170	60S ribosomal protein L17 (Fragment) OS=Homo sapiens OX=9606 GN=RPL17 PE=1 SV=1
48	478	P18621|RL17_HUMAN	P18621	RPL17	0.816839	212.34	55	51	50	187850000	337600000	1.07043	0.874366	18	18	26	32	Carbamidomethylation; Acetylation (N-term); Oxidation (HW)	21397	60S ribosomal protein L17 OS=Homo sapiens OX=9606 GN=RPL17 PE=1 SV=3
48	479	tr|A0A0A6YYL6|A0A0A6YYL6_HUMAN	A0A0A6YYL6	RPL17-C18orf32	0.816839	212.34	44	41	40	187850000	337600000	1.07043	0.874366	18	18	26	32	Carbamidomethylation; Acetylation (N-term); Oxidation (HW)	26373	60S ribosomal protein L17 OS=Homo sapiens OX=9606 GN=RPL17-C18orf32 PE=3 SV=1
112	742	P61254|RL26_HUMAN	P61254	RPL26	0.950536	174.09	48	47	47	156460000	327210000	0.891557	0.847457	14	3	19	17	Acetylation (N-term); Oxidation (HW)	17258	60S ribosomal protein L26 OS=Homo sapiens OX=9606 GN=RPL26 PE=1 SV=1
153	563	P62277|RS13_HUMAN	P62277	RPS13	0.698034	166.28	61	61	40	195040000	299540000	1.1114	0.775793	12	11	18	10		17222	40S ribosomal protein S13 OS=Homo sapiens OX=9606 GN=RPS13 PE=1 SV=2
191	756	tr|C9JXB8|C9JXB8_HUMAN	C9JXB8	RPL24	1.13616	137.61	55	54	47	114280000	285670000	0.651202	0.73987	11	11	15	10	Carbamidomethylation; Oxidation (HW)	14369	60S ribosomal protein L24 OS=Homo sapiens OX=9606 GN=RPL24 PE=1 SV=1
191	758	tr|C9JNW5|C9JNW5_HUMAN	C9JNW5	RPL24	1.13616	137.61	44	43	38	114280000	285670000	0.651202	0.73987	11	11	15	10	Carbamidomethylation; Oxidation (HW)	17543	60S ribosomal protein L24 OS=Homo sapiens OX=9606 GN=RPL24 PE=1 SV=1
191	759	P83731|RL24_HUMAN	P83731	RPL24	1.13616	137.61	42	41	36	114280000	285670000	0.651202	0.73987	11	11	15	10	Carbamidomethylation; Oxidation (HW)	17779	60S ribosomal protein L24 OS=Homo sapiens OX=9606 GN=RPL24 PE=1 SV=1
7	6	Q9H0A0|NAT10_HUMAN	Q9H0A0	NAT10	1.15052	301.95	55	34	50	109030000	275990000	0.621286	0.714799	51	51	46	61	Carbamidomethylation; Acetylation (N-term); Oxidation (HW)	115730	RNA cytidine acetyltransferase OS=Homo sapiens OX=9606 GN=NAT10 PE=1 SV=2
18	3	P14618|KPYM_HUMAN	P14618	PKM	1.00328	303.48	76	66	70	124750000	275370000	0.710863	0.713194	42	41	41	48	Carbamidomethylation; Acetylation (N-term)	57937	Pyruvate kinase PKM OS=Homo sapiens OX=9606 GN=PKM PE=1 SV=4
134	695	P37108|SRP14_HUMAN	P37108	SRP14	1.19888	178.64	59	58	47	104370000	275300000	0.594732	0.713012	12	12	18	13		14570	Signal recognition particle 14 kDa protein OS=Homo sapiens OX=9606 GN=SRP14 PE=1 SV=2
38	159	P62701|RS4X_HUMAN	P62701	RPS4X	1.15066	233.32	63	59	63	105880000	268050000	0.603336	0.694235	21	10	30	33	Carbamidomethylation; Oxidation (HW)	29598	40S ribosomal protein S4 X isoform OS=Homo sapiens OX=9606 GN=RPS4X PE=1 SV=2
31	70	Q9NX58|LYAR_HUMAN	Q9NX58	LYAR	1.12934	272.3	55	44	51	96992000	241000000	0.55269	0.624177	27	27	30	34	Carbamidomethylation; Oxidation (HW)	43615	Cell growth-regulating nucleolar protein OS=Homo sapiens OX=9606 GN=LYAR PE=1 SV=2
178	514	P62269|RS18_HUMAN	P62269	RPS18	1.72147	151.98	54	36	54	61782000	234000000	0.352053	0.606048	12	12	8	16	Oxidation (HW)	17719	40S ribosomal protein S18 OS=Homo sapiens OX=9606 GN=RPS18 PE=1 SV=3
255	1100	P07305|H10_HUMAN	P07305	H1-0	1.36116	150.14	28	23	23	77625000	232470000	0.442331	0.602085	9	9	9	10	Acetylation (N-term)	20863	Histone H1.0 OS=Homo sapiens OX=9606 GN=H1-0 PE=1 SV=3
25	15	P13645|K1C10_HUMAN	P13645	KRT10	0.695696	271.41	55	40	53	150930000	231020000	0.860045	0.59833	32	25	32	40	Carbamidomethylation; Oxidation (HW)	58827	Keratin type I cytoskeletal 10 OS=Homo sapiens OX=9606 GN=KRT10 PE=1 SV=6
227	431	P26373|RL13_HUMAN	P26373	RPL13	0.944725	142.08	48	37	31	109360000	227310000	0.623166	0.588721	12	12	10	10		24261	60S ribosomal protein L13 OS=Homo sapiens OX=9606 GN=RPL13 PE=1 SV=4
286	2414	P62861|RS30_HUMAN	P62861	FAU	1.0427	109.67	34	32	20	97336000	223300000	0.55465	0.578335	6	6	8	7		6648	40S ribosomal protein S30 OS=Homo sapiens OX=9606 GN=FAU PE=1 SV=1
286	2418	tr|E9PR30|E9PR30_HUMAN	E9PR30	FAU	1.0427	109.67	20	19	12	97336000	223300000	0.55465	0.578335	6	6	8	7		10905	40S ribosomal protein S30 OS=Homo sapiens OX=9606 GN=FAU PE=1 SV=1
149	166	Q92922|SMRC1_HUMAN	Q92922	SMARCC1	2.99762	217.14	25	10	21	1054000	6951400	0.00600601	0.0180038	21	14	9	20	Carbamidomethylation	122867	SWI/SNF complex subunit SMARCC1 OS=Homo sapiens OX=9606 GN=SMARCC1 PE=1 SV=3
250	632	P46779|RL28_HUMAN	P46779	RPL28	0.957155	116.3	62	39	62	105480000	222130000	0.601057	0.575305	11	11	7	14	Carbamidomethylation; Acetylation (N-term); Oxidation (HW)	15747	60S ribosomal protein L28 OS=Homo sapiens OX=9606 GN=RPL28 PE=1 SV=3
22	10	P35527|K1C9_HUMAN	P35527	KRT9	1.31195	309.97	71	43	69	76345000	220370000	0.435037	0.570747	39	38	28	49	Acetylation (N-term); Oxidation (HW)	62064	Keratin type I cytoskeletal 9 OS=Homo sapiens OX=9606 GN=KRT9 PE=1 SV=3
84	210	P15880|RS2_HUMAN	P15880	RPS2	1.04184	214.43	58	52	55	93207000	213650000	0.531122	0.553342	19	19	19	23	Carbamidomethylation; Oxidation (HW)	31324	40S ribosomal protein S2 OS=Homo sapiens OX=9606 GN=RPS2 PE=1 SV=2
231	1134	P62805|H4_HUMAN	P62805	H4-16	1.2715	141.17	52	44	52	75521000	211270000	0.430342	0.547178	8	8	8	11		11367	Histone H4 OS=Homo sapiens OX=9606 GN=H4C1 PE=1 SV=2
41	105	tr|B7Z6D5|B7Z6D5_HUMAN	B7Z6D5	DDX27	1.46474	238.26	44	29	39	60034000	193470000	0.342092	0.501077	31	31	26	33	Carbamidomethylation; Oxidation (HW)	86605	RNA helicase OS=Homo sapiens OX=9606 GN=DDX27 PE=1 SV=1
41	106	Q96GQ7|DDX27_HUMAN	Q96GQ7	DDX27	1.46474	238.26	42	28	37	60034000	193470000	0.342092	0.501077	31	31	26	33	Carbamidomethylation; Oxidation (HW)	89835	Probable ATP-dependent RNA helicase DDX27 OS=Homo sapiens OX=9606 GN=DDX27 PE=1 SV=2
168	631	P62081|RS7_HUMAN	P62081	RPS7	1.23777	204	59	35	59	68105000	185470000	0.388083	0.480357	13	13	9	18	Acetylation (N-term)	22127	40S ribosomal protein S7 OS=Homo sapiens OX=9606 GN=RPS7 PE=1 SV=1
171	1090	tr|E7ETK0|E7ETK0_HUMAN	E7ETK0	RPS24	1.13592	161.23	41	36	35	73175000	182880000	0.416973	0.473649	10	10	13	14	Acetylation (N-term); Oxidation (HW)	15197	40S ribosomal protein S24 OS=Homo sapiens OX=9606 GN=RPS24 PE=1 SV=1
171	1091	tr|A0A2R8Y849|A0A2R8Y849_HUMAN	A0A2R8Y849	RPS24	1.13592	161.23	41	36	35	73175000	182880000	0.416973	0.473649	10	10	13	14	Acetylation (N-term); Oxidation (HW)	15197	40S ribosomal protein S24 OS=Homo sapiens OX=9606 GN=RPS24 PE=1 SV=1
171	1092	P62847|RS24_HUMAN	P62847	RPS24	1.13592	161.23	41	35	35	73175000	182880000	0.416973	0.473649	10	10	13	14	Acetylation (N-term); Oxidation (HW)	15423	40S ribosomal protein S24 OS=Homo sapiens OX=9606 GN=RPS24 PE=1 SV=1
171	1093	tr|A0A2R8YD14|A0A2R8YD14_HUMAN	A0A2R8YD14	RPS24	1.13592	161.23	33	28	28	73175000	182880000	0.416973	0.473649	10	10	13	14	Acetylation (N-term); Oxidation (HW)	19258	40S ribosomal protein S24 OS=Homo sapiens OX=9606 GN=RPS24 PE=1 SV=1
277	1120	P62266|RS23_HUMAN	P62266	RPS23	1.63896	166.53	48	41	48	48414000	174580000	0.275878	0.452153	8	8	8	9	Carbamidomethylation	15808	40S ribosomal protein S23 OS=Homo sapiens OX=9606 GN=RPS23 PE=1 SV=3
57	165	P39023|RL3_HUMAN	P39023	RPL3	0.799439	235.48	52	44	38	94349000	165950000	0.537629	0.429802	26	26	29	27	Carbamidomethylation; Oxidation (HW)	46109	60S ribosomal protein L3 OS=Homo sapiens OX=9606 GN=RPL3 PE=1 SV=2
135	636	P62244|RS15A_HUMAN	P62244	RPS15A	0.95729	181.73	64	64	58	78592000	165530000	0.447841	0.428714	11	11	15	16	Carbamidomethylation; Acetylation (N-term); Oxidation (HW)	14840	40S ribosomal protein S15a OS=Homo sapiens OX=9606 GN=RPS15A PE=1 SV=2
17	18	O60841|IF2P_HUMAN	O60841	EIF5B	1.39668	296.41	42	29	32	52966000	162760000	0.301816	0.42154	48	48	45	44	Carbamidomethylation; Acetylation (N-term); Oxidation (HW)	138827	Eukaryotic translation initiation factor 5B OS=Homo sapiens OX=9606 GN=EIF5B PE=1 SV=4
17	19	tr|A0A087WUT6|A0A087WUT6_HUMAN	A0A087WUT6	EIF5B	1.39668	296.41	42	29	32	52966000	162760000	0.301816	0.42154	48	48	45	44	Carbamidomethylation; Acetylation (N-term); Oxidation (HW)	138681	Eukaryotic translation initiation factor 5B OS=Homo sapiens OX=9606 GN=EIF5B PE=1 SV=1
50	51	P07355|ANXA2_HUMAN	P07355	ANXA2	1.09633	240.13	69	55	63	66751000	161010000	0.380367	0.417007	25	25	29	28	Carbamidomethylation; Acetylation (N-term)	38604	Annexin A2 OS=Homo sapiens OX=9606 GN=ANXA2 PE=1 SV=2
199	461	Q03135|CAV1_HUMAN	Q03135	CAV1	1.31382	190.17	62	44	51	52864000	152810000	0.301235	0.39577	11	11	12	11	Carbamidomethylation	20472	Caveolin-1 OS=Homo sapiens OX=9606 GN=CAV1 PE=1 SV=4
92	879	tr|A0A2R8Y811|A0A2R8Y811_HUMAN	A0A2R8Y811	RPS14	0.799371	225.87	65	57	63	86374000	151910000	0.492185	0.393439	17	17	18	21	Carbamidomethylation	16160	40S ribosomal protein S14 (Fragment) OS=Homo sapiens OX=9606 GN=RPS14 PE=1 SV=1
92	880	P62263|RS14_HUMAN	P62263	RPS14	0.799371	225.87	64	56	63	86374000	151910000	0.492185	0.393439	17	17	18	21	Carbamidomethylation	16273	40S ribosomal protein S14 OS=Homo sapiens OX=9606 GN=RPS14 PE=1 SV=3
175	1834	P63173|RL38_HUMAN	P63173	RPL38	0.990872	140.47	50	50	50	68814000	150020000	0.392123	0.388544	6	6	13	14		8218	60S ribosomal protein L38 OS=Homo sapiens OX=9606 GN=RPL38 PE=1 SV=2
117	336	P23284|PPIB_HUMAN	P23284	PPIB	1.53499	176.83	53	50	47	43959000	148460000	0.250492	0.384504	13	13	15	20	Carbamidomethylation; Acetylation (N-term); Oxidation (HW)	23743	Peptidyl-prolyl cis-trans isomerase B OS=Homo sapiens OX=9606 GN=PPIB PE=1 SV=2
238	1177	P61353|RL27_HUMAN	P61353	RPL27	1.94981	129.02	43	31	43	34523000	148100000	0.196723	0.383571	9	9	7	12	Oxidation (HW)	15798	60S ribosomal protein L27 OS=Homo sapiens OX=9606 GN=RPL27 PE=1 SV=2
122	314	Q96AG4|LRC59_HUMAN	Q96AG4	LRRC59	1.94482	188.85	43	31	43	34032000	145620000	0.193925	0.377148	13	13	13	20	Carbamidomethylation	34930	Leucine-rich repeat-containing protein 59 OS=Homo sapiens OX=9606 GN=LRRC59 PE=1 SV=1
37	94	P41091|IF2G_HUMAN	P41091	EIF2S3	0.973653	221.63	59	47	49	65755000	140860000	0.374692	0.36482	25	25	27	35	Carbamidomethylation; Acetylation (N-term)	51110	Eukaryotic translation initiation factor 2 subunit 3 OS=Homo sapiens OX=9606 GN=EIF2S3 PE=1 SV=3
2	2	Q15149|PLEC_HUMAN	Q15149	PLEC	0.451612	389.52	44	35	25	133220000	132370000	0.759128	0.342831	173	173	160	112	Carbamidomethylation; Acetylation (N-term); Oxidation (HW)	531796	Plectin OS=Homo sapiens OX=9606 GN=PLEC PE=1 SV=3
267	1335	P61513|RL37A_HUMAN	P61513	RPL37A	1.07494	127.29	59	59	51	54625000	129190000	0.31127	0.334595	6	6	9	9	Carbamidomethylation; Oxidation (HW)	10275	60S ribosomal protein L37a OS=Homo sapiens OX=9606 GN=RPL37A PE=1 SV=2
267	1464	tr|C9J4Z3|C9J4Z3_HUMAN	C9J4Z3	RPL37A	1.14347	127.29	69	69	69	51351000	129190000	0.292614	0.334595	5	5	8	9	Carbamidomethylation; Oxidation (HW)	7624	60S ribosomal protein L37a OS=Homo sapiens OX=9606 GN=RPL37A PE=1 SV=1
46	52	Q9UMS4|PRP19_HUMAN	Q9UMS4	PRPF19	0.919501	245.1	67	58	66	63335000	128130000	0.360902	0.33185	25	25	27	32	Carbamidomethylation; Acetylation (N-term)	55181	Pre-mRNA-processing factor 19 OS=Homo sapiens OX=9606 GN=PRPF19 PE=1 SV=1
30	25	P35908|K22E_HUMAN	P35908	KRT2	1.31135	262.52	63	36	59	41571000	119940000	0.236884	0.310638	33	24	25	39	Carbamidomethylation	65433	Keratin type II cytoskeletal 2 epidermal OS=Homo sapiens OX=9606 GN=KRT2 PE=1 SV=2
164	484	tr|X1WI28|X1WI28_HUMAN	X1WI28	RPL10	1.797	184.08	50	34	50	30235000	119540000	0.172288	0.309602	13	13	9	18	Carbamidomethylation; Acetylation (N-term); Oxidation (HW)	22975	60S ribosomal protein L10 (Fragment) OS=Homo sapiens OX=9606 GN=RPL10 PE=1 SV=7
164	485	P27635|RL10_HUMAN	P27635	RPL10	1.797	184.08	47	32	46	30235000	119540000	0.172288	0.309602	13	13	9	18	Carbamidomethylation; Acetylation (N-term); Oxidation (HW)	24604	60S ribosomal protein L10 OS=Homo sapiens OX=9606 GN=RPL10 PE=1 SV=4
98	1014	Q8IUE6|H2A2B_HUMAN	Q8IUE6	H2AC21	14342.1	216.35	63	52	60		5676100	1.02501e-06	0.0147008	18	1	18	19		13995	Histone H2A type 2-B OS=Homo sapiens OX=9606 GN=H2AC21 PE=1 SV=3
140	803	P08708|RS17_HUMAN	P08708	RPS17	1.16673	195.75	57	50	57	43210000	110920000	0.246224	0.287277	13	13	14	17	Carbamidomethylation; Oxidation (HW)	15550	40S ribosomal protein S17 OS=Homo sapiens OX=9606 GN=RPS17 PE=1 SV=2
140	804	tr|H3BNC9|H3BNC9_HUMAN	H3BNC9		1.16673	195.75	13	12	13	43210000	110920000	0.246224	0.287277	13	13	14	17	Carbamidomethylation; Oxidation (HW)	64533	40S ribosomal protein S17 OS=Homo sapiens OX=9606 PE=3 SV=2
64	71	P27824|CALX_HUMAN	P27824	CANX	1.41984	235.63	49	30	45	35187000	109920000	0.200506	0.284687	28	28	20	28	Carbamidomethylation; Acetylation (N-term); Oxidation (HW)	67568	Calnexin OS=Homo sapiens OX=9606 GN=CANX PE=1 SV=2
52	64	O00567|NOP56_HUMAN	O00567	NOP56	1.29039	234.14	52	37	47	36822000	104540000	0.209823	0.270753	27	27	23	33	Carbamidomethylation	66050	Nucleolar protein 56 OS=Homo sapiens OX=9606 GN=NOP56 PE=1 SV=4
75	96	P05198|IF2A_HUMAN	P05198	EIF2S1	1.07443	249.77	66	55	60	44168000	104410000	0.251683	0.270416	24	24	23	20	Carbamidomethylation	36112	Eukaryotic translation initiation factor 2 subunit 1 OS=Homo sapiens OX=9606 GN=EIF2S1 PE=1 SV=3
245	823	P62829|RL23_HUMAN	P62829	RPL23	0.787919	178.17	62	56	42	60056000	104110000	0.342217	0.269639	8	8	10	8	Carbamidomethylation	14865	60S ribosomal protein L23 OS=Homo sapiens OX=9606 GN=RPL23 PE=1 SV=1
26	7	O43290|SNUT1_HUMAN	O43290	SART1	1.33056	279.6	51	40	47	35495000	103910000	0.202261	0.269121	38	38	28	41	Carbamidomethylation	90255	U4/U6.U5 tri-snRNP-associated protein 1 OS=Homo sapiens OX=9606 GN=SART1 PE=1 SV=1
409	3773	P62891|RL39_HUMAN	P62891	RPL39	1.15057	70.88	20	20	20	40562000	102680000	0.231135	0.265936	4	4	5	7	Oxidation (HW)	6407	60S ribosomal protein L39 OS=Homo sapiens OX=9606 GN=RPL39 PE=1 SV=2
409	3774	Q59GN2|R39L5_HUMAN	Q59GN2	RPL39P5	1.15057	70.88	20	20	20	40562000	102680000	0.231135	0.265936	4	4	5	7	Oxidation (HW)	6323	Putative 60S ribosomal protein L39-like 5 OS=Homo sapiens OX=9606 GN=RPL39P5 PE=5 SV=2
365	1203	tr|H7C2W9|H7C2W9_HUMAN	H7C2W9	RPL31	0.850734	126.81	43	28	43	54847000	102660000	0.312535	0.265884	6	6	5	7		12820	60S ribosomal protein L31 (Fragment) OS=Homo sapiens OX=9606 GN=RPL31 PE=1 SV=1
365	1206	tr|C9JU56|C9JU56_HUMAN	C9JU56	RPL31	0.850734	126.81	40	26	40	54847000	102660000	0.312535	0.265884	6	6	5	7		13336	60S ribosomal protein L31 (Fragment) OS=Homo sapiens OX=9606 GN=RPL31 PE=1 SV=1
365	1207	tr|B7Z4E3|B7Z4E3_HUMAN	B7Z4E3	RPL31	0.850734	126.81	38	25	38	54847000	102660000	0.312535	0.265884	6	6	5	7		13955	60S ribosomal protein L31 OS=Homo sapiens OX=9606 GN=RPL31 PE=1 SV=1
365	1208	P62899|RL31_HUMAN	P62899	RPL31	0.850734	126.81	37	24	37	54847000	102660000	0.312535	0.265884	6	6	5	7		14463	60S ribosomal protein L31 OS=Homo sapiens OX=9606 GN=RPL31 PE=1 SV=1
365	1210	tr|B7Z4C8|B7Z4C8_HUMAN	B7Z4C8	RPL31	0.850734	126.81	35	23	35	54847000	102660000	0.312535	0.265884	6	6	5	7		15119	60S ribosomal protein L31 OS=Homo sapiens OX=9606 GN=RPL31 PE=1 SV=1
36	79	O00541|PESC_HUMAN	O00541	PES1	1.14588	226.45	54	36	52	40581000	102310000	0.231243	0.264977	30	29	26	37	Carbamidomethylation	68003	Pescadillo homolog OS=Homo sapiens OX=9606 GN=PES1 PE=1 SV=1
141	480	P62424|RL7A_HUMAN	P62424	RPL7A	1.53861	174.25	39	38	39	30208000	102260000	0.172134	0.264848	12	12	13	17	Carbamidomethylation	29996	60S ribosomal protein L7a OS=Homo sapiens OX=9606 GN=RPL7A PE=1 SV=2
34	14	Q9Y2X3|NOP58_HUMAN	Q9Y2X3	NOP58	0.978883	269.03	53	38	50	47156000	101560000	0.268709	0.263035	28	28	28	36	Carbamidomethylation	59578	Nucleolar protein 58 OS=Homo sapiens OX=9606 GN=NOP58 PE=1 SV=1
65	65	Q8NE71|ABCF1_HUMAN	Q8NE71	ABCF1	1.95988	238.42	41	27	40	23541000	101510000	0.134144	0.262906	27	27	19	30	Carbamidomethylation	95926	ATP-binding cassette sub-family F member 1 OS=Homo sapiens OX=9606 GN=ABCF1 PE=1 SV=2
56	47	P20042|IF2B_HUMAN	P20042	EIF2S2	1.38028	251.14	75	68	70	33413000	101470000	0.190397	0.262802	26	26	24	29	Carbamidomethylation	38388	Eukaryotic translation initiation factor 2 subunit 2 OS=Homo sapiens OX=9606 GN=EIF2S2 PE=1 SV=2
72	109	Q86UE4|LYRIC_HUMAN	Q86UE4	MTDH	1.86235	220.38	47	30	47	23566000	96561000	0.134286	0.250088	22	22	15	30	Oxidation (HW)	63837	Protein LYRIC OS=Homo sapiens OX=9606 GN=MTDH PE=1 SV=2
172	1078	P46778|RL21_HUMAN	P46778	RPL21	0.75496	154.15	38	37	33	57823000	96046000	0.329493	0.248754	10	10	11	13		18565	60S ribosomal protein L21 OS=Homo sapiens OX=9606 GN=RPL21 PE=1 SV=2
62	31	O60832|DKC1_HUMAN	O60832	DKC1	1.03882	246.65	55	43	50	40744000	93123000	0.232172	0.241184	26	26	23	27	Carbamidomethylation; Acetylation (N-term)	57674	H/ACA ribonucleoprotein complex subunit DKC1 OS=Homo sapiens OX=9606 GN=DKC1 PE=1 SV=3
28	55	P68104|EF1A1_HUMAN	P68104	EEF1A1	0.284502	281.17	64	61	56	137300000	85943000	0.782377	0.222588	28	19	41	29	Carbamidomethylation; Oxidation (HW)	50141	Elongation factor 1-alpha 1 OS=Homo sapiens OX=9606 GN=EEF1A1 PE=1 SV=1
196	249	P62820|RAB1A_HUMAN	P62820	RAB1A	2.77017	214.37	76	39	64	3931200	23960000	0.0224012	0.0620551	17	7	9	15	Acetylation (N-term); Oxidation (HW)	22678	Ras-related protein Rab-1A OS=Homo sapiens OX=9606 GN=RAB1A PE=1 SV=3
12	45	Q13085|ACACA_HUMAN	Q13085	ACACA	1.25106	278.52	33	21	25	30474000	83881000	0.17365	0.217247	66	66	44	59	Carbamidomethylation	265551	Acetyl-CoA carboxylase 1 OS=Homo sapiens OX=9606 GN=ACACA PE=1 SV=2
88	208	Q8IYB3|SRRM1_HUMAN	Q8IYB3	SRRM1	1.72456	216.39	23	16	21	22063000	83714000	0.125722	0.216815	18	18	20	21	Carbamidomethylation	102335	Serine/arginine repetitive matrix protein 1 OS=Homo sapiens OX=9606 GN=SRRM1 PE=1 SV=2
88	209	tr|A9Z1X7|A9Z1X7_HUMAN	A9Z1X7	SRRM1	1.72456	216.39	23	16	21	22063000	83714000	0.125722	0.216815	18	18	20	21	Carbamidomethylation	103390	Serine/arginine repetitive matrix protein 1 OS=Homo sapiens OX=9606 GN=SRRM1 PE=1 SV=1
237	796	tr|Q5VVC8|Q5VVC8_HUMAN	Q5VVC8	RPL11	1.59636	149.35	55	50	25	23664000	83114000	0.134845	0.215261	10	10	11	7	Carbamidomethylation	19024	60S ribosomal protein L11 OS=Homo sapiens OX=9606 GN=RPL11 PE=1 SV=2
237	799	P62913|RL11_HUMAN	P62913	RPL11	1.59636	149.35	52	47	24	23664000	83114000	0.134845	0.215261	10	10	11	7	Carbamidomethylation	20252	60S ribosomal protein L11 OS=Homo sapiens OX=9606 GN=RPL11 PE=1 SV=2
197	306	Q9H0U4|RAB1B_HUMAN	Q9H0U4	RAB1B	20.585	206.14	71	56	59	397060	17983000	0.00226257	0.046575	15	5	12	13	Acetylation (N-term); Oxidation (HW)	22171	Ras-related protein Rab-1B OS=Homo sapiens OX=9606 GN=RAB1B PE=1 SV=1
142	127	Q01082|SPTB2_HUMAN	Q01082	SPTBN1	6.9501	204.65	15	5	13	1081200	16533000	0.00616101	0.0428196	27	26	9	24	Carbamidomethylation	274608	Spectrin beta chain non-erythrocytic 1 OS=Homo sapiens OX=9606 GN=SPTBN1 PE=1 SV=2
58	29	P40939|ECHA_HUMAN	P40939	HADHA	0.693049	266.44	54	36	45	46778000	71328000	0.266555	0.184736	31	31	23	28	Carbamidomethylation; Oxidation (HW)	83000	Trifunctional enzyme subunit alpha mitochondrial OS=Homo sapiens OX=9606 GN=HADHA PE=1 SV=2
58	32	tr|H0YFD6|H0YFD6_HUMAN	H0YFD6	HADHA	0.693049	266.44	52	34	43	46778000	71328000	0.266555	0.184736	31	31	23	28	Carbamidomethylation; Oxidation (HW)	86372	Enoyl-CoA hydratase OS=Homo sapiens OX=9606 GN=HADHA PE=1 SV=2
6	27	Q6P2Q9|PRP8_HUMAN	Q6P2Q9	PRPF8	0.922898	297.12	36	23	28	34824000	70711000	0.198438	0.183138	71	71	52	60	Carbamidomethylation	273599	Pre-mRNA-processing-splicing factor 8 OS=Homo sapiens OX=9606 GN=PRPF8 PE=1 SV=2
157	876	P62979|RS27A_HUMAN	P62979	RPS27A	1.05438	170.54	51	45	51	30180000	70012000	0.171975	0.181327	10	5	11	16	Carbamidomethylation; Oxidation (HW)	17965	Ubiquitin-40S ribosomal protein S27a OS=Homo sapiens OX=9606 GN=RPS27A PE=1 SV=2
9	42	O75643|U520_HUMAN	O75643	SNRNP200	0.970057	289.37	37	24	29	32260000	68852000	0.183827	0.178323	63	63	47	60	Carbamidomethylation	244505	U5 small nuclear ribonucleoprotein 200 kDa helicase OS=Homo sapiens OX=9606 GN=SNRNP200 PE=1 SV=2
221	1017	P62841|RS15_HUMAN	P62841	RPS15	0.401731	188.43	68	54	31	76106000	67268000	0.433675	0.174221	9	9	14	8	Oxidation (HW)	17040	40S ribosomal protein S15 OS=Homo sapiens OX=9606 GN=RPS15 PE=1 SV=2
221	1018	tr|K7ELC2|K7ELC2_HUMAN	K7ELC2	RPS15	0.401731	188.43	64	51	30	76106000	67268000	0.433675	0.174221	9	9	14	8	Oxidation (HW)	17723	40S ribosomal protein S15 OS=Homo sapiens OX=9606 GN=RPS15 PE=1 SV=1
70	201	P04406|G3P_HUMAN	P04406	GAPDH	0.727876	230.42	67	61	53	41909000	67115000	0.23881	0.173824	19	19	24	23	Carbamidomethylation; Oxidation (HW)	36053	Glyceraldehyde-3-phosphate dehydrogenase OS=Homo sapiens OX=9606 GN=GAPDH PE=1 SV=3
39	66	Q9BSJ8|ESYT1_HUMAN	Q9BSJ8	ESYT1	1.2566	243.69	40	25	33	23989000	66323000	0.136697	0.171773	34	34	28	35	Carbamidomethylation	122856	Extended synaptotagmin-1 OS=Homo sapiens OX=9606 GN=ESYT1 PE=1 SV=1
100	273	P22087|FBRL_HUMAN	P22087	FBL	0.773105	210.21	49	44	46	38650000	65742000	0.220239	0.170268	14	14	17	19	Carbamidomethylation	33784	rRNA 2'-O-methyltransferase fibrillarin OS=Homo sapiens OX=9606 GN=FBL PE=1 SV=2
29	28	P11142|HSP7C_HUMAN	P11142	HSPA8	0.750367	250.68	57	50	46	39757000	65636000	0.226547	0.169994	30	25	38	29	Carbamidomethylation; Oxidation (HW)	70898	Heat shock cognate 71 kDa protein OS=Homo sapiens OX=9606 GN=HSPA8 PE=1 SV=1
142	128	tr|A0A087WUZ3|A0A087WUZ3_HUMAN	A0A087WUZ3	SPTBN1	6.9501	204.65	15	5	13	1081200	16533000	0.00616101	0.0428196	27	26	9	24	Carbamidomethylation	274828	Spectrin beta chain OS=Homo sapiens OX=9606 GN=SPTBN1 PE=1 SV=1
96	116	tr|A0A0C4DH22|A0A0C4DH22_HUMAN	A0A0C4DH22	EPB41L1	2.58854	204.2	29	16	29	3737000	21283000	0.0212946	0.0551218	21	19	10	27	Carbamidomethylation	98375	Band 4.1-like protein 1 OS=Homo sapiens OX=9606 GN=EPB41L1 PE=1 SV=1
338	894	P40429|RL13A_HUMAN	P40429	RPL13A	1.32563	134.35	31	31	30	22216000	64795000	0.126594	0.167816	7	7	6	7	Carbamidomethylation; Acetylation (N-term)	23577	60S ribosomal protein L13a OS=Homo sapiens OX=9606 GN=RPL13A PE=1 SV=2
355	2003	P60866|RS20_HUMAN	P60866	RPS20	0.941503	103.73	25	25	25	31053000	64325000	0.176949	0.166598	3	3	5	7	Carbamidomethylation	13373	40S ribosomal protein S20 OS=Homo sapiens OX=9606 GN=RPS20 PE=1 SV=1
120	325	Q9H6F5|CCD86_HUMAN	Q9H6F5	CCDC86	1.53067	193.87	40	34	37	18881000	63586000	0.10759	0.164684	16	16	14	19	Carbamidomethylation; Acetylation (N-term); Oxidation (HW)	40236	Coiled-coil domain-containing protein 86 OS=Homo sapiens OX=9606 GN=CCDC86 PE=1 SV=1
174	692	P39019|RS19_HUMAN	P39019	RPS19	1.05571	140.81	52	34	46	26328000	61153000	0.150025	0.158383	10	10	11	13	Acetylation (N-term); Oxidation (HW)	16060	40S ribosomal protein S19 OS=Homo sapiens OX=9606 GN=RPS19 PE=1 SV=2
222	1202	P62854|RS26_HUMAN	P62854	RPS26	0.603144	139.94	50	50	37	45530000	60419000	0.259444	0.156482	8	8	14	7	Carbamidomethylation	13015	40S ribosomal protein S26 OS=Homo sapiens OX=9606 GN=RPS26 PE=1 SV=3
42	35	P11021|BIP_HUMAN	P11021	HSPA5	1.0662	251.92	43	37	40	24146000	56642000	0.137591	0.1467	24	22	27	32		72333	Endoplasmic reticulum chaperone BiP OS=Homo sapiens OX=9606 GN=HSPA5 PE=1 SV=2
404	1008	tr|A0A087WTD7|A0A087WTD7_HUMAN	A0A087WTD7	AKAP13	0.787043	113.68	5	4	4	32674000	56579000	0.186186	0.146537	6	6	5	6	Carbamidomethylation	161184	A-kinase anchor protein 13 OS=Homo sapiens OX=9606 GN=AKAP13 PE=1 SV=1
404	1010	Q12802|AKP13_HUMAN	Q12802	AKAP13	0.787043	113.68	3	2	2	32674000	56579000	0.186186	0.146537	6	6	5	6	Carbamidomethylation	307550	A-kinase anchor protein 13 OS=Homo sapiens OX=9606 GN=AKAP13 PE=1 SV=2
404	1012	tr|A8MYJ1|A8MYJ1_HUMAN	A8MYJ1	AKAP13	0.787043	113.68	5	4	4	32674000	56579000	0.186186	0.146537	6	6	5	6	Carbamidomethylation	161840	A-kinase anchor protein 13 OS=Homo sapiens OX=9606 GN=AKAP13 PE=1 SV=3
87	157	Q9BVP2|GNL3_HUMAN	Q9BVP2	GNL3	0.995891	206.57	45	40	34	24984000	54743000	0.142366	0.141781	23	22	19	21	Carbamidomethylation	61993	Guanine nucleotide-binding protein-like 3 OS=Homo sapiens OX=9606 GN=GNL3 PE=1 SV=2
27	43	Q5JTH9|RRP12_HUMAN	Q5JTH9	RRP12	1.0107	264.63	39	24	34	24497000	54474000	0.139591	0.141085	40	40	32	39	Carbamidomethylation	143702	RRP12-like protein OS=Homo sapiens OX=9606 GN=RRP12 PE=1 SV=2
55	57	P02786|TFR1_HUMAN	P02786	TFRC	0.868992	240.22	39	32	32	28316000	54138000	0.161353	0.140215	26	26	27	26	Carbamidomethylation	84871	Transferrin receptor protein 1 OS=Homo sapiens OX=9606 GN=TFRC PE=1 SV=2
54	40	Q9NVP1|DDX18_HUMAN	Q9NVP1	DDX18	0.759358	244.47	49	28	40	32148000	53710000	0.183189	0.139106	26	26	26	27	Carbamidomethylation; Acetylation (N-term); Oxidation (HW)	75407	ATP-dependent RNA helicase DDX18 OS=Homo sapiens OX=9606 GN=DDX18 PE=1 SV=2
66	498	P16402|H13_HUMAN	P16402	H1-3	1.52393	181.58	43	41	37	15747000	52798000	0.0897312	0.136744	18	4	18	29	Acetylation (N-term)	22350	Histone H1.3 OS=Homo sapiens OX=9606 GN=H1-3 PE=1 SV=2
150	243	Q9H0S4|DDX47_HUMAN	Q9H0S4	DDX47	1.63416	203.11	36	20	34	14432000	51889000	0.0822379	0.13439	14	14	11	17	Acetylation (N-term)	50647	Probable ATP-dependent RNA helicase DDX47 OS=Homo sapiens OX=9606 GN=DDX47 PE=1 SV=1
96	117	Q9H4G0|E41L1_HUMAN	Q9H4G0	EPB41L1	2.58854	204.2	29	16	29	3737000	21283000	0.0212946	0.0551218	21	19	10	27	Carbamidomethylation	98503	Band 4.1-like protein 1 OS=Homo sapiens OX=9606 GN=EPB41L1 PE=1 SV=2
77	73	O95573|ACSL3_HUMAN	O95573	ACSL3	0.318407	225.19	41	27	32	69263000	48522000	0.394682	0.125669	24	22	22	22	Carbamidomethylation; Acetylation (N-term); Oxidation (HW)	80420	Long-chain-fatty-acid--CoA ligase 3 OS=Homo sapiens OX=9606 GN=ACSL3 PE=1 SV=3
183	332	P18124|RL7_HUMAN	P18124	RPL7	1.05463	170.45	54	46	47	20773000	48201000	0.118371	0.124838	15	15	11	16	Carbamidomethylation	29226	60S ribosomal protein L7 OS=Homo sapiens OX=9606 GN=RPL7 PE=1 SV=1
151	107	P55084|ECHB_HUMAN	P55084	HADHB	1.54656	209.67	55	27	43	13981000	47573000	0.079668	0.123212	21	21	10	19	Carbamidomethylation	51294	Trifunctional enzyme subunit beta mitochondrial OS=Homo sapiens OX=9606 GN=HADHB PE=1 SV=3
59	83	Q99459|CDC5L_HUMAN	Q99459	CDC5L	1.68099	234.88	38	26	33	12598000	46593000	0.0717872	0.120673	26	26	22	29	Carbamidomethylation; Acetylation (N-term); Oxidation (HW)	92251	Cell division cycle 5-like protein OS=Homo sapiens OX=9606 GN=CDC5L PE=1 SV=2
68	99	O94906|PRP6_HUMAN	O94906	PRPF6	1.08165	230.16	33	22	28	19552000	46530000	0.111413	0.12051	32	32	22	28	Carbamidomethylation	106925	Pre-mRNA-processing factor 6 OS=Homo sapiens OX=9606 GN=PRPF6 PE=1 SV=1
139	310	P35659|DEK_HUMAN	P35659	DEK	1.0427	175.74	41	28	35	19921000	45701000	0.113516	0.118363	13	13	13	17	Carbamidomethylation; Acetylation (N-term); Oxidation (HW)	42674	Protein DEK OS=Homo sapiens OX=9606 GN=DEK PE=1 SV=1
139	311	tr|H0Y993|H0Y993_HUMAN	H0Y993	DEK	1.0427	175.74	40	28	34	19921000	45701000	0.113516	0.118363	13	13	13	17	Carbamidomethylation; Acetylation (N-term); Oxidation (HW)	43248	DEK oncogene (DNA binding) isoform CRA_b OS=Homo sapiens OX=9606 GN=DEK PE=1 SV=2
139	312	tr|A0A494C028|A0A494C028_HUMAN	A0A494C028	DEK	1.0427	175.74	40	28	34	19921000	45701000	0.113516	0.118363	13	13	13	17	Carbamidomethylation; Acetylation (N-term); Oxidation (HW)	43257	Protein DEK OS=Homo sapiens OX=9606 GN=DEK PE=1 SV=1
249	881	P49755|TMEDA_HUMAN	P49755	TMED10	1.0691	171.11	37	26	37	19393000	45616000	0.110507	0.118143	7	7	8	10		24976	Transmembrane emp24 domain-containing protein 10 OS=Homo sapiens OX=9606 GN=TMED10 PE=1 SV=2
67	75	P04843|RPN1_HUMAN	P04843	RPN1	1.49193	236.3	56	40	40	13866000	45515000	0.0790127	0.117881	29	29	22	25	Carbamidomethylation	68569	Dolichyl-diphosphooligosaccharide--protein glycosyltransferase subunit 1 OS=Homo sapiens OX=9606 GN=RPN1 PE=1 SV=1
119	103	P00558|PGK1_HUMAN	P00558	PGK1	1.2646	222.53	53	36	51	16098000	44790000	0.0917313	0.116004	17	17	12	21	Carbamidomethylation	44615	Phosphoglycerate kinase 1 OS=Homo sapiens OX=9606 GN=PGK1 PE=1 SV=3
497	2025	P62273|RS29_HUMAN	P62273	RPS29	1.10273	75.38	46	32	46	17582000	42657000	0.100188	0.110479	3	3	3	5	Carbamidomethylation	6677	40S ribosomal protein S29 OS=Homo sapiens OX=9606 GN=RPS29 PE=1 SV=2
234	710	tr|Q5T7C4|Q5T7C4_HUMAN	Q5T7C4	HMGB1	1.83899	163.3	59	18	59	10419000	42156000	0.0593706	0.109182	9	8	5	13	Carbamidomethylation	18311	High mobility group protein B1 OS=Homo sapiens OX=9606 GN=HMGB1 PE=1 SV=1
234	712	P09429|HMGB1_HUMAN	P09429	HMGB1	1.83899	163.3	43	13	43	10419000	42156000	0.0593706	0.109182	9	8	5	13	Carbamidomethylation	24894	High mobility group protein B1 OS=Homo sapiens OX=9606 GN=HMGB1 PE=1 SV=3
187	505	P51572|BAP31_HUMAN	P51572	BCAP31	0.671422	168.18	44	33	38	28380000	41924000	0.161718	0.108581	14	14	11	13		27992	B-cell receptor-associated protein 31 OS=Homo sapiens OX=9606 GN=BCAP31 PE=1 SV=3
131	145	Q14498|RBM39_HUMAN	Q14498	RBM39	1.28908	199.25	40	22	38	14602000	41414000	0.0832066	0.10726	18	18	14	18	Carbamidomethylation; Acetylation (N-term)	59380	RNA-binding protein 39 OS=Homo sapiens OX=9606 GN=RBM39 PE=1 SV=2
61	59	Q08379|GOGA2_HUMAN	Q08379	GOLGA2	1.14028	244.25	39	27	27	16002000	40146000	0.0911843	0.103976	31	31	27	24	Carbamidomethylation	113086	Golgin subfamily A member 2 OS=Homo sapiens OX=9606 GN=GOLGA2 PE=1 SV=3
61	60	tr|A0A6Q8KRG2|A0A6Q8KRG2_HUMAN	A0A6Q8KRG2	GOLGA2	1.14028	244.25	39	28	27	16002000	40146000	0.0911843	0.103976	31	31	27	24	Carbamidomethylation	111659	Golgin subfamily A member 2 OS=Homo sapiens OX=9606 GN=GOLGA2 PE=4 SV=1
192	639	P46783|RS10_HUMAN	P46783	RPS10	0.868442	159.25	53	42	49	20966000	40060000	0.119471	0.103753	9	9	9	14		18898	40S ribosomal protein S10 OS=Homo sapiens OX=9606 GN=RPS10 PE=1 SV=1
86	36	Q8IY81|SPB1_HUMAN	Q8IY81	FTSJ3	0.660101	245.66	41	30	26	27155000	39438000	0.154737	0.102142	25	25	20	20	Carbamidomethylation	96558	pre-rRNA 2'-O-ribose RNA methyltransferase FTSJ3 OS=Homo sapiens OX=9606 GN=FTSJ3 PE=1 SV=2
835	4617	tr|A0A2R8Y5P9|A0A2R8Y5P9_HUMAN	A0A2R8Y5P9	SHROOM3	0.289896	23.78	0	0	0	59092000	37690000	0.336724	0.0976151	1	1	1	1		208048	Protein Shroom3 OS=Homo sapiens OX=9606 GN=SHROOM3 PE=1 SV=1
835	4618	Q8TF72|SHRM3_HUMAN	Q8TF72	SHROOM3	0.289896	23.78	0	0	0	59092000	37690000	0.336724	0.0976151	1	1	1	1		216856	Protein Shroom3 OS=Homo sapiens OX=9606 GN=SHROOM3 PE=1 SV=2
49	34	Q15029|U5S1_HUMAN	Q15029	EFTUD2	1.17269	266.71	46	25	38	14592000	37649000	0.0831496	0.0975089	35	34	23	35	Carbamidomethylation; Acetylation (N-term); Oxidation (HW)	109436	116 kDa U5 small nuclear ribonucleoprotein component OS=Homo sapiens OX=9606 GN=EFTUD2 PE=1 SV=1
96	122	tr|A0A1B0GTW6|A0A1B0GTW6_HUMAN	A0A1B0GTW6	EPB41L1	2.58854	204.2	16	9	16	3737000	21283000	0.0212946	0.0551218	21	19	10	27	Carbamidomethylation	175041	Band 4.1-like protein 1 OS=Homo sapiens OX=9606 GN=EPB41L1 PE=1 SV=2
79	121	Q13823|NOG2_HUMAN	Q13823	GNL2	0.922869	218.25	35	26	25	18252000	37060000	0.104005	0.0959834	25	25	22	22	Carbamidomethylation	83655	Nucleolar GTP-binding protein 2 OS=Homo sapiens OX=9606 GN=GNL2 PE=1 SV=1
107	233	P36578|RL4_HUMAN	P36578	RPL4	0.564041	197.06	44	44	33	29305000	36367000	0.166989	0.0941886	18	18	21	14	Carbamidomethylation	47697	60S ribosomal protein L4 OS=Homo sapiens OX=9606 GN=RPL4 PE=1 SV=5
429	1163	E9PRG8|CK098_HUMAN	E9PRG8	C11orf98	0.86712	135.03	45	45	33	18786000	35840000	0.107048	0.0928237	6	6	6	4		14234	Uncharacterized protein C11orf98 OS=Homo sapiens OX=9606 GN=C11orf98 PE=4 SV=2
154	213	Q14137|BOP1_HUMAN	Q14137	BOP1	2.4253	203.79	26	14	24	6951400	37093000	0.0396112	0.0960689	16	16	12	16	Carbamidomethylation	83630	Ribosome biogenesis protein BOP1 OS=Homo sapiens OX=9606 GN=BOP1 PE=1 SV=2
146	164	Q10567|AP1B1_HUMAN	Q10567	AP1B1	1273.13	202.57	20	12	19		503860	1.02501e-06	0.00130497	20	3	12	18	Carbamidomethylation	104637	AP-1 complex subunit beta-1 OS=Homo sapiens OX=9606 GN=AP1B1 PE=1 SV=2
455	1402	O14684|PTGES_HUMAN	O14684	PTGES	1.13157	103.63	26	26	21	13081000	32567000	0.0745395	0.0843468	4	4	5	4	Carbamidomethylation	17102	Prostaglandin E synthase OS=Homo sapiens OX=9606 GN=PTGES PE=1 SV=2
147	203	tr|A0A087WY71|A0A087WY71_HUMAN	A0A087WY71	AP2M1	1.02437	184.2	43	25	34	14378000	32405000	0.0819302	0.0839272	17	17	13	16	Carbamidomethylation	49527	AP-2 complex subunit mu OS=Homo sapiens OX=9606 GN=AP2M1 PE=1 SV=1
147	204	Q96CW1|AP2M1_HUMAN	Q96CW1	AP2M1	1.02437	184.2	43	25	34	14378000	32405000	0.0819302	0.0839272	17	17	13	16	Carbamidomethylation	49655	AP-2 complex subunit mu OS=Homo sapiens OX=9606 GN=AP2M1 PE=1 SV=2
147	205	tr|E9PFW3|E9PFW3_HUMAN	E9PFW3	AP2M1	1.02437	184.2	40	24	32	14378000	32405000	0.0819302	0.0839272	17	17	13	16	Carbamidomethylation	52304	AP-2 complex subunit mu OS=Homo sapiens OX=9606 GN=AP2M1 PE=1 SV=1
83	87	P16615|AT2A2_HUMAN	P16615	ATP2A2	0.800278	224.85	30	16	22	18294000	32211000	0.104245	0.0834248	27	27	18	22	Carbamidomethylation	114757	Sarcoplasmic/endoplasmic reticulum calcium ATPase 2 OS=Homo sapiens OX=9606 GN=ATP2A2 PE=1 SV=1
16	68	Q9NZM1|MYOF_HUMAN	Q9NZM1	MYOF	0.559632	278.51	33	23	22	26016000	32033000	0.148247	0.0829638	57	57	44	47	Carbamidomethylation	234706	Myoferlin OS=Homo sapiens OX=9606 GN=MYOF PE=1 SV=1
69	80	P0DMV8|HS71A_HUMAN	P0DMV8	HSPA1A	1.98215	234.38	52	44	35	7134300	31113000	0.0406534	0.080581	24	12	23	24	Carbamidomethylation	70052	Heat shock 70 kDa protein 1A OS=Homo sapiens OX=9606 GN=HSPA1A PE=1 SV=1
69	81	P0DMV9|HS71B_HUMAN	P0DMV9	HSPA1B	1.98215	234.38	52	44	35	7134300	31113000	0.0406534	0.080581	24	12	23	24	Carbamidomethylation	70052	Heat shock 70 kDa protein 1B OS=Homo sapiens OX=9606 GN=HSPA1B PE=1 SV=1
69	82	tr|A0A0G2JIW1|A0A0G2JIW1_HUMAN	A0A0G2JIW1	HSPA1B	1.98215	234.38	52	44	35	7134300	31113000	0.0406534	0.080581	24	12	23	24	Carbamidomethylation	70109	Heat shock 70 kDa protein 1B OS=Homo sapiens OX=9606 GN=HSPA1B PE=1 SV=1
94	86	tr|H7BXI1|H7BXI1_HUMAN	H7BXI1	ESYT2	1.95525	215.76	35	22	26	7202900	30986000	0.0410443	0.0802521	23	23	18	20	Carbamidomethylation	96329	Extended synaptotagmin-2 OS=Homo sapiens OX=9606 GN=ESYT2 PE=1 SV=2
109	162	tr|E7EW05|E7EW05_HUMAN	E7EW05	SDAD1	0.871247	198.55	35	29	20	16038000	30743000	0.0913894	0.0796227	21	21	20	17	Carbamidomethylation	75441	Protein SDA1 OS=Homo sapiens OX=9606 GN=SDAD1 PE=1 SV=1
109	163	Q9NVU7|SDA1_HUMAN	Q9NVU7	SDAD1	0.871247	198.55	33	28	19	16038000	30743000	0.0913894	0.0796227	21	21	20	17	Carbamidomethylation	79871	Protein SDA1 homolog OS=Homo sapiens OX=9606 GN=SDAD1 PE=1 SV=3
523	1085	P49458|SRP09_HUMAN	P49458	SRP9	0.761764	115.36	63	45	43	18204000	30510000	0.103732	0.0790193	6	6	4	4	Carbamidomethylation	10112	Signal recognition particle 9 kDa protein OS=Homo sapiens OX=9606 GN=SRP9 PE=1 SV=2
99	120	Q1ED39|KNOP1_HUMAN	Q1ED39	KNOP1	1.00103	222.31	50	37	42	13792000	30376000	0.078591	0.0786722	20	20	18	18	Carbamidomethylation; Acetylation (N-term); Oxidation (HW)	51589	Lysine-rich nucleolar protein 1 OS=Homo sapiens OX=9606 GN=KNOP1 PE=1 SV=1
170	370	Q02878|RL6_HUMAN	Q02878	RPL6	1.09951	170.21	42	30	38	12219000	29559000	0.0696276	0.0765562	12	11	12	13		32728	60S ribosomal protein L6 OS=Homo sapiens OX=9606 GN=RPL6 PE=1 SV=3
102	171	tr|A0A2R8Y425|A0A2R8Y425_HUMAN	A0A2R8Y425	CHD4	4.24634	195.05	19	7	15	1118100	10446000	0.00637127	0.0270546	28	19	13	23	Carbamidomethylation	215614	DNA helicase (Fragment) OS=Homo sapiens OX=9606 GN=CHD4 PE=1 SV=1
339	908	tr|M0R3D6|M0R3D6_HUMAN	M0R3D6	RPL18A	0.595363	126.12	43	43	38	21517000	28185000	0.12261	0.0729977	6	6	7	7	Carbamidomethylation	16715	60S ribosomal protein L18a (Fragment) OS=Homo sapiens OX=9606 GN=RPL18A PE=1 SV=1
339	909	tr|M0R1A7|M0R1A7_HUMAN	M0R1A7	RPL18A	0.595363	126.12	41	41	36	21517000	28185000	0.12261	0.0729977	6	6	7	7	Carbamidomethylation	17477	60S ribosomal protein L18a OS=Homo sapiens OX=9606 GN=RPL18A PE=1 SV=1
339	910	tr|M0R117|M0R117_HUMAN	M0R117	RPL18A	0.595363	126.12	40	40	34	21517000	28185000	0.12261	0.0729977	6	6	7	7	Carbamidomethylation	18079	60S ribosomal protein L18a OS=Homo sapiens OX=9606 GN=RPL18A PE=1 SV=1
339	913	Q02543|RL18A_HUMAN	Q02543	RPL18A	0.595363	126.12	35	35	30	21517000	28185000	0.12261	0.0729977	6	6	7	7	Carbamidomethylation	20762	60S ribosomal protein L18a OS=Homo sapiens OX=9606 GN=RPL18A PE=1 SV=2
102	172	tr|A0A2R8Y5J0|A0A2R8Y5J0_HUMAN	A0A2R8Y5J0	CHD4	4.24634	195.05	19	7	15	1118100	10446000	0.00637127	0.0270546	28	19	13	23	Carbamidomethylation	215721	DNA helicase OS=Homo sapiens OX=9606 GN=CHD4 PE=1 SV=1
442	942	tr|F5H018|F5H018_HUMAN	F5H018	RAN	1.15994	114.27	36	26	27	9973100	25452000	0.0568298	0.0659193	7	7	6	5	Carbamidomethylation; Acetylation (N-term); Oxidation (HW)	22436	GTP-binding nuclear protein Ran (Fragment) OS=Homo sapiens OX=9606 GN=RAN PE=1 SV=8
442	943	P62826|RAN_HUMAN	P62826	RAN	1.15994	114.27	33	24	25	9973100	25452000	0.0568298	0.0659193	7	7	6	5	Carbamidomethylation; Acetylation (N-term); Oxidation (HW)	24423	GTP-binding nuclear protein Ran OS=Homo sapiens OX=9606 GN=RAN PE=1 SV=3
442	944	tr|B5MDF5|B5MDF5_HUMAN	B5MDF5	RAN	1.15994	114.27	30	22	23	9973100	25452000	0.0568298	0.0659193	7	7	6	5	Carbamidomethylation; Acetylation (N-term); Oxidation (HW)	26224	GTP-binding nuclear protein Ran OS=Homo sapiens OX=9606 GN=RAN PE=1 SV=1
442	945	tr|J3KQE5|J3KQE5_HUMAN	J3KQE5	RAN	1.15994	114.27	30	22	23	9973100	25452000	0.0568298	0.0659193	7	7	6	5	Carbamidomethylation; Acetylation (N-term); Oxidation (HW)	26816	GTP-binding nuclear protein Ran (Fragment) OS=Homo sapiens OX=9606 GN=RAN PE=1 SV=1
204	468	Q53GQ0|DHB12_HUMAN	Q53GQ0	HSD17B12	1.50305	166.88	34	32	34	7629100	25229000	0.0434729	0.0653418	9	9	9	13	Carbamidomethylation	34324	Very-long-chain 3-oxoacyl-CoA reductase OS=Homo sapiens OX=9606 GN=HSD17B12 PE=1 SV=2
314	2459	Q9BRT6|LLPH_HUMAN	Q9BRT6	LLPH	1.41636	128.8	26	26	23	8040800	25057000	0.0458189	0.0648963	4	4	7	7	Oxidation (HW)	15225	Protein LLP homolog OS=Homo sapiens OX=9606 GN=LLPH PE=1 SV=1
210	1067	P32969|RL9_HUMAN	P32969	RPL9	0.395917	167.19	44	36	34	27855000	24264000	0.158726	0.0628425	9	9	12	10	Carbamidomethylation	21863	60S ribosomal protein L9 OS=Homo sapiens OX=9606 GN=RPL9 PE=1 SV=1
210	1199	tr|A0A2R8Y5Y7|A0A2R8Y5Y7_HUMAN	A0A2R8Y5Y7	RPL9	0.395917	167.19	38	32	30	27855000	24264000	0.158726	0.0628425	9	9	12	10	Carbamidomethylation	25057	60S ribosomal protein L9 OS=Homo sapiens OX=9606 GN=RPL9 PE=1 SV=1
162	240	Q8IWS0|PHF6_HUMAN	Q8IWS0	PHF6	1.06528	203.9	53	45	46	10332000	24216000	0.0588749	0.0627182	15	15	13	14	Carbamidomethylation; Oxidation (HW)	41290	PHD finger protein 6 OS=Homo sapiens OX=9606 GN=PHF6 PE=1 SV=1
102	173	tr|A0A2R8YFK9|A0A2R8YFK9_HUMAN	A0A2R8YFK9	CHD4	4.24634	195.05	19	7	15	1118100	10446000	0.00637127	0.0270546	28	19	13	23	Carbamidomethylation	216622	DNA helicase OS=Homo sapiens OX=9606 GN=CHD4 PE=1 SV=1
76	110	Q99575|POP1_HUMAN	Q99575	POP1	1.07774	216.58	37	23	30	10067000	23871000	0.0573648	0.0618246	28	28	19	25	Carbamidomethylation	114709	Ribonucleases P/MRP protein subunit POP1 OS=Homo sapiens OX=9606 GN=POP1 PE=1 SV=2
202	251	P30101|PDIA3_HUMAN	P30101	PDIA3	1.07817	171.32	34	23	25	10012000	23750000	0.0570514	0.0615112	15	15	10	12		56782	Protein disulfide-isomerase A3 OS=Homo sapiens OX=9606 GN=PDIA3 PE=1 SV=4
102	174	tr|A0A2U3TZM0|A0A2U3TZM0_HUMAN	A0A2U3TZM0	CHD4	4.24634	195.05	19	7	15	1118100	10446000	0.00637127	0.0270546	28	19	13	23	Carbamidomethylation	216879	DNA helicase OS=Homo sapiens OX=9606 GN=CHD4 PE=1 SV=1
102	175	tr|F5GWX5|F5GWX5_HUMAN	F5GWX5	CHD4	4.24634	195.05	18	7	15	1118100	10446000	0.00637127	0.0270546	28	19	13	23	Carbamidomethylation	217102	DNA helicase OS=Homo sapiens OX=9606 GN=CHD4 PE=1 SV=1
456	1603	P49207|RL34_HUMAN	P49207	RPL34	0.674827	83.44	29	29	21	15716000	23334000	0.0895545	0.0604338	5	5	5	4	Carbamidomethylation	13293	60S ribosomal protein L34 OS=Homo sapiens OX=9606 GN=RPL34 PE=1 SV=3
47	119	Q8IY21|DDX60_HUMAN	Q8IY21	DDX60	1.26034	222.98	25	19	21	8362200	23188000	0.0476504	0.0600557	38	34	28	32	Carbamidomethylation	197852	Probable ATP-dependent RNA helicase DDX60 OS=Homo sapiens OX=9606 GN=DDX60 PE=1 SV=3
102	176	Q14839|CHD4_HUMAN	Q14839	CHD4	4.24634	195.05	18	7	15	1118100	10446000	0.00637127	0.0270546	28	19	13	23	Carbamidomethylation	218003	Chromodomain-helicase-DNA-binding protein 4 OS=Homo sapiens OX=9606 GN=CHD4 PE=1 SV=2
266	1032	P62917|RL8_HUMAN	P62917	RPL8	0.868635	127.81	32	29	19	12120000	23163000	0.0690634	0.0599909	7	7	9	7	Acetylation (N-term); Oxidation (HW)	28025	60S ribosomal protein L8 OS=Homo sapiens OX=9606 GN=RPL8 PE=1 SV=2
312	1016	tr|A0A3B3IUA2|A0A3B3IUA2_HUMAN	A0A3B3IUA2	SNU13	1.05387	125.89	23	22	20	9935800	23038000	0.0566172	0.0596672	7	7	7	8	Carbamidomethylation; Acetylation (N-term)	30162	Ribonucloprotein OS=Homo sapiens OX=9606 GN=SNU13 PE=1 SV=1
312	1040	P55769|NH2L1_HUMAN	P55769	SNU13	1.05387	125.89	48	48	42	9935800	23038000	0.0566172	0.0596672	7	7	7	8	Carbamidomethylation; Acetylation (N-term)	14174	NHP2-like protein 1 OS=Homo sapiens OX=9606 GN=SNU13 PE=1 SV=3
312	1041	tr|B1AHD1|B1AHD1_HUMAN	B1AHD1	SNU13	1.05387	125.89	47	46	41	9935800	23038000	0.0566172	0.0596672	7	7	7	8	Carbamidomethylation; Acetylation (N-term)	14627	Ribonucloprotein OS=Homo sapiens OX=9606 GN=SNU13 PE=1 SV=1
116	154	P49756|RBM25_HUMAN	P49756	RBM25	1.54422	195.49	26	22	22	6780200	23036000	0.0386356	0.059662	18	18	14	21	Carbamidomethylation	100186	RNA-binding protein 25 OS=Homo sapiens OX=9606 GN=RBM25 PE=1 SV=3
152	144	P29401|TKT_HUMAN	P29401	TKT	1.30686	216.43	38	29	24	7929600	22800000	0.0451853	0.0590508	16	16	15	13	Carbamidomethylation; Acetylation (N-term); Oxidation (HW)	67878	Transketolase OS=Homo sapiens OX=9606 GN=TKT PE=1 SV=3
73	235	Q86U86|PB1_HUMAN	Q86U86	PBRM1	1.28891	198.77	18	11	16	7830900	22207000	0.0446228	0.0575149	27	27	18	28	Carbamidomethylation; Acetylation (N-term); Oxidation (HW)	192946	Protein polybromo-1 OS=Homo sapiens OX=9606 GN=PBRM1 PE=1 SV=1
82	101	P26641|EF1G_HUMAN	P26641	EEF1G	0.318219	243.79	63	52	32	31304000	21917000	0.17838	0.0567639	21	21	22	19	Carbamidomethylation; Acetylation (N-term); Oxidation (HW)	50119	Elongation factor 1-gamma OS=Homo sapiens OX=9606 GN=EEF1G PE=1 SV=3
220	404	Q12907|LMAN2_HUMAN	Q12907	LMAN2	0.843762	150.78	34	26	28	11749000	21811000	0.0669494	0.0564893	10	10	10	10	Carbamidomethylation	40229	Vesicular integral-membrane protein VIP36 OS=Homo sapiens OX=9606 GN=LMAN2 PE=1 SV=1
388	1219	tr|H3BUX2|H3BUX2_HUMAN	H3BUX2	CYB5B	1.38879	112.68	49	49	28	7107700	21718000	0.0405018	0.0562485	5	5	7	4	Acetylation (N-term)	16079	Cytochrome b5 type B OS=Homo sapiens OX=9606 GN=CYB5B PE=1 SV=2
388	1220	O43169|CYB5B_HUMAN	O43169	CYB5B	1.38879	112.68	47	47	27	7107700	21718000	0.0405018	0.0562485	5	5	7	4	Acetylation (N-term)	16695	Cytochrome b5 type B OS=Homo sapiens OX=9606 GN=CYB5B PE=1 SV=3
102	177	tr|A0A2R8Y212|A0A2R8Y212_HUMAN	A0A2R8Y212	CHD4	4.24634	195.05	18	7	15	1118100	10446000	0.00637127	0.0270546	28	19	13	23	Carbamidomethylation	218188	DNA helicase OS=Homo sapiens OX=9606 GN=CHD4 PE=1 SV=1
102	178	tr|A0A2R8Y521|A0A2R8Y521_HUMAN	A0A2R8Y521	CHD4	4.24634	195.05	18	7	15	1118100	10446000	0.00637127	0.0270546	28	19	13	23	Carbamidomethylation	218564	DNA helicase OS=Homo sapiens OX=9606 GN=CHD4 PE=1 SV=1
102	179	tr|A0A0C4DGG9|A0A0C4DGG9_HUMAN	A0A0C4DGG9	CHD4	4.24634	195.05	18	7	15	1118100	10446000	0.00637127	0.0270546	28	19	13	23	Carbamidomethylation	220474	DNA helicase OS=Homo sapiens OX=9606 GN=CHD4 PE=1 SV=1
331	1492	P0C0S5|H2AZ_HUMAN	P0C0S5	H2AZ1	1.11386	92.55	31	31	31	8666200	21238000	0.0493826	0.0550053	4	2	7	6		13553	Histone H2A.Z OS=Homo sapiens OX=9606 GN=H2AZ1 PE=1 SV=2
331	1493	Q71UI9|H2AV_HUMAN	Q71UI9	H2AZ2	1.11386	92.55	31	31	31	8666200	21238000	0.0493826	0.0550053	4	2	7	6		13509	Histone H2A.V OS=Homo sapiens OX=9606 GN=H2AZ2 PE=1 SV=3
201	196	P04075|ALDOA_HUMAN	P04075	ALDOA	1.58606	185.5	65	34	51	5938800	20724000	0.0338411	0.0536741	15	15	8	14	Carbamidomethylation	39420	Fructose-bisphosphate aldolase A OS=Homo sapiens OX=9606 GN=ALDOA PE=1 SV=2
389	1449	tr|Q5T091|Q5T091_HUMAN	Q5T091	RER1	1.79268	130.41	30	26	30	5235800	20651000	0.0298352	0.053485	5	5	4	7	Acetylation (N-term)	21024	Protein RER1 OS=Homo sapiens OX=9606 GN=RER1 PE=1 SV=1
389	1514	tr|Q5T092|Q5T092_HUMAN	Q5T092	RER1	1.79268	130.41	35	30	35	5235800	20651000	0.0298352	0.053485	5	5	4	7	Acetylation (N-term)	18389	Protein RER1 (Fragment) OS=Homo sapiens OX=9606 GN=RER1 PE=1 SV=1
389	1515	tr|A0A0A0MR06|A0A0A0MR06_HUMAN	A0A0A0MR06	RER1	1.79268	130.41	32	27	32	5235800	20651000	0.0298352	0.053485	5	5	4	7	Acetylation (N-term)	20841	Protein RER1 (Fragment) OS=Homo sapiens OX=9606 GN=RER1 PE=1 SV=1
389	1516	O15258|RER1_HUMAN	O15258	RER1	1.79268	130.41	29	24	29	5235800	20651000	0.0298352	0.053485	5	5	4	7	Acetylation (N-term)	22958	Protein RER1 OS=Homo sapiens OX=9606 GN=RER1 PE=1 SV=1
124	225	Q13523|PRP4B_HUMAN	Q13523	PRPF4B	0.317989	196.68	19	15	14	29207000	20434000	0.16643	0.052923	19	18	18	14	Carbamidomethylation; Acetylation (N-term)	116987	Serine/threonine-protein kinase PRP4 homolog OS=Homo sapiens OX=9606 GN=PRPF4B PE=1 SV=3
161	259	Q9Y265|RUVB1_HUMAN	Q9Y265	RUVBL1	0.871718	171.02	41	33	32	10429000	20002000	0.0594276	0.0518041	14	14	11	15	Carbamidomethylation	50228	RuvB-like 1 OS=Homo sapiens OX=9606 GN=RUVBL1 PE=1 SV=1
248	723	Q9Y3C1|NOP16_HUMAN	Q9Y3C1	NOP16	1.30491	161.59	45	33	45	6964100	19994000	0.0396836	0.0517834	8	8	7	11		21188	Nucleolar protein 16 OS=Homo sapiens OX=9606 GN=NOP16 PE=1 SV=2
111	132	P09874|PARP1_HUMAN	P09874	PARP1	1.76618	203.84	27	16	19	5122400	19905000	0.029189	0.0515529	24	24	15	19	Carbamidomethylation	113084	Poly [ADP-ribose] polymerase 1 OS=Homo sapiens OX=9606 GN=PARP1 PE=1 SV=4
81	61	P13639|EF2_HUMAN	P13639	EEF2	0.509545	241.4	39	31	23	17674000	19814000	0.100712	0.0513172	27	26	24	17	Carbamidomethylation	95338	Elongation factor 2 OS=Homo sapiens OX=9606 GN=EEF2 PE=1 SV=4
260	315	P51149|RAB7A_HUMAN	P51149	RAB7A	7.91079	194.6	68	22	68	1137200	19793000	0.00648011	0.0512628	12	12	4	13	Carbamidomethylation	23490	Ras-related protein Rab-7a OS=Homo sapiens OX=9606 GN=RAB7A PE=1 SV=1
113	189	P12956|XRCC6_HUMAN	P12956	XRCC6	1.25989	186.66	36	24	31	7083800	19636000	0.0403656	0.0508562	18	18	14	20		69843	X-ray repair cross-complementing protein 6 OS=Homo sapiens OX=9606 GN=XRCC6 PE=1 SV=2
891	4735	tr|A0A0C4DFY3|A0A0C4DFY3_HUMAN	A0A0C4DFY3	NLRP12	1.55587	20.98	1	1	1	5735900	19635000	0.0326849	0.0508536	1	1	1	1	Carbamidomethylation	101733	NACHT LRR and PYD domains-containing protein 12 OS=Homo sapiens OX=9606 GN=NLRP12 PE=1 SV=1
891	4743	tr|A0A0C4DH17|A0A0C4DH17_HUMAN	A0A0C4DH17	NLRP12	1.55587	20.98	1	1	1	5735900	19635000	0.0326849	0.0508536	1	1	1	1	Carbamidomethylation	114235	NACHT LRR and PYD domains-containing protein 12 OS=Homo sapiens OX=9606 GN=NLRP12 PE=1 SV=1
891	4745	P59046|NAL12_HUMAN	P59046	NLRP12	1.55587	20.98	1	1	1	5735900	19635000	0.0326849	0.0508536	1	1	1	1	Carbamidomethylation	120173	NACHT LRR and PYD domains-containing protein 12 OS=Homo sapiens OX=9606 GN=NLRP12 PE=1 SV=2
891	4771	Q9C000|NLRP1_HUMAN	Q9C000	NLRP1	1.55587	20.98	0	0	0	5735900	19635000	0.0326849	0.0508536	1	1	1	1	Carbamidomethylation	165865	NACHT LRR and PYD domains-containing protein 1 OS=Homo sapiens OX=9606 GN=NLRP1 PE=1 SV=1
104	767	Q16777|H2A2C_HUMAN	Q16777	H2AC20	7770.52	193.83	60	45	60		3075300	1.02501e-06	0.00796486	16	2	15	21		13988	Histone H2A type 2-C OS=Homo sapiens OX=9606 GN=H2AC20 PE=1 SV=4
89	76	O95782|AP2A1_HUMAN	O95782	AP2A1	1.24992	230.17	34	24	27	6929400	19056000	0.0394858	0.049354	26	17	20	20	Carbamidomethylation	107546	AP-2 complex subunit alpha-1 OS=Homo sapiens OX=9606 GN=AP2A1 PE=1 SV=3
458	1772	Q9NX24|NHP2_HUMAN	Q9NX24	NHP2	1.12301	146.85	31	31	30	7683700	18985000	0.0437841	0.0491701	4	4	5	4	Carbamidomethylation	17201	H/ACA ribonucleoprotein complex subunit 2 OS=Homo sapiens OX=9606 GN=NHP2 PE=1 SV=1
458	1838	tr|D6RC52|D6RC52_HUMAN	D6RC52	NHP2	1.12301	146.85	36	36	35	7683700	18985000	0.0437841	0.0491701	4	4	5	4	Carbamidomethylation	15018	Ribonucloprotein (Fragment) OS=Homo sapiens OX=9606 GN=NHP2 PE=1 SV=1
458	1839	tr|D6RCB9|D6RCB9_HUMAN	D6RCB9	NHP2	1.12301	146.85	36	36	34	7683700	18985000	0.0437841	0.0491701	4	4	5	4	Carbamidomethylation	15222	Ribonucloprotein (Fragment) OS=Homo sapiens OX=9606 GN=NHP2 PE=1 SV=1
184	286	Q9NWT1|PK1IP_HUMAN	Q9NWT1	PAK1IP1	1.72484	180.01	38	34	31	4966100	18846000	0.0282983	0.0488101	13	13	11	12	Carbamidomethylation	43964	p21-activated protein kinase-interacting protein 1 OS=Homo sapiens OX=9606 GN=PAK1IP1 PE=1 SV=2
335	1126	tr|M0R0F0|M0R0F0_HUMAN	M0R0F0	RPS5	0.979744	151.43	33	28	23	8741900	18844000	0.049814	0.048805	6	6	6	7	Carbamidomethylation	22391	40S ribosomal protein S5 (Fragment) OS=Homo sapiens OX=9606 GN=RPS5 PE=1 SV=1
335	1127	P46782|RS5_HUMAN	P46782	RPS5	0.979744	151.43	32	28	23	8741900	18844000	0.049814	0.048805	6	6	6	7	Carbamidomethylation	22876	40S ribosomal protein S5 OS=Homo sapiens OX=9606 GN=RPS5 PE=1 SV=4
129	265	Q9BSC4|NOL10_HUMAN	Q9BSC4	NOL10	1.37944	184.34	29	16	27	6094900	18498000	0.0347306	0.0479088	17	17	14	18	Carbamidomethylation; Acetylation (N-term)	80302	Nucleolar protein 10 OS=Homo sapiens OX=9606 GN=NOL10 PE=1 SV=1
311	865	Q9BVK6|TMED9_HUMAN	Q9BVK6	TMED9	0.688365	133.52	34	24	34	12194000	18468000	0.0694851	0.0478311	7	4	6	8	Carbamidomethylation	27277	Transmembrane emp24 domain-containing protein 9 OS=Homo sapiens OX=9606 GN=TMED9 PE=1 SV=2
104	768	Q6FI13|H2A2A_HUMAN	Q6FI13	H2AC18	7770.52	193.83	60	45	60		3075300	1.02501e-06	0.00796486	16	2	15	21		14095	Histone H2A type 2-A OS=Homo sapiens OX=9606 GN=H2AC18 PE=1 SV=3
180	241	P18031|PTN1_HUMAN	P18031	PTPN1	2.18272	190.63	45	20	43	4892400	23495000	0.0278784	0.0608508	15	15	8	18	Carbamidomethylation	49967	Tyrosine-protein phosphatase non-receptor type 1 OS=Homo sapiens OX=9606 GN=PTPN1 PE=1 SV=1
53	44	P63010|AP2B1_HUMAN	P63010	AP2B1	1.16594	249.81	36	27	33	6726800	17256000	0.0383313	0.0446921	31	14	24	30	Carbamidomethylation	104553	AP-2 complex subunit beta OS=Homo sapiens OX=9606 GN=AP2B1 PE=1 SV=1
106	207	P13010|XRCC5_HUMAN	P13010	XRCC5	0.593429	191.35	40	29	24	13192000	17224000	0.075172	0.0446092	23	23	18	17	Carbamidomethylation	82705	X-ray repair cross-complementing protein 5 OS=Homo sapiens OX=9606 GN=XRCC5 PE=1 SV=3
422	1363	P53999|TCP4_HUMAN	P53999	SUB1	1.83395	100.05	34	27	34	4258000	17181000	0.0242634	0.0444979	5	5	4	6		14395	Activated RNA polymerase II transcriptional coactivator p15 OS=Homo sapiens OX=9606 GN=SUB1 PE=1 SV=3
40	37	P46940|IQGA1_HUMAN	P46940	IQGAP1	0.601228	259.64	28	22	20	12689000	16785000	0.0723058	0.0434723	36	36	33	27	Carbamidomethylation	189251	Ras GTPase-activating-like protein IQGAP1 OS=Homo sapiens OX=9606 GN=IQGAP1 PE=1 SV=1
243	335	P49257|LMAN1_HUMAN	P49257	LMAN1	2.01311	189.77	38	24	38	5230100	23165000	0.0298027	0.0599961	12	12	6	13	Carbamidomethylation; Acetylation (N-term); Oxidation (HW)	57549	Protein ERGIC-53 OS=Homo sapiens OX=9606 GN=LMAN1 PE=1 SV=2
212	456	tr|F8W914|F8W914_HUMAN	F8W914	RTN4	1846.3	188.3	44	28	44		730700	1.02501e-06	0.00189247	9	1	9	12	Carbamidomethylation	37145	Reticulon OS=Homo sapiens OX=9606 GN=RTN4 PE=1 SV=1
424	784	P82979|SARNP_HUMAN	P82979	SARNP	1.40721	124.74	36	26	28	5274700	16331000	0.0300568	0.0422964	7	7	5	5	Acetylation (N-term)	23671	SAP domain-containing ribonucleoprotein OS=Homo sapiens OX=9606 GN=SARNP PE=1 SV=3
207	257	O75400|PR40A_HUMAN	O75400	PRPF40A	1.23382	170.99	18	13	9	5964400	16191000	0.033987	0.0419338	15	15	12	9		108805	Pre-mRNA-processing factor 40 homolog A OS=Homo sapiens OX=9606 GN=PRPF40A PE=1 SV=2
304	647	O75396|SC22B_HUMAN	O75396	SEC22B	0.870794	141.67	42	37	38	8400800	16095000	0.0478703	0.0416852	8	8	7	8		24593	Vesicle-trafficking protein SEC22b OS=Homo sapiens OX=9606 GN=SEC22B PE=1 SV=4
247	645	tr|A0A0A6YYA0|A0A0A6YYA0_HUMAN	A0A0A6YYA0	TMED7-TICAM2	0.565782	165.23	55	35	49	12720000	15834000	0.0724824	0.0410092	10	9	8	10	Carbamidomethylation	21233	Protein TMED7-TICAM2 OS=Homo sapiens OX=9606 GN=TMED7-TICAM2 PE=3 SV=1
247	646	Q9Y3B3|TMED7_HUMAN	Q9Y3B3	TMED7	0.565782	165.23	46	29	42	12720000	15834000	0.0724824	0.0410092	10	9	8	10	Carbamidomethylation	25172	Transmembrane emp24 domain-containing protein 7 OS=Homo sapiens OX=9606 GN=TMED7 PE=1 SV=2
60	413	P10412|H14_HUMAN	P10412	H1-4	3.78438	187.15	47	33	45	1272000	10591000	0.00724824	0.0274301	22	5	17	33	Acetylation (N-term)	21865	Histone H1.4 OS=Homo sapiens OX=9606 GN=H1-4 PE=1 SV=2
85	228	Q9BUQ8|DDX23_HUMAN	Q9BUQ8	DDX23	0.555813	203.16	31	26	25	12859000	15725000	0.0732745	0.0407269	23	23	21	19	Carbamidomethylation	95583	Probable ATP-dependent RNA helicase DDX23 OS=Homo sapiens OX=9606 GN=DDX23 PE=1 SV=3
215	459	Q10471|GALT2_HUMAN	Q10471	GALNT2	1.74515	136.02	22	18	17	4072800	15638000	0.0232081	0.0405016	11	11	8	12	Carbamidomethylation	64733	Polypeptide N-acetylgalactosaminyltransferase 2 OS=Homo sapiens OX=9606 GN=GALNT2 PE=1 SV=1
290	530	O95292|VAPB_HUMAN	O95292	VAPB	1.09824	141.63	46	37	34	6434200	15547000	0.036664	0.0402659	10	8	7	8	Carbamidomethylation	27228	Vesicle-associated membrane protein-associated protein B/C OS=Homo sapiens OX=9606 GN=VAPB PE=1 SV=3
450	833	P62316|SMD2_HUMAN	P62316	SNRPD2	1.20438	124.77	62	41	46	5835100	15462000	0.0332502	0.0400458	7	7	4	6	Carbamidomethylation; Acetylation (N-term)	13527	Small nuclear ribonucleoprotein Sm D2 OS=Homo sapiens OX=9606 GN=SNRPD2 PE=1 SV=1
203	268	tr|F5GZS6|F5GZS6_HUMAN	F5GZS6	SLC3A2	1.02525	186.16	29	19	25	6785000	15305000	0.038663	0.0396391	14	14	10	12		64873	4F2 cell-surface antigen heavy chain OS=Homo sapiens OX=9606 GN=SLC3A2 PE=1 SV=1
203	270	P08195|4F2_HUMAN	P08195	SLC3A2	1.02525	186.16	27	18	24	6785000	15305000	0.038663	0.0396391	14	14	10	12		67994	4F2 cell-surface antigen heavy chain OS=Homo sapiens OX=9606 GN=SLC3A2 PE=1 SV=3
203	271	tr|J3KPF3|J3KPF3_HUMAN	J3KPF3	SLC3A2	1.02525	186.16	27	18	24	6785000	15305000	0.038663	0.0396391	14	14	10	12		68101	4F2 cell-surface antigen heavy chain OS=Homo sapiens OX=9606 GN=SLC3A2 PE=1 SV=1
228	385	Q9GZS1|RPA49_HUMAN	Q9GZS1	POLR1E	0.818407	151.5	40	21	35	8467600	15247000	0.048251	0.0394889	13	13	9	12	Carbamidomethylation; Acetylation (N-term)	47260	DNA-directed RNA polymerase I subunit RPA49 OS=Homo sapiens OX=9606 GN=POLR1E PE=1 SV=3
224	466	P06748|NPM_HUMAN	P06748	NPM1	0.118309	199.09	50	47	27	58014000	15101000	0.330581	0.0391108	11	11	14	6	Carbamidomethylation; Acetylation (N-term); Oxidation (HW)	32575	Nucleophosmin OS=Homo sapiens OX=9606 GN=NPM1 PE=1 SV=2
103	139	tr|B9ZVN9|B9ZVN9_HUMAN	B9ZVN9	POLR1A	1.32351	210.58	22	10	17	5172500	15062000	0.0294745	0.0390098	28	28	14	22	Carbamidomethylation	187807	DNA-directed RNA polymerase subunit OS=Homo sapiens OX=9606 GN=POLR1A PE=1 SV=1
103	140	O95602|RPA1_HUMAN	O95602	POLR1A	1.32351	210.58	21	9	16	5172500	15062000	0.0294745	0.0390098	28	28	14	22	Carbamidomethylation	194810	DNA-directed RNA polymerase I subunit RPA1 OS=Homo sapiens OX=9606 GN=POLR1A PE=1 SV=2
320	718	P67870|CSK2B_HUMAN	P67870	CSNK2B	0.730622	159	42	30	35	9344400	15021000	0.0532472	0.0389036	7	7	8	6	Carbamidomethylation	24942	Casein kinase II subunit beta OS=Homo sapiens OX=9606 GN=CSNK2B PE=1 SV=1
320	719	tr|Q5SRQ6|Q5SRQ6_HUMAN	Q5SRQ6	CSNK2B	0.730622	159	38	28	32	9344400	15021000	0.0532472	0.0389036	7	7	8	6	Carbamidomethylation	26926	Casein kinase II subunit beta OS=Homo sapiens OX=9606 GN=CSNK2B PE=1 SV=2
165	316	P19338|NUCL_HUMAN	P19338	NCL	0.623268	155.52	25	17	23	10714000	14692000	0.0610516	0.0380515	16	16	12	17		76615	Nucleolin OS=Homo sapiens OX=9606 GN=NCL PE=1 SV=3
303	596	P61106|RAB14_HUMAN	P61106	RAB14	1.41666	142.18	51	40	46	4555500	14199000	0.0259586	0.0367747	8	7	6	8	Carbamidomethylation; Acetylation (N-term)	23897	Ras-related protein Rab-14 OS=Homo sapiens OX=9606 GN=RAB14 PE=1 SV=4
132	124	P04844|RPN2_HUMAN	P04844	RPN2	0.789862	245.84	43	37	30	8127400	14124000	0.0463124	0.0365804	17	17	17	15	Acetylation (N-term); Oxidation (HW)	69284	Dolichyl-diphosphooligosaccharide--protein glycosyltransferase subunit 2 OS=Homo sapiens OX=9606 GN=RPN2 PE=1 SV=3
265	540	P61313|RL15_HUMAN	P61313	RPL15	1.15888	149.3	45	36	32	5539400	14124000	0.0315652	0.0365804	10	10	9	7		24146	60S ribosomal protein L15 OS=Homo sapiens OX=9606 GN=RPL15 PE=1 SV=2
14	4	P78527|PRKDC_HUMAN	P78527	PRKDC	0.214228	314.39	20	15	9	29009000	13673000	0.165302	0.0354123	66	66	62	35	Carbamidomethylation	469093	DNA-dependent protein kinase catalytic subunit OS=Homo sapiens OX=9606 GN=PRKDC PE=1 SV=3
160	941	P35268|RL22_HUMAN	P35268	RPL22	3.99354	186	61	54	59	65361000	574290000	0.372447	1.48738	15	15	14	14	Carbamidomethylation; Acetylation (N-term); Oxidation (HW)	14787	60S ribosomal protein L22 OS=Homo sapiens OX=9606 GN=RPL22 PE=1 SV=2
236	351	Q9GZL7|WDR12_HUMAN	Q9GZL7	WDR12	4.37179	183.63	37	17	32	1311100	12611000	0.00747105	0.0326618	13	13	7	12	Carbamidomethylation; Acetylation (N-term); Oxidation (HW)	47708	Ribosome biogenesis protein WDR12 OS=Homo sapiens OX=9606 GN=WDR12 PE=1 SV=2
205	323	tr|A0A024RAC6|A0A024RAC6_HUMAN	A0A024RAC6	ELOA	1.01548	166.57	19	15	14	5992700	13389000	0.0341482	0.0346768	12	12	11	10	Carbamidomethylation	87230	Elongin-A OS=Homo sapiens OX=9606 GN=ELOA PE=1 SV=1
205	324	Q14241|ELOA1_HUMAN	Q14241	ELOA	1.01548	166.57	18	14	13	5992700	13389000	0.0341482	0.0346768	12	12	11	10	Carbamidomethylation	89909	Elongin-A OS=Homo sapiens OX=9606 GN=ELOA PE=1 SV=2
138	519	tr|C9JEH7|C9JEH7_HUMAN	C9JEH7	RPS4Y1	13714.7	182.27	33	23	30		5427800	1.02501e-06	0.0140577	12	1	16	17	Carbamidomethylation; Oxidation (HW)	29384	40S ribosomal protein S4 Y isoform 1 (Fragment) OS=Homo sapiens OX=9606 GN=RPS4Y1 PE=1 SV=1
138	520	P22090|RS4Y1_HUMAN	P22090	RPS4Y1	13714.7	182.27	33	22	30		5427800	1.02501e-06	0.0140577	12	1	16	17	Carbamidomethylation; Oxidation (HW)	29456	40S ribosomal protein S4 Y isoform 1 OS=Homo sapiens OX=9606 GN=RPS4Y1 PE=1 SV=2
200	297	P61019|RAB2A_HUMAN	P61019	RAB2A	0.767916	162.61	65	58	52	7724000	13050000	0.0440137	0.0337988	13	12	11	12	Carbamidomethylation; Acetylation (N-term)	23546	Ras-related protein Rab-2A OS=Homo sapiens OX=9606 GN=RAB2A PE=1 SV=1
232	1025	Q9NZ01|TECR_HUMAN	Q9NZ01	TECR	0.700605	115.77	21	21	15	8379800	12917000	0.0477506	0.0334543	8	8	10	9	Carbamidomethylation	36034	Very-long-chain enoyl-CoA reductase OS=Homo sapiens OX=9606 GN=TECR PE=1 SV=1
232	1027	tr|M0R2N5|M0R2N5_HUMAN	M0R2N5	TECR	0.700605	115.77	19	19	13	8379800	12917000	0.0477506	0.0334543	8	8	10	9	Carbamidomethylation	39967	Very-long-chain enoyl-CoA reductase OS=Homo sapiens OX=9606 GN=TECR PE=1 SV=1
137	222	P49848|TAF6_HUMAN	P49848	TAF6	1.27265	184.74	41	31	29	4603500	12890000	0.0262321	0.0333844	20	20	15	16	Carbamidomethylation	72668	Transcription initiation factor TFIID subunit 6 OS=Homo sapiens OX=9606 GN=TAF6 PE=1 SV=1
137	224	tr|J3KR72|J3KR72_HUMAN	J3KR72	TAF6	1.27265	184.74	38	28	27	4603500	12890000	0.0262321	0.0333844	20	20	15	16	Carbamidomethylation	78949	Transcription initiation factor TFIID subunit 6 OS=Homo sapiens OX=9606 GN=TAF6 PE=1 SV=1
186	247	O14617|AP3D1_HUMAN	O14617	AP3D1	2.77452	179.02	18	11	13	179690	1096900	0.00102393	0.00284091	16	3	11	12	Carbamidomethylation	130158	AP-3 complex subunit delta-1 OS=Homo sapiens OX=9606 GN=AP3D1 PE=1 SV=1
256	368	P68363|TBA1B_HUMAN	P68363	TUBA1B	3.15384	178.7	36	26	23	75886	526570	0.000432421	0.00136379	10	1	9	8	Carbamidomethylation; Oxidation (HW)	50152	Tubulin alpha-1B chain OS=Homo sapiens OX=9606 GN=TUBA1B PE=1 SV=1
284	432	O43660|PLRG1_HUMAN	O43660	PLRG1	2.8869	177.12	28	14	23	1857000	11795000	0.0105817	0.0305484	11	11	6	9	Carbamidomethylation	57194	Pleiotropic regulator 1 OS=Homo sapiens OX=9606 GN=PLRG1 PE=1 SV=1
258	412	Q15542|TAF5_HUMAN	Q15542	TAF5	1.74566	159.24	20	14	14	3301200	12679000	0.0188112	0.0328379	11	11	7	11	Carbamidomethylation; Acetylation (N-term)	86830	Transcription initiation factor TFIID subunit 5 OS=Homo sapiens OX=9606 GN=TAF5 PE=1 SV=3
263	1444	Q8TCT9|HM13_HUMAN	Q8TCT9	HM13	0.631225	167.77	18	18	18	9094200	12630000	0.0518215	0.032711	9	9	8	9		41488	Minor histocompatibility antigen H13 OS=Homo sapiens OX=9606 GN=HM13 PE=1 SV=1
263	1445	tr|A0A3B3IUB5|A0A3B3IUB5_HUMAN	A0A3B3IUB5	HM13	0.631225	167.77	16	16	16	9094200	12630000	0.0518215	0.032711	9	9	8	9		46314	Minor histocompatibility antigen H13 OS=Homo sapiens OX=9606 GN=HM13 PE=1 SV=1
218	281	tr|A0A2R8Y611|A0A2R8Y611_HUMAN	A0A2R8Y611	AP3D1	1255.09	172.59	19	12	13		496720	1.02501e-06	0.00128648	14	1	10	10	Carbamidomethylation	106195	AP-3 complex subunit delta (Fragment) OS=Homo sapiens OX=9606 GN=AP3D1 PE=1 SV=1
239	300	Q9UER7|DAXX_HUMAN	Q9UER7	DAXX	1.72844	196.51	29	13	25	3284900	12492000	0.0187184	0.0323536	11	11	7	11	Carbamidomethylation	81373	Death domain-associated protein 6 OS=Homo sapiens OX=9606 GN=DAXX PE=1 SV=2
20	21	P21333|FLNA_HUMAN	P21333	FLNA	0.0608922	294.66	36	29	13	92683000	12417000	0.528136	0.0321594	60	53	61	24	Carbamidomethylation; Acetylation (N-term); Oxidation (HW)	280737	Filamin-A OS=Homo sapiens OX=9606 GN=FLNA PE=1 SV=4
114	743	Q9UNX3|RL26L_HUMAN	Q9UNX3	RPL26L1	2.30024	171.66	47	47	46	9728700	49236000	0.0554371	0.127519	13	2	17	18	Acetylation (N-term); Oxidation (HW)	17256	60S ribosomal protein L26-like 1 OS=Homo sapiens OX=9606 GN=RPL26L1 PE=1 SV=1
229	266	P78316|NOP14_HUMAN	P78316	NOP14	3.64956	169.55	21	11	16	1539800	12364000	0.00877425	0.0320221	14	14	7	13	Carbamidomethylation	97668	Nucleolar protein 14 OS=Homo sapiens OX=9606 GN=NOP14 PE=1 SV=3
467	2722	P17096|HMGA1_HUMAN	P17096	HMGA1	0.562938	102.09	23	23	15	9884900	12243000	0.0563272	0.0317087	3	3	5	4		11676	High mobility group protein HMG-I/HMG-Y OS=Homo sapiens OX=9606 GN=HMGA1 PE=1 SV=3
158	293	tr|K7EKI8|K7EKI8_HUMAN	K7EKI8	PPL	2.93275	166.25	13	6	9	1285900	8297300	0.00732745	0.0214896	21	21	9	17	Carbamidomethylation	204488	Periplakin OS=Homo sapiens OX=9606 GN=PPL PE=1 SV=1
189	160	Q99832|TCPH_HUMAN	Q99832	CCT7	0.263207	225.29	37	24	27	20841000	12069000	0.118758	0.0312581	15	15	11	12	Carbamidomethylation	59367	T-complex protein 1 subunit eta OS=Homo sapiens OX=9606 GN=CCT7 PE=1 SV=2
426	1521	Q01650|LAT1_HUMAN	Q01650	SLC7A5	1.88267	116.61	11	9	11	2862500	11857000	0.0163114	0.030709	4	4	4	6		55010	Large neutral amino acids transporter small subunit 1 OS=Homo sapiens OX=9606 GN=SLC7A5 PE=1 SV=2
158	294	O60437|PEPL_HUMAN	O60437	PPL	2.93275	166.25	13	6	9	1285900	8297300	0.00732745	0.0214896	21	21	9	17	Carbamidomethylation	204745	Periplakin OS=Homo sapiens OX=9606 GN=PPL PE=1 SV=4
176	246	Q53GS9|SNUT2_HUMAN	Q53GS9	USP39	0.732134	176.29	39	26	22	7316800	11786000	0.0416933	0.0305251	18	18	13	12	Carbamidomethylation	65381	U4/U6.U5 tri-snRNP-associated protein 2 OS=Homo sapiens OX=9606 GN=USP39 PE=1 SV=2
495	1433	tr|E7EPB3|E7EPB3_HUMAN	E7EPB3	RPL14	0.660543	109.77	36	36	19	7966000	11577000	0.0453927	0.0299838	4	4	4	4	Carbamidomethylation	14558	60S ribosomal protein L14 OS=Homo sapiens OX=9606 GN=RPL14 PE=1 SV=1
495	1434	P50914|RL14_HUMAN	P50914	RPL14	0.660543	109.77	21	21	11	7966000	11577000	0.0453927	0.0299838	4	4	4	4	Carbamidomethylation	23432	60S ribosomal protein L14 OS=Homo sapiens OX=9606 GN=RPL14 PE=1 SV=4
531	1496	Q9NY12|GAR1_HUMAN	Q9NY12	GAR1	0.821175	153.11	26	18	18	6359600	11490000	0.0362389	0.0297585	5	5	3	4	Carbamidomethylation	22348	H/ACA ribonucleoprotein complex subunit 1 OS=Homo sapiens OX=9606 GN=GAR1 PE=1 SV=1
399	1509	tr|F5GX39|F5GX39_HUMAN	F5GX39	TMED2	1.11797	120.82	51	29	51	4653800	11447000	0.0265188	0.0296471	7	7	5	6	Acetylation (N-term); Oxidation (HW)	13631	Transmembrane emp24 domain-containing protein 2 OS=Homo sapiens OX=9606 GN=TMED2 PE=1 SV=1
399	1511	Q15363|TMED2_HUMAN	Q15363	TMED2	1.11797	120.82	29	17	29	4653800	11447000	0.0265188	0.0296471	7	7	5	6	Acetylation (N-term); Oxidation (HW)	22761	Transmembrane emp24 domain-containing protein 2 OS=Homo sapiens OX=9606 GN=TMED2 PE=1 SV=1
310	830	P62906|RL10A_HUMAN	P62906	RPL10A	0.473715	139.12	39	39	30	10840000	11298000	0.0617696	0.0292612	8	8	8	7	Carbamidomethylation	24831	60S ribosomal protein L10a OS=Homo sapiens OX=9606 GN=RPL10A PE=1 SV=2
19	38	P02545|LMNA_HUMAN	P02545	LMNA	1.01734	275.46	66	54	50	5023000	11243000	0.0286226	0.0291188	44	4	37	49	Carbamidomethylation	74140	Prelamin-A/C OS=Homo sapiens OX=9606 GN=LMNA PE=1 SV=1
19	39	tr|A0A6Q8PFJ0|A0A6Q8PFJ0_HUMAN	A0A6Q8PFJ0	LMNA	1.01734	275.46	60	49	46	5023000	11243000	0.0286226	0.0291188	44	4	37	49	Carbamidomethylation	80903	Prelamin-A/C OS=Homo sapiens OX=9606 GN=LMNA PE=4 SV=1
101	155	P35251|RFC1_HUMAN	P35251	RFC1	0.885037	202.63	23	11	19	5726100	11150000	0.0326291	0.0288779	22	22	14	23	Carbamidomethylation	128254	Replication factor C subunit 1 OS=Homo sapiens OX=9606 GN=RFC1 PE=1 SV=4
346	1213	Q969Q0|RL36L_HUMAN	Q969Q0	RPL36AL	0.321848	112.36	46	34	44	15544000	11007000	0.0885744	0.0285075	7	2	7	6	Carbamidomethylation	12469	60S ribosomal protein L36a-like OS=Homo sapiens OX=9606 GN=RPL36AL PE=1 SV=3
479	588	Q9Y5M8|SRPRB_HUMAN	Q9Y5M8	SRPRB	16738.7	160.4	39	7	32	0	6624600	1.02501e-06	0.0171574	8	8	1	7	Carbamidomethylation	29702	Signal recognition particle receptor subunit beta OS=Homo sapiens OX=9606 GN=SRPRB PE=1 SV=3
298	369	Q7Z6E9|RBBP6_HUMAN	Q7Z6E9	RBBP6	6.87903	157.51	8	2	7	879750	13315000	0.00501308	0.0344851	11	11	3	11	Carbamidomethylation	201563	E3 ubiquitin-protein ligase RBBP6 OS=Homo sapiens OX=9606 GN=RBBP6 PE=1 SV=1
214	296	Q13206|DDX10_HUMAN	Q13206	DDX10	2.49337	153.6	19	10	15	207790	1139900	0.00118405	0.00295228	13	1	9	12		100888	Probable ATP-dependent RNA helicase DDX10 OS=Homo sapiens OX=9606 GN=DDX10 PE=1 SV=2
244	499	O00566|MPP10_HUMAN	O00566	MPHOSPH10	0.930502	163.52	17	10	17	5328600	10909000	0.030364	0.0282537	9	9	7	11		78864	U3 small nucleolar ribonucleoprotein protein MPP10 OS=Homo sapiens OX=9606 GN=MPHOSPH10 PE=1 SV=2
78	192	P13647|K2C5_HUMAN	P13647	KRT5	0.608468	203.28	33	25	27	8068100	10801000	0.0459745	0.027974	22	11	21	21	Carbamidomethylation	62378	Keratin type II cytoskeletal 5 OS=Homo sapiens OX=9606 GN=KRT5 PE=1 SV=3
254	873	P25490|TYY1_HUMAN	P25490	YY1	0.529931	155.27	22	22	18	9245800	10780000	0.0526854	0.0279196	9	9	11	8	Carbamidomethylation	44713	Transcriptional repressor protein YY1 OS=Homo sapiens OX=9606 GN=YY1 PE=1 SV=2
289	345	tr|A0A087X0K9|A0A087X0K9_HUMAN	A0A087X0K9	TJP1	5.26635	152.45	10	2	9	337780	3913800	0.00192477	0.0101365	13	13	3	12		187847	Tight junction protein ZO-1 OS=Homo sapiens OX=9606 GN=TJP1 PE=1 SV=1
289	346	tr|G5E9E7|G5E9E7_HUMAN	G5E9E7	TJP1	5.26635	152.45	10	2	9	337780	3913800	0.00192477	0.0101365	13	13	3	12		189674	Tight junction protein 1 (Zona occludens 1) isoform CRA_e OS=Homo sapiens OX=9606 GN=TJP1 PE=1 SV=1
289	347	Q07157|ZO1_HUMAN	Q07157	TJP1	5.26635	152.45	9	2	9	337780	3913800	0.00192477	0.0101365	13	13	3	12		195457	Tight junction protein ZO-1 OS=Homo sapiens OX=9606 GN=TJP1 PE=1 SV=3
489	1959	P62318|SMD3_HUMAN	P62318	SNRPD3	0.648577	98.33	32	32	32	7515900	10725000	0.0428279	0.0277772	3	3	4	4	Carbamidomethylation	13916	Small nuclear ribonucleoprotein Sm D3 OS=Homo sapiens OX=9606 GN=SNRPD3 PE=1 SV=1
325	584	Q5SSJ5|HP1B3_HUMAN	Q5SSJ5	HP1BP3	1.36357	136.86	17	12	14	3542900	10629000	0.0201885	0.0275285	8	8	6	8	Acetylation (N-term)	61207	Heterochromatin protein 1-binding protein 3 OS=Homo sapiens OX=9606 GN=HP1BP3 PE=1 SV=1
366	595	Q8TC12|RDH11_HUMAN	Q8TC12	RDH11	1.25773	142.09	35	23	27	3834200	10610000	0.0218484	0.0274793	8	8	6	6	Carbamidomethylation	35386	Retinol dehydrogenase 11 OS=Homo sapiens OX=9606 GN=RDH11 PE=1 SV=2
289	348	tr|G3V1L9|G3V1L9_HUMAN	G3V1L9	TJP1	5.26635	152.45	9	2	8	337780	3913800	0.00192477	0.0101365	13	13	3	12		197458	Tight junction protein 1 (Zona occludens 1) isoform CRA_a OS=Homo sapiens OX=9606 GN=TJP1 PE=1 SV=1
126	409	P46781|RS9_HUMAN	P46781	RPS9	2.40322	151.52	55	34	49	42073000	222460000	0.239745	0.57616	15	15	14	20		22591	40S ribosomal protein S9 OS=Homo sapiens OX=9606 GN=RPS9 PE=1 SV=3
297	359	P50990|TCPQ_HUMAN	P50990	CCT8	2.92921	151.38	30	13	17	1706200	10996000	0.00972245	0.0284791	13	13	4	10	Carbamidomethylation	59621	T-complex protein 1 subunit theta OS=Homo sapiens OX=9606 GN=CCT8 PE=1 SV=4
155	618	Q9P0L0|VAPA_HUMAN	Q9P0L0	VAPA	2.20261	150.76	39	35	35	16180000	78410000	0.0921986	0.203078	9	7	12	15		27893	Vesicle-associated membrane protein-associated protein A OS=Homo sapiens OX=9606 GN=VAPA PE=1 SV=3
305	917	Q92522|H1X_HUMAN	Q92522	H1-10	4.8071	148.43	35	17	35	11034000	116700000	0.0628751	0.302247	8	8	4	10	Acetylation (N-term)	22487	Histone H1.10 OS=Homo sapiens OX=9606 GN=H1-10 PE=1 SV=1
173	337	Q16666|IF16_HUMAN	Q16666	IFI16	8.85473	147.05	26	15	21	3803800	74105000	0.0216752	0.191928	18	18	10	15	Carbamidomethylation; Acetylation (N-term); Oxidation (HW)	88256	Gamma-interferon-inducible protein 16 OS=Homo sapiens OX=9606 GN=IFI16 PE=1 SV=3
420	663	P52292|IMA1_HUMAN	P52292	KPNA2	16.3453	145.94	20	16	10	2346700	84393000	0.0133722	0.218573	8	8	6	5	Acetylation (N-term)	57862	Importin subunit alpha-1 OS=Homo sapiens OX=9606 GN=KPNA2 PE=1 SV=1
216	331	P51531|SMCA2_HUMAN	P51531	SMARCA2	2858.77	145.2	10	5	8	0	1131400	1.02501e-06	0.00293027	12	5	8	13		181278	Probable global transcription activator SNF2L2 OS=Homo sapiens OX=9606 GN=SMARCA2 PE=1 SV=2
434	1042	O00767|ACOD_HUMAN	O00767	SCD	8.47205	143.63	25	3	25	1544000	28780000	0.00879818	0.0745387	7	7	1	10	Acetylation (N-term); Oxidation (HW)	41523	Acyl-CoA desaturase OS=Homo sapiens OX=9606 GN=SCD PE=1 SV=2
328	500	O75152|ZC11A_HUMAN	O75152	ZC3H11A	3.07627	142.22	15	5	13	629110	4258000	0.00358486	0.011028	9	9	4	9	Carbamidomethylation	89131	Zinc finger CCCH domain-containing protein 11A OS=Homo sapiens OX=9606 GN=ZC3H11A PE=1 SV=3
308	415	Q9Y230|RUVB2_HUMAN	Q9Y230	RUVBL2	0.96779	133.87	31	13	24	4866400	10362000	0.0277302	0.026837	12	12	5	10	Acetylation (N-term)	51157	RuvB-like 2 OS=Homo sapiens OX=9606 GN=RUVBL2 PE=1 SV=3
259	342	Q9Y383|LC7L2_HUMAN	Q9Y383	LUC7L2	0.94987	169.07	40	27	26	4953900	10353000	0.0282288	0.0268137	14	14	8	10	Carbamidomethylation; Acetylation (N-term)	46514	Putative RNA-binding protein Luc7-like 2 OS=Homo sapiens OX=9606 GN=LUC7L2 PE=1 SV=2
259	349	tr|A0A0A6YYJ8|A0A0A6YYJ8_HUMAN	A0A0A6YYJ8	LUC7L2	0.94987	169.07	33	23	21	4953900	10353000	0.0282288	0.0268137	13	13	8	9	Carbamidomethylation	54224	Putative RNA-binding protein Luc7-like 2 OS=Homo sapiens OX=9606 GN=LUC7L2 PE=3 SV=1
167	277	Q9BZE4|NOG1_HUMAN	Q9BZE4	GTPBP4	0.773258	164.73	32	19	23	6069500	10326000	0.0345859	0.0267438	19	19	12	15	Carbamidomethylation	73965	Nucleolar GTP-binding protein 1 OS=Homo sapiens OX=9606 GN=GTPBP4 PE=1 SV=3
363	952	Q9HB71|CYBP_HUMAN	Q9HB71	CACYBP	2.11887	141.88	40	29	31	805560	3755400	0.00459033	0.00972629	7	7	5	8	Carbamidomethylation	26210	Calcyclin-binding protein OS=Homo sapiens OX=9606 GN=CACYBP PE=1 SV=2
123	131	Q00839|HNRPU_HUMAN	Q00839	HNRNPU	0.526833	218.64	32	26	18	8651400	10028000	0.0492983	0.025972	21	21	19	15	Carbamidomethylation	90585	Heterogeneous nuclear ribonucleoprotein U OS=Homo sapiens OX=9606 GN=HNRNPU PE=1 SV=6
291	621	P61026|RAB10_HUMAN	P61026	RAB10	1.42524	140.45	44	26	39	3170300	9941300	0.0180653	0.0257474	8	6	6	9		22541	Ras-related protein Rab-10 OS=Homo sapiens OX=9606 GN=RAB10 PE=1 SV=1
358	640	P56182|RRP1_HUMAN	P56182	RRP1	2.83898	141.73	21	14	18	2050200	12806000	0.0116827	0.0331669	8	8	5	7	Carbamidomethylation	52839	Ribosomal RNA processing protein 1 homolog A OS=Homo sapiens OX=9606 GN=RRP1 PE=1 SV=1
156	220	tr|J3KPE3|J3KPE3_HUMAN	J3KPE3	RACK1	0.350382	216.54	79	71	39	12270000	9458900	0.0699182	0.024498	15	15	16	12	Carbamidomethylation	30104	Receptor of-activated protein C kinase 1 OS=Homo sapiens OX=9606 GN=RACK1 PE=1 SV=1
156	221	P63244|RACK1_HUMAN	P63244	RACK1	0.350382	216.54	68	61	33	12270000	9458900	0.0699182	0.024498	15	15	16	12	Carbamidomethylation	35077	Receptor of activated protein C kinase 1 OS=Homo sapiens OX=9606 GN=RACK1 PE=1 SV=3
316	510	P22234|PUR6_HUMAN	P22234	PAICS	1.64176	138.33	25	20	13	2591400	9360500	0.0147666	0.0242432	10	10	9	5	Carbamidomethylation; Acetylation (N-term)	47079	Multifunctional protein ADE2 OS=Homo sapiens OX=9606 GN=PAICS PE=1 SV=3
307	394	P35249|RFC4_HUMAN	P35249	RFC4	0.713442	150.99	33	26	19	5915000	9284700	0.0337055	0.0240469	10	10	8	6		39682	Replication factor C subunit 4 OS=Homo sapiens OX=9606 GN=RFC4 PE=1 SV=2
108	148	tr|A0A2R8Y7S2|A0A2R8Y7S2_HUMAN	A0A2R8Y7S2	SMARCA4	1.32447	198.13	14	11	11	3162000	9214200	0.018018	0.0238643	18	11	16	19		184850	Transcription activator BRG1 OS=Homo sapiens OX=9606 GN=SMARCA4 PE=1 SV=1
108	149	P51532|SMCA4_HUMAN	P51532	SMARCA4	1.32447	198.13	14	11	11	3162000	9214200	0.018018	0.0238643	18	11	16	19		184644	Transcription activator BRG1 OS=Homo sapiens OX=9606 GN=SMARCA4 PE=1 SV=2
108	150	tr|A0A2R8Y4P4|A0A2R8Y4P4_HUMAN	A0A2R8Y4P4	SMARCA4	1.32447	198.13	14	11	11	3162000	9214200	0.018018	0.0238643	18	11	16	19		185192	Transcription activator BRG1 OS=Homo sapiens OX=9606 GN=SMARCA4 PE=1 SV=1
108	151	tr|Q9HBD4|Q9HBD4_HUMAN	Q9HBD4	SMARCA4	1.32447	198.13	14	10	11	3162000	9214200	0.018018	0.0238643	18	11	16	19		188147	SMARCA4 isoform 2 OS=Homo sapiens OX=9606 GN=SMARCA4 PE=1 SV=1
108	152	tr|A0A0A0MT49|A0A0A0MT49_HUMAN	A0A0A0MT49		1.32447	198.13	14	10	11	3162000	9214200	0.018018	0.0238643	18	11	16	19		188859	Transcription activator BRG1 OS=Homo sapiens OX=9606 GN=SMARCA4 PE=1 SV=1
299	521	tr|G5E9C0|G5E9C0_HUMAN	G5E9C0	SP110	1.34335	133.65	24	12	22	3093400	9142800	0.0176271	0.0236794	9	9	6	9	Carbamidomethylation	61740	SP110 nuclear body protein isoform CRA_b OS=Homo sapiens OX=9606 GN=SP110 PE=1 SV=1
169	138	O00268|TAF4_HUMAN	O00268	TAF4	1.17172	203.64	24	19	16	3492700	9004100	0.0199025	0.0233201	16	16	12	13	Carbamidomethylation	110114	Transcription initiation factor TFIID subunit 4 OS=Homo sapiens OX=9606 GN=TAF4 PE=1 SV=2
281	574	Q12797|ASPH_HUMAN	Q12797	ASPH	1.5464	163	18	13	15	2641400	8986900	0.0150515	0.0232756	9	9	6	10	Carbamidomethylation	85863	Aspartyl/asparaginyl beta-hydroxylase OS=Homo sapiens OX=9606 GN=ASPH PE=1 SV=3
376	874	P61586|RHOA_HUMAN	P61586	RHOA	2198.12	139.01	37	17	31	0	869940	1.02501e-06	0.0022531	8	2	3	8	Carbamidomethylation	21768	Transforming protein RhoA OS=Homo sapiens OX=9606 GN=RHOA PE=1 SV=1
208	508	Q04695|K1C17_HUMAN	Q04695	KRT17	206.208	136.48	23	13	21	0	81610	1.02501e-06	0.000211366	13	2	9	12	Carbamidomethylation	48106	Keratin type I cytoskeletal 17 OS=Homo sapiens OX=9606 GN=KRT17 PE=1 SV=2
264	425	Q8WYP5|ELYS_HUMAN	Q8WYP5	AHCTF1	4.02063	135.56	8	4	6	906440	8018400	0.00516517	0.0207672	16	16	8	11	Carbamidomethylation	252496	Protein ELYS OS=Homo sapiens OX=9606 GN=AHCTF1 PE=1 SV=3
279	788	P35580|MYH10_HUMAN	P35580	MYH10	436.547	135.49	4	2	4		172770	1.02501e-06	0.000447465	8	1	6	11	Carbamidomethylation	228997	Myosin-10 OS=Homo sapiens OX=9606 GN=MYH10 PE=1 SV=3
195	400	P40938|RFC3_HUMAN	P40938	RFC3	0.756705	170.39	44	38	29	5301000	8825500	0.0302067	0.0228576	12	12	13	9	Carbamidomethylation	40556	Replication factor C subunit 3 OS=Homo sapiens OX=9606 GN=RFC3 PE=1 SV=2
317	511	O60884|DNJA2_HUMAN	O60884	DNAJA2	1.37401	138.69	25	14	17	2916300	8816100	0.016618	0.0228332	9	9	7	7	Carbamidomethylation	45746	DnaJ homolog subfamily A member 2 OS=Homo sapiens OX=9606 GN=DNAJA2 PE=1 SV=1
194	187	P16144|ITB4_HUMAN	P16144	ITGB4	1.22698	196.38	14	7	9	3247300	8766300	0.0185041	0.0227043	20	20	11	12	Carbamidomethylation	202166	Integrin beta-4 OS=Homo sapiens OX=9606 GN=ITGB4 PE=1 SV=5
415	824	Q9HDC9|APMAP_HUMAN	Q9HDC9	APMAP	0.945883	111.83	24	10	19	4156800	8650700	0.0236867	0.0224049	9	9	4	7	Carbamidomethylation	46480	Adipocyte plasma membrane-associated protein OS=Homo sapiens OX=9606 GN=APMAP PE=1 SV=2
364	1033	Q96K37|S35E1_HUMAN	Q96K37	SLC35E1	1.5673	142.61	23	18	20	2502500	8629400	0.01426	0.0223497	6	6	5	8	Acetylation (N-term)	44773	Solute carrier family 35 member E1 OS=Homo sapiens OX=9606 GN=SLC35E1 PE=1 SV=2
321	486	Q9P2E9|RRBP1_HUMAN	Q9P2E9	RRBP1	2.01793	133.78	9	6	5	639740	2840300	0.00364543	0.00735623	9	9	6	7		152456	Ribosome-binding protein 1 OS=Homo sapiens OX=9606 GN=RRBP1 PE=1 SV=5
133	279	tr|E7EQR4|E7EQR4_HUMAN	E7EQR4	EZR	0.763597	171.09	32	25	17	5030600	8451600	0.0286659	0.0218892	19	12	18	13	Carbamidomethylation	69372	Ezrin OS=Homo sapiens OX=9606 GN=EZR PE=1 SV=3
133	280	P15311|EZRI_HUMAN	P15311	EZR	0.763597	171.09	32	25	17	5030600	8451600	0.0286659	0.0218892	19	12	18	13	Carbamidomethylation	69413	Ezrin OS=Homo sapiens OX=9606 GN=EZR PE=1 SV=4
233	357	Q8TDD1|DDX54_HUMAN	Q8TDD1	DDX54	1.62403	151.16	20	14	12	2343300	8372900	0.0133528	0.0216854	17	16	11	11	Carbamidomethylation	98595	ATP-dependent RNA helicase DDX54 OS=Homo sapiens OX=9606 GN=DDX54 PE=1 SV=2
427	882	Q96C57|CSTOS_HUMAN	Q96C57	CUSTOS	1.16992	153.01	34	26	27	3224600	8300200	0.0183747	0.0214971	6	6	5	5		28170	Protein CUSTOS OS=Homo sapiens OX=9606 GN=CUSTOS PE=1 SV=2
427	883	tr|F5H7W8|F5H7W8_HUMAN	F5H7W8	C12orf43	1.16992	153.01	31	23	25	3224600	8300200	0.0183747	0.0214971	6	6	5	5		31694	Protein CUSTOS OS=Homo sapiens OX=9606 GN=C12orf43 PE=1 SV=2
370	579	Q9H501|ESF1_HUMAN	Q9H501	ESF1	5.90238	133.12	11	3	11	284040	3688600	0.00161855	0.00955328	8	8	2	9	Carbamidomethylation	98796	ESF1 homolog OS=Homo sapiens OX=9606 GN=ESF1 PE=1 SV=1
506	1352	tr|G3V1A4|G3V1A4_HUMAN	G3V1A4	CFL1	3.6436	132.99	45	28	40	340410	2728900	0.00193976	0.00706771	5	5	2	5	Carbamidomethylation	16812	Cofilin non-muscle isoform OS=Homo sapiens OX=9606 GN=CFL1 PE=1 SV=1
8	17	Q9BQG0|MBB1A_HUMAN	Q9BQG0	MYBBP1A	0.987965	310.92	48	38	34	3793700	8246300	0.0216177	0.0213575	56	3	53	52	Carbamidomethylation; Oxidation (HW)	148854	Myb-binding protein 1A OS=Homo sapiens OX=9606 GN=MYBBP1A PE=1 SV=2
213	545	tr|J3QRD1|J3QRD1_HUMAN	J3QRD1	ALDH3A2	1.22407	142.81	27	21	19	3061400	8244800	0.0174448	0.0213536	9	9	12	9	Carbamidomethylation	44648	Aldehyde dehydrogenase family 3 member A2 OS=Homo sapiens OX=9606 GN=ALDH3A2 PE=1 SV=1
213	546	tr|A0A5F9ZHI5|A0A5F9ZHI5_HUMAN	A0A5F9ZHI5	ALDH3A2	1.22407	142.81	26	21	18	3061400	8244800	0.0174448	0.0213536	9	9	12	9	Carbamidomethylation	45519	Aldehyde dehydrogenase OS=Homo sapiens OX=9606 GN=ALDH3A2 PE=1 SV=1
213	549	P51648|AL3A2_HUMAN	P51648	ALDH3A2	1.22407	142.81	22	17	15	3061400	8244800	0.0174448	0.0213536	9	9	12	9	Carbamidomethylation	54848	Aldehyde dehydrogenase family 3 member A2 OS=Homo sapiens OX=9606 GN=ALDH3A2 PE=1 SV=1
213	550	tr|A0A5F9ZHN9|A0A5F9ZHN9_HUMAN	A0A5F9ZHN9	ALDH3A2	1.22407	142.81	20	16	14	3061400	8244800	0.0174448	0.0213536	9	9	12	9	Carbamidomethylation	58681	Aldehyde dehydrogenase OS=Homo sapiens OX=9606 GN=ALDH3A2 PE=1 SV=1
211	455	Q9BS26|ERP44_HUMAN	Q9BS26	ERP44	0.875477	170.48	27	22	20	4213600	8116200	0.0240104	0.0210205	9	9	10	11	Carbamidomethylation	46971	Endoplasmic reticulum resident protein 44 OS=Homo sapiens OX=9606 GN=ERP44 PE=1 SV=1
506	1353	P23528|COF1_HUMAN	P23528	CFL1	3.6436	132.99	40	25	36	340410	2728900	0.00193976	0.00706771	5	5	2	5	Carbamidomethylation	18502	Cofilin-1 OS=Homo sapiens OX=9606 GN=CFL1 PE=1 SV=3
115	182	Q14980|NUMA1_HUMAN	Q14980	NUMA1	0.921018	192.93	15	9	10	3941000	7986000	0.022457	0.0206833	26	25	15	22	Carbamidomethylation	238257	Nuclear mitotic apparatus protein 1 OS=Homo sapiens OX=9606 GN=NUMA1 PE=1 SV=2
179	227	Q9BVI4|NOC4L_HUMAN	Q9BVI4	NOC4L	0.760642	190.39	43	25	32	4760400	7966700	0.0271262	0.0206333	16	16	10	15		58468	Nucleolar complex protein 4 homolog OS=Homo sapiens OX=9606 GN=NOC4L PE=1 SV=1
288	446	Q14435|GALT3_HUMAN	Q14435	GALNT3	1.38143	158.53	27	15	21	2603600	7913300	0.0148361	0.020495	10	10	6	10	Carbamidomethylation	72610	Polypeptide N-acetylgalactosaminyltransferase 3 OS=Homo sapiens OX=9606 GN=GALNT3 PE=1 SV=2
506	1354	tr|E9PK25|E9PK25_HUMAN	E9PK25	CFL1	3.6436	132.99	33	21	29	340410	2728900	0.00193976	0.00706771	5	5	2	5	Carbamidomethylation	22728	Cofilin non-muscle isoform OS=Homo sapiens OX=9606 GN=CFL1 PE=1 SV=1
275	423	Q93009|UBP7_HUMAN	Q93009	USP7	2.70903	132.49	14	6	9	1169200	6968800	0.00666246	0.0180488	15	15	7	9		128302	Ubiquitin carboxyl-terminal hydrolase 7 OS=Homo sapiens OX=9606 GN=USP7 PE=1 SV=2
459	1798	P60842|IF4A1_HUMAN	P60842	EIF4A1	0.146994	118.48	12	12	4	24130000	7803900	0.1375	0.0202117	3	3	7	2	Carbamidomethylation	46154	Eukaryotic initiation factor 4A-I OS=Homo sapiens OX=9606 GN=EIF4A1 PE=1 SV=1
344	711	Q9Y282|ERGI3_HUMAN	Q9Y282	ERGIC3	1.61096	126.54	21	11	17	2150700	7622900	0.0122553	0.0197429	8	8	5	8	Carbamidomethylation	43222	Endoplasmic reticulum-Golgi intermediate compartment protein 3 OS=Homo sapiens OX=9606 GN=ERGIC3 PE=1 SV=1
344	713	tr|H0Y5K5|H0Y5K5_HUMAN	H0Y5K5	ERGIC3	1.61096	126.54	20	10	17	2150700	7622900	0.0122553	0.0197429	8	8	5	8	Carbamidomethylation	44687	Endoplasmic reticulum-Golgi intermediate compartment protein 3 (Fragment) OS=Homo sapiens OX=9606 GN=ERGIC3 PE=1 SV=1
275	424	tr|A0A669KBL1|A0A669KBL1_HUMAN	A0A669KBL1	USP7	2.70903	132.49	13	6	8	1169200	6968800	0.00666246	0.0180488	15	15	7	9		132328	Ubiquitin carboxyl-terminal hydrolase 7 OS=Homo sapiens OX=9606 GN=USP7 PE=1 SV=1
436	735	Q96SB4|SRPK1_HUMAN	Q96SB4	SRPK1	2.5662	131.51	15	7	10	825090	4658500	0.00470161	0.0120653	7	7	3	6	Carbamidomethylation	74325	SRSF protein kinase 1 OS=Homo sapiens OX=9606 GN=SRPK1 PE=1 SV=2
274	1029	P62987|RL40_HUMAN	P62987	UBA52	0.444	122.36	51	44	45	7605600	7429700	0.043339	0.0192425	8	2	10	8	Carbamidomethylation	14728	Ubiquitin-60S ribosomal protein L40 OS=Homo sapiens OX=9606 GN=UBA52 PE=1 SV=2
398	935	Q7Z7H5|TMED4_HUMAN	Q7Z7H5	TMED4	0.820154	122.98	33	33	21	4070000	7344200	0.0231921	0.0190211	6	4	6	5	Carbamidomethylation	25943	Transmembrane emp24 domain-containing protein 4 OS=Homo sapiens OX=9606 GN=TMED4 PE=1 SV=1
887	3438	A6NHT5|HMX3_HUMAN	A6NHT5	HMX3	1.16653	37.13	4	4	4	2846300	7305200	0.0162191	0.0189201	1	1	1	1		37825	Homeobox protein HMX3 OS=Homo sapiens OX=9606 GN=HMX3 PE=1 SV=1
462	749	Q07020|RL18_HUMAN	Q07020	RPL18	0.301271	126.29	42	38	11	10798000	7157400	0.0615303	0.0185373	7	7	7	2	Carbamidomethylation	21634	60S ribosomal protein L18 OS=Homo sapiens OX=9606 GN=RPL18 PE=1 SV=2
462	750	tr|J3QQ67|J3QQ67_HUMAN	J3QQ67	RPL18	0.301271	126.29	42	38	11	10798000	7157400	0.0615303	0.0185373	7	7	7	2	Carbamidomethylation	21847	60S ribosomal protein L18 (Fragment) OS=Homo sapiens OX=9606 GN=RPL18 PE=1 SV=1
436	736	tr|H3BLV9|H3BLV9_HUMAN	H3BLV9	SRPK1	2.5662	131.51	14	7	10	825090	4658500	0.00470161	0.0120653	7	7	3	6	Carbamidomethylation	76040	SRSF protein kinase 1 (Fragment) OS=Homo sapiens OX=9606 GN=SRPK1 PE=1 SV=1
282	675	tr|A0A2R8YD58|A0A2R8YD58_HUMAN	A0A2R8YD58	CSNK2A1	0.993586	154.61	26	18	21	3230300	7061600	0.0184072	0.0182892	9	8	8	9		44419	Casein kinase II subunit alpha OS=Homo sapiens OX=9606 GN=CSNK2A1 PE=1 SV=1
282	676	tr|E7EU96|E7EU96_HUMAN	E7EU96	CSNK2A1	0.993586	154.61	25	18	20	3230300	7061600	0.0184072	0.0182892	9	8	8	9		45311	Casein kinase II subunit alpha OS=Homo sapiens OX=9606 GN=CSNK2A1 PE=1 SV=1
282	677	P68400|CSK21_HUMAN	P68400	CSNK2A1	0.993586	154.61	25	17	20	3230300	7061600	0.0184072	0.0182892	9	8	8	9		45144	Casein kinase II subunit alpha OS=Homo sapiens OX=9606 GN=CSNK2A1 PE=1 SV=1
282	678	tr|A0A2R8YF43|A0A2R8YF43_HUMAN	A0A2R8YF43	CSNK2A1	0.993586	154.61	27	19	21	3230300	7061600	0.0184072	0.0182892	9	8	8	9		41791	Casein kinase II subunit alpha OS=Homo sapiens OX=9606 GN=CSNK2A1 PE=1 SV=1
282	698	tr|A0A2R8Y5A0|A0A2R8Y5A0_HUMAN	A0A2R8Y5A0	CSNK2A1	0.993586	154.61	28	19	22	3230300	7061600	0.0184072	0.0182892	9	8	8	9		40718	Casein kinase II subunit alpha OS=Homo sapiens OX=9606 GN=CSNK2A1 PE=1 SV=1
349	564	Q15907|RB11B_HUMAN	Q15907	RAB11B	2.7584	131.47	44	18	34	2889800	17538000	0.016467	0.0454225	10	10	5	8	Acetylation (N-term)	24488	Ras-related protein Rab-11B OS=Homo sapiens OX=9606 GN=RAB11B PE=1 SV=4
416	838	tr|A0A0J9YVP6|A0A0J9YVP6_HUMAN	A0A0J9YVP6	PUF60	2.71478	131.18	19	14	13	1090700	6514700	0.00621514	0.0168727	7	7	4	6	Carbamidomethylation	57399	60 kDa poly(U)-binding-splicing factor (Fragment) OS=Homo sapiens OX=9606 GN=PUF60 PE=1 SV=1
416	841	tr|A0A0J9YYL3|A0A0J9YYL3_HUMAN	A0A0J9YYL3	PUF60	2.71478	131.18	20	14	14	1090700	6514700	0.00621514	0.0168727	7	7	4	6	Carbamidomethylation	54627	60 kDa poly(U)-binding-splicing factor (Fragment) OS=Homo sapiens OX=9606 GN=PUF60 PE=1 SV=1
537	1704	P18077|RL35A_HUMAN	P18077	RPL35A	0.721857	63.76	32	32	21	4326400	6871200	0.0246531	0.017796	4	4	4	3		12538	60S ribosomal protein L35a OS=Homo sapiens OX=9606 GN=RPL35A PE=1 SV=2
532	1936	P51571|SSRD_HUMAN	P51571	SSR4	1.87592	89.51	23	17	23	1651500	6816300	0.00941075	0.0176539	3	3	3	4		18999	Translocon-associated protein subunit delta OS=Homo sapiens OX=9606 GN=SSR4 PE=1 SV=1
416	842	tr|A0A0J9YXX5|A0A0J9YXX5_HUMAN	A0A0J9YXX5	PUF60	2.71478	131.18	19	13	13	1090700	6514700	0.00621514	0.0168727	7	7	4	6	Carbamidomethylation	59103	60 kDa poly(U)-binding-splicing factor (Fragment) OS=Homo sapiens OX=9606 GN=PUF60 PE=1 SV=1
416	843	Q9UHX1|PUF60_HUMAN	Q9UHX1	PUF60	2.71478	131.18	18	13	13	1090700	6514700	0.00621514	0.0168727	7	7	4	6	Carbamidomethylation	59876	Poly(U)-binding-splicing factor PUF60 OS=Homo sapiens OX=9606 GN=PUF60 PE=1 SV=1
416	845	tr|A0A0J9YXJ8|A0A0J9YXJ8_HUMAN	A0A0J9YXJ8	PUF60	2.71478	131.18	20	14	14	1090700	6514700	0.00621514	0.0168727	7	7	4	6	Carbamidomethylation	56331	60 kDa poly(U)-binding-splicing factor (Fragment) OS=Homo sapiens OX=9606 GN=PUF60 PE=1 SV=1
386	1081	Q99848|EBP2_HUMAN	Q99848	EBNA1BP2	2.00097	131.16	21	18	18	600300	2642800	0.00342069	0.00684471	6	6	4	7		34852	Probable rRNA-processing protein EBP2 OS=Homo sapiens OX=9606 GN=EBNA1BP2 PE=1 SV=2
190	452	Q06830|PRDX1_HUMAN	Q06830	PRDX1	0.0552085	193.09	64	46	34	55800000	6777900	0.317965	0.0175544	13	13	17	6	Carbamidomethylation	22110	Peroxiredoxin-1 OS=Homo sapiens OX=9606 GN=PRDX1 PE=1 SV=1
333	391	P78371|TCPB_HUMAN	P78371	CCT2	0.582842	164.65	28	18	14	5230100	6706800	0.0298027	0.0173703	10	10	7	7	Carbamidomethylation; Acetylation (N-term)	57488	T-complex protein 1 subunit beta OS=Homo sapiens OX=9606 GN=CCT2 PE=1 SV=4
386	1082	tr|H7C2Q8|H7C2Q8_HUMAN	H7C2Q8	EBNA1BP2	2.00097	131.16	18	15	15	600300	2642800	0.00342069	0.00684471	6	6	4	7		40684	EBNA1 binding protein 2 isoform CRA_d OS=Homo sapiens OX=9606 GN=EBNA1BP2 PE=1 SV=1
460	1871	P42677|RS27_HUMAN	P42677	RPS27	0.562155	108.48	39	24	39	5353600	6621500	0.0305064	0.0171493	5	2	4	6	Carbamidomethylation	9461	40S ribosomal protein S27 OS=Homo sapiens OX=9606 GN=RPS27 PE=1 SV=3
359	654	Q9NZM5|NOP53_HUMAN	Q9NZM5	NOP53	1.42709	140.58	21	12	16	2101900	6599600	0.0119773	0.0170926	8	8	5	7		54389	Ribosome biogenesis protein NOP53 OS=Homo sapiens OX=9606 GN=NOP53 PE=1 SV=2
357	617	Q9BZF1|OSBL8_HUMAN	Q9BZF1	OSBPL8	3.47253	129.8	12	9	11	634060	4844300	0.00361307	0.0125465	8	8	5	7		101196	Oxysterol-binding protein-related protein 8 OS=Homo sapiens OX=9606 GN=OSBPL8 PE=1 SV=3
323	434	Q9UHB6|LIMA1_HUMAN	Q9UHB6	LIMA1	15149.4	129.13	21	3	19	0	5995600	1.02501e-06	0.0155283	12	12	2	12	Carbamidomethylation	85226	LIM domain and actin-binding protein 1 OS=Homo sapiens OX=9606 GN=LIMA1 PE=1 SV=1
474	1144	P61158|ARP3_HUMAN	P61158	ACTR3	6.61999	128.95	19	9	19	197960	2883300	0.00112804	0.00746759	5	5	2	6	Carbamidomethylation	47371	Actin-related protein 3 OS=Homo sapiens OX=9606 GN=ACTR3 PE=1 SV=3
411	649	Q12873|CHD3_HUMAN	Q12873	CHD3	1809.89	126.67	5	1	5		716290	1.02501e-06	0.00185515	9	2	2	8		226590	Chromodomain-helicase-DNA-binding protein 3 OS=Homo sapiens OX=9606 GN=CHD3 PE=1 SV=3
498	893	Q15084|PDIA6_HUMAN	Q15084	PDIA6	2.71727	125.58	18	9	13	766170	4580500	0.00436587	0.0118633	6	6	3	5		48121	Protein disulfide-isomerase A6 OS=Homo sapiens OX=9606 GN=PDIA6 PE=1 SV=1
348	562	P21964|COMT_HUMAN	P21964	COMT	0.67886	159.68	52	20	49	4337700	6478800	0.0247175	0.0167797	10	10	4	9	Carbamidomethylation	30037	Catechol O-methyltransferase OS=Homo sapiens OX=9606 GN=COMT PE=1 SV=2
188	223	Q9H9Y6|RPA2_HUMAN	Q9H9Y6	POLR1B	1.49152	177.34	19	6	16	1930900	6336400	0.0110029	0.0164109	18	18	6	18	Carbamidomethylation	128229	DNA-directed RNA polymerase I subunit RPA2 OS=Homo sapiens OX=9606 GN=POLR1B PE=1 SV=2
271	410	P40227|TCPZ_HUMAN	P40227	CCT6A	0.548152	169.05	27	16	21	5252800	6335000	0.029932	0.0164073	11	11	7	9	Carbamidomethylation	58024	T-complex protein 1 subunit zeta OS=Homo sapiens OX=9606 GN=CCT6A PE=1 SV=3
93	104	P35579|MYH9_HUMAN	P35579	MYH9	0.791025	212.29	17	9	12	3608000	6279300	0.0205595	0.0162631	27	20	17	24	Carbamidomethylation	226530	Myosin-9 OS=Homo sapiens OX=9606 GN=MYH9 PE=1 SV=4
324	512	P49368|TCPG_HUMAN	P49368	CCT3	2.11754	125.25	21	9	18	1166600	5435100	0.00664764	0.0140766	10	10	5	9	Carbamidomethylation	60534	T-complex protein 1 subunit gamma OS=Homo sapiens OX=9606 GN=CCT3 PE=1 SV=4
354	744	Q9NY61|AATF_HUMAN	Q9NY61	AATF	0.521924	120.75	20	20	12	5424200	6228700	0.0309087	0.016132	7	7	9	3		63133	Protein AATF OS=Homo sapiens OX=9606 GN=AATF PE=1 SV=1
223	406	P46977|STT3A_HUMAN	P46977	STT3A	0.825249	165.23	18	13	12	3414200	6199100	0.0194551	0.0160553	11	10	9	11		80530	Dolichyl-diphosphooligosaccharide--protein glycosyltransferase subunit STT3A OS=Homo sapiens OX=9606 GN=STT3A PE=1 SV=2
412	805	Q6DKI1|RL7L_HUMAN	Q6DKI1	RPL7L1	0.72803	110.37	24	18	15	3867000	6194100	0.0220353	0.0160424	7	7	6	4		29669	60S ribosomal protein L7-like 1 OS=Homo sapiens OX=9606 GN=RPL7L1 PE=1 SV=2
219	301	P19784|CSK22_HUMAN	P19784	CSNK2A2	0.673303	185.2	46	24	41	4179900	6192000	0.0238183	0.016037	11	10	9	11	Carbamidomethylation	41213	Casein kinase II subunit alpha' OS=Homo sapiens OX=9606 GN=CSNK2A2 PE=1 SV=1
145	366	P68133|ACTS_HUMAN	P68133	ACTA1	1.32768	160.49	32	27	27	2111700	6168500	0.0120331	0.0159761	13	1	16	17	Oxidation (HW)	42051	Actin alpha skeletal muscle OS=Homo sapiens OX=9606 GN=ACTA1 PE=1 SV=1
145	367	P68032|ACTC_HUMAN	P68032	ACTC1	1.32768	160.49	32	27	27	2111700	6168500	0.0120331	0.0159761	13	1	16	17	Oxidation (HW)	42019	Actin alpha cardiac muscle 1 OS=Homo sapiens OX=9606 GN=ACTC1 PE=1 SV=1
206	586	P22626|ROA2_HUMAN	P22626	HNRNPA2B1	0.558447	148.32	31	18	28	4978700	6117200	0.0283701	0.0158432	10	9	15	9		37430	Heterogeneous nuclear ribonucleoproteins A2/B1 OS=Homo sapiens OX=9606 GN=HNRNPA2B1 PE=1 SV=2
461	2031	P63241|IF5A1_HUMAN	P63241	EIF5A	0.145846	135.31	36	31	21	19062000	6116700	0.108621	0.0158419	3	3	6	3	Carbamidomethylation	16832	Eukaryotic translation initiation factor 5A-1 OS=Homo sapiens OX=9606 GN=EIF5A PE=1 SV=2
148	328	tr|A0A087X0X3|A0A087X0X3_HUMAN	A0A087X0X3	HNRNPM	0.511906	185.31	28	25	16	5377900	6057000	0.0306449	0.0156873	16	10	17	13	Carbamidomethylation	77570	Heterogeneous nuclear ribonucleoprotein M OS=Homo sapiens OX=9606 GN=HNRNPM PE=1 SV=1
148	329	P52272|HNRPM_HUMAN	P52272	HNRNPM	0.511906	185.31	28	25	16	5377900	6057000	0.0306449	0.0156873	16	10	17	13	Carbamidomethylation	77516	Heterogeneous nuclear ribonucleoprotein M OS=Homo sapiens OX=9606 GN=HNRNPM PE=1 SV=3
324	517	tr|B4DUR8|B4DUR8_HUMAN	B4DUR8	CCT3	2.11754	125.25	23	10	20	1166600	5435100	0.00664764	0.0140766	10	10	5	9	Carbamidomethylation	55674	T-complex protein 1 subunit gamma OS=Homo sapiens OX=9606 GN=CCT3 PE=1 SV=1
464	1138	P33947|ERD22_HUMAN	P33947	KDELR2	6.37979	123.74	33	10	33	49859	699850	0.000284112	0.00181257	5	4	3	6		24422	ER lumen protein-retaining receptor 2 OS=Homo sapiens OX=9606 GN=KDELR2 PE=1 SV=1
362	896	P56537|IF6_HUMAN	P56537	EIF6	1.08748	146.22	38	33	38	2492900	5964600	0.0142053	0.015448	6	6	6	6	Carbamidomethylation	26599	Eukaryotic translation initiation factor 6 OS=Homo sapiens OX=9606 GN=EIF6 PE=1 SV=1
285	445	Q8WTT2|NOC3L_HUMAN	Q8WTT2	NOC3L	0.289793	149.25	18	10	14	9344700	5958100	0.0532489	0.0154312	11	11	6	10	Carbamidomethylation	92548	Nucleolar complex protein 3 homolog OS=Homo sapiens OX=9606 GN=NOC3L PE=1 SV=1
524	1146	Q969G5|CAVN3_HUMAN	Q969G5	CAVIN3	5.19876	122.75	24	5	20	1123700	12853000	0.00640318	0.0332886	5	5	1	6		27701	Caveolae-associated protein 3 OS=Homo sapiens OX=9606 GN=CAVIN3 PE=1 SV=3
524	1147	tr|E9PIE3|E9PIE3_HUMAN	E9PIE3	CAVIN3	5.19876	122.75	22	4	17	1123700	12853000	0.00640318	0.0332886	5	5	1	6		31088	Caveolae-associated protein 3 OS=Homo sapiens OX=9606 GN=CAVIN3 PE=1 SV=1
369	667	Q9H2P0|ADNP_HUMAN	Q9H2P0	ADNP	2.85746	122.51	11	7	9	577170	3628600	0.00328889	0.00939788	9	9	6	7	Carbamidomethylation; Acetylation (N-term)	123563	Activity-dependent neuroprotector homeobox protein OS=Homo sapiens OX=9606 GN=ADNP PE=1 SV=1
369	668	tr|A0A669KBJ7|A0A669KBJ7_HUMAN	A0A669KBJ7	ADNP	2.85746	122.51	10	6	8	577170	3628600	0.00328889	0.00939788	9	9	6	7	Carbamidomethylation; Acetylation (N-term)	131490	Activity-dependent neuroprotector homeobox protein OS=Homo sapiens OX=9606 GN=ADNP PE=1 SV=1
567	987	Q92769|HDAC2_HUMAN	Q92769	HDAC2	4.57399	121.74	18	6	12	74775	752500	0.000426091	0.00194894	6	3	1	5	Carbamidomethylation	55364	Histone deacetylase 2 OS=Homo sapiens OX=9606 GN=HDAC2 PE=1 SV=2
368	1132	tr|Q5T8U5|Q5T8U5_HUMAN	Q5T8U5	SURF4	4.5848	121.46	35	19	35	1065200	10745000	0.00606983	0.027829	5	5	3	9	Carbamidomethylation; Oxidation (HW)	21128	Surfeit locus protein 4 OS=Homo sapiens OX=9606 GN=SURF4 PE=1 SV=1
368	1133	O15260|SURF4_HUMAN	O15260	SURF4	4.5848	121.46	25	13	25	1065200	10745000	0.00606983	0.027829	5	5	3	9	Carbamidomethylation; Oxidation (HW)	30394	Surfeit locus protein 4 OS=Homo sapiens OX=9606 GN=SURF4 PE=1 SV=3
391	534	P19447|ERCC3_HUMAN	P19447	ERCC3	3.09818	121.38	18	4	14	549520	3745800	0.00313133	0.00970142	11	11	2	9	Carbamidomethylation	89278	General transcription and DNA repair factor IIH helicase subunit XPB OS=Homo sapiens OX=9606 GN=ERCC3 PE=1 SV=1
552	998	P19388|RPAB1_HUMAN	P19388	POLR2E	4.27106	121.24	32	5	27	791420	7437000	0.00450975	0.0192614	6	6	1	5		24551	DNA-directed RNA polymerases I II and III subunit RPABC1 OS=Homo sapiens OX=9606 GN=POLR2E PE=1 SV=4
177	218	tr|J3KTA4|J3KTA4_HUMAN	J3KTA4	DDX5	0.889386	184.56	32	26	12	2837500	5552400	0.0161689	0.0143804	18	11	15	9	Carbamidomethylation	69087	DEAD box protein 5 OS=Homo sapiens OX=9606 GN=DDX5 PE=1 SV=1
177	219	P17844|DDX5_HUMAN	P17844	DDX5	0.889386	184.56	32	26	12	2837500	5552400	0.0161689	0.0143804	18	11	15	9	Carbamidomethylation	69148	Probable ATP-dependent RNA helicase DDX5 OS=Homo sapiens OX=9606 GN=DDX5 PE=1 SV=1
296	437	P18583|SON_HUMAN	P18583	SON	0.518152	152.15	5	3	3	4825100	5500700	0.0274949	0.0142465	11	10	8	7	Acetylation (N-term)	263827	Protein SON OS=Homo sapiens OX=9606 GN=SON PE=1 SV=4
340	482	Q9UQ35|SRRM2_HUMAN	Q9UQ35	SRRM2	1.56151	150.29	6	4	3	1599500	5495200	0.00911444	0.0142323	11	11	7	6	Carbamidomethylation	299616	Serine/arginine repetitive matrix protein 2 OS=Homo sapiens OX=9606 GN=SRRM2 PE=1 SV=2
437	846	tr|A0A0C4DGS1|A0A0C4DGS1_HUMAN	A0A0C4DGS1	DDOST	0.96393	157.82	18	8	11	2563700	5437100	0.0146087	0.0140818	6	6	5	4	Carbamidomethylation	48799	Dolichyl-diphosphooligosaccharide--protein glycosyltransferase 48 kDa subunit OS=Homo sapiens OX=9606 GN=DDOST PE=1 SV=1
437	847	P39656|OST48_HUMAN	P39656	DDOST	0.96393	157.82	17	8	11	2563700	5437100	0.0146087	0.0140818	6	6	5	4	Carbamidomethylation	50801	Dolichyl-diphosphooligosaccharide--protein glycosyltransferase 48 kDa subunit OS=Homo sapiens OX=9606 GN=DDOST PE=1 SV=4
552	1009	tr|A0A087WVZ9|A0A087WVZ9_HUMAN	A0A087WVZ9	POLR2E	4.27106	121.24	36	5	31	791420	7437000	0.00450975	0.0192614	6	6	1	5		21460	DNA-directed RNA polymerase II subunit E OS=Homo sapiens OX=9606 GN=POLR2E PE=1 SV=1
438	872	Q14684|RRP1B_HUMAN	Q14684	RRP1B	2.99987	120.22	11	8	7	618450	4081900	0.00352412	0.0105719	7	7	4	5		84428	Ribosomal RNA processing protein 1 homolog B OS=Homo sapiens OX=9606 GN=RRP1B PE=1 SV=3
269	2482	P35030|TRY3_HUMAN	P35030	PRSS3	2.36061	118.41	11	11	11	12497000	64906000	0.0712117	0.168103	7	5	7	11	Acetylation (N-term); Oxidation (HW)	32529	Trypsin-3 OS=Homo sapiens OX=9606 GN=PRSS3 PE=1 SV=2
269	2497	tr|B1AN99|B1AN99_HUMAN	B1AN99		2.36061	118.41	18	18	18	12497000	64906000	0.0712117	0.168103	7	5	7	11	Acetylation (N-term); Oxidation (HW)	19288	Trypsin-3 (Fragment) OS=Homo sapiens OX=9606 GN=PRSS3 PE=1 SV=8
384	861	P26639|SYTC_HUMAN	P26639	TARS1	1.34642	125.2	11	7	11	1824700	5405400	0.0103977	0.0139997	6	6	5	6	Carbamidomethylation	83435	Threonine--tRNA ligase 1 cytoplasmic OS=Homo sapiens OX=9606 GN=TARS1 PE=1 SV=3
468	839	tr|E9PKG6|E9PKG6_HUMAN	E9PKG6	NUCB2	0.653191	131.45	22	14	16	3755900	5397700	0.0214023	0.0139798	6	6	4	4		40369	Nucleobindin-2 OS=Homo sapiens OX=9606 GN=NUCB2 PE=1 SV=2
468	840	P80303|NUCB2_HUMAN	P80303	NUCB2	0.653191	131.45	18	11	13	3755900	5397700	0.0214023	0.0139798	6	6	4	4		50223	Nucleobindin-2 OS=Homo sapiens OX=9606 GN=NUCB2 PE=1 SV=3
468	844	tr|Q2L696|Q2L696_HUMAN	Q2L696	NUCB2	0.653191	131.45	19	12	14	3755900	5397700	0.0214023	0.0139798	6	6	4	4		46630	Nucb2 splice variant OS=Homo sapiens OX=9606 GN=NUCB2 PE=1 SV=1
421	854	P30050|RL12_HUMAN	P30050	RPL12	0.805193	143.32	55	24	36	3039700	5385000	0.0173211	0.0139469	6	6	3	7	Carbamidomethylation	17819	60S ribosomal protein L12 OS=Homo sapiens OX=9606 GN=RPL12 PE=1 SV=1
327	450	Q14331|FRG1_HUMAN	Q14331	FRG1	1.48637	134.3	46	26	36	1632200	5337700	0.00930077	0.0138244	10	10	5	8	Carbamidomethylation	29172	Protein FRG1 OS=Homo sapiens OX=9606 GN=FRG1 PE=1 SV=1
487	1592	P14678|RSMB_HUMAN	P14678	SNRPB	0.568539	89.78	15	9	12	4243900	5308600	0.024183	0.013749	4	4	4	4	Carbamidomethylation	24610	Small nuclear ribonucleoprotein-associated proteins B and B' OS=Homo sapiens OX=9606 GN=SNRPB PE=1 SV=2
487	1595	tr|J3QLE5|J3QLE5_HUMAN	J3QLE5	SNRPN	0.568539	89.78	22	13	18	4243900	5308600	0.024183	0.013749	4	4	4	4	Carbamidomethylation	17546	Small nuclear ribonucleoprotein-associated protein N (Fragment) OS=Homo sapiens OX=9606 GN=SNRPN PE=1 SV=1
487	1604	P63162|RSMN_HUMAN	P63162	SNRPN	0.568539	89.78	15	9	12	4243900	5308600	0.024183	0.013749	4	4	4	4	Carbamidomethylation	24614	Small nuclear ribonucleoprotein-associated protein N OS=Homo sapiens OX=9606 GN=SNRPN PE=1 SV=1
380	957	P57088|TMM33_HUMAN	P57088	TMEM33	0.761072	118.02	27	27	15	3118100	5221200	0.0177679	0.0135226	7	7	7	4	Carbamidomethylation	27978	Transmembrane protein 33 OS=Homo sapiens OX=9606 GN=TMEM33 PE=1 SV=2
287	418	tr|A0A2R8Y595|A0A2R8Y595_HUMAN	A0A2R8Y595	CTCF	1.6716	184.33	20	10	18	1417700	5214000	0.00807848	0.013504	10	10	5	10	Carbamidomethylation	73000	Transcriptional repressor CTCF OS=Homo sapiens OX=9606 GN=CTCF PE=1 SV=1
287	420	tr|A0A2R8YFL0|A0A2R8YFL0_HUMAN	A0A2R8YFL0	CTCF	1.6716	184.33	18	8	16	1417700	5214000	0.00807848	0.013504	10	10	5	10	Carbamidomethylation	82613	Transcriptional repressor CTCF OS=Homo sapiens OX=9606 GN=CTCF PE=1 SV=1
287	421	P49711|CTCF_HUMAN	P49711	CTCF	1.6716	184.33	17	8	16	1417700	5214000	0.00807848	0.013504	10	10	5	10	Carbamidomethylation	82785	Transcriptional repressor CTCF OS=Homo sapiens OX=9606 GN=CTCF PE=1 SV=1
356	491	Q09028|RBBP4_HUMAN	Q09028	RBBP4	0.604268	135.56	35	23	16	3875400	5152300	0.0220832	0.0133442	10	10	8	5	Carbamidomethylation	47656	Histone-binding protein RBBP4 OS=Homo sapiens OX=9606 GN=RBBP4 PE=1 SV=3
647	1938	Q9Y3U8|RL36_HUMAN	Q9Y3U8	RPL36	1.27852	73.15	30	22	30	1818300	5114800	0.0103612	0.0132471	3	3	2	3	Carbamidomethylation	12254	60S ribosomal protein L36 OS=Homo sapiens OX=9606 GN=RPL36 PE=1 SV=3
374	673	tr|F8WCU9|F8WCU9_HUMAN	F8WCU9	ARID2	1.7643	119.71	7	3	4	1315900	5108000	0.0074984	0.0132294	10	10	4	7		189074	AT-rich interactive domain-containing protein 2 (Fragment) OS=Homo sapiens OX=9606 GN=ARID2 PE=1 SV=2
374	674	Q68CP9|ARID2_HUMAN	Q68CP9	ARID2	1.7643	119.71	7	3	4	1315900	5108000	0.0074984	0.0132294	10	10	4	7		197390	AT-rich interactive domain-containing protein 2 OS=Homo sapiens OX=9606 GN=ARID2 PE=1 SV=2
566	2425	Q92504|S39A7_HUMAN	Q92504	SLC39A7	0.474968	125.45	7	7	3	4866000	5085000	0.0277279	0.0131699	3	3	5	2	Acetylation (N-term); Oxidation (HW)	50118	Zinc transporter SLC39A7 OS=Homo sapiens OX=9606 GN=SLC39A7 PE=1 SV=2
483	1253	Q3B726|RPA43_HUMAN	Q3B726	POLR1F	2.0714	116.82	18	11	13	1036200	4722400	0.00590458	0.0122308	6	6	4	4	Carbamidomethylation; Acetylation (N-term)	37432	DNA-directed RNA polymerase I subunit RPA43 OS=Homo sapiens OX=9606 GN=POLR1F PE=1 SV=1
514	1076	Q5T3I0|GPTC4_HUMAN	Q5T3I0	GPATCH4	2.73592	116.5	22	7	18	281470	1694300	0.0016039	0.00438815	6	6	2	5	Carbamidomethylation	50381	G patch domain-containing protein 4 OS=Homo sapiens OX=9606 GN=GPATCH4 PE=1 SV=2
276	433	Q96DI7|SNR40_HUMAN	Q96DI7	SNRNP40	0.44772	193.04	47	25	33	5039300	4964000	0.0287155	0.0128565	11	11	8	8	Carbamidomethylation	39311	U5 small nuclear ribonucleoprotein 40 kDa protein OS=Homo sapiens OX=9606 GN=SNRNP40 PE=1 SV=1
385	1030	tr|A0A0C4DGB6|A0A0C4DGB6_HUMAN	A0A0C4DGB6	ALB	0.808891	92.28	11	6	8	2762500	4916400	0.0157416	0.0127332	7	7	5	7	Carbamidomethylation	69227	Albumin OS=Homo sapiens OX=9606 GN=ALB PE=1 SV=1
385	1031	P02768|ALBU_HUMAN	P02768	ALB	0.808891	92.28	11	6	8	2762500	4916400	0.0157416	0.0127332	7	7	5	7	Carbamidomethylation	69367	Albumin OS=Homo sapiens OX=9606 GN=ALB PE=1 SV=2
252	307	Q2NL82|TSR1_HUMAN	Q2NL82	TSR1	1.4012	166.71	19	11	14	1594100	4914400	0.00908367	0.012728	12	12	7	10	Carbamidomethylation	91810	Pre-rRNA-processing protein TSR1 homolog OS=Homo sapiens OX=9606 GN=TSR1 PE=1 SV=1
341	625	Q8TBX8|PI42C_HUMAN	Q8TBX8	PIP4K2C	0.706813	161.31	23	11	21	3145900	4892200	0.0179263	0.0126705	9	9	4	8		47300	Phosphatidylinositol 5-phosphate 4-kinase type-2 gamma OS=Homo sapiens OX=9606 GN=PIP4K2C PE=1 SV=3
518	1405	P62314|SMD1_HUMAN	P62314	SNRPD1	3.07667	116.04	55	27	28	1251600	8472300	0.007132	0.0219428	5	5	2	5		13282	Small nuclear ribonucleoprotein Sm D1 OS=Homo sapiens OX=9606 GN=SNRPD1 PE=1 SV=1
441	795	Q6PK04|CC137_HUMAN	Q6PK04	CCDC137	1.01025	111	26	15	19	2161600	4804600	0.0123175	0.0124437	7	7	4	6		33231	Coiled-coil domain-containing protein 137 OS=Homo sapiens OX=9606 GN=CCDC137 PE=1 SV=1
441	797	tr|I3L0U5|I3L0U5_HUMAN	I3L0U5	CCDC137	1.01025	111	25	14	19	2161600	4804600	0.0123175	0.0124437	7	7	4	6		33525	Coiled-coil domain-containing protein 137 (Fragment) OS=Homo sapiens OX=9606 GN=CCDC137 PE=1 SV=1
493	1401	Q9Y3A6|TMED5_HUMAN	Q9Y3A6	TMED5	1.3646	110.81	21	21	21	1580700	4745800	0.00900731	0.0122914	4	4	4	4	Carbamidomethylation	26005	Transmembrane emp24 domain-containing protein 5 OS=Homo sapiens OX=9606 GN=TMED5 PE=1 SV=1
570	1273	P00387|NB5R3_HUMAN	P00387	CYB5R3	1.37364	111.85	18	8	13	1569700	4744000	0.00894463	0.0122867	5	5	2	4		34235	NADH-cytochrome b5 reductase 3 OS=Homo sapiens OX=9606 GN=CYB5R3 PE=1 SV=3
528	1331	Q8N474|SFRP1_HUMAN	Q8N474	SFRP1	1.28019	114	21	17	17	1684000	4743200	0.00959594	0.0122846	5	5	4	4	Carbamidomethylation	35386	Secreted frizzled-related protein 1 OS=Homo sapiens OX=9606 GN=SFRP1 PE=1 SV=1
791	2134	P81605|DCD_HUMAN	P81605	DCD	1.28455	61.41	41	10	31	1678000	4742400	0.00956175	0.0122826	3	3	1	2	Carbamidomethylation	11284	Dermcidin OS=Homo sapiens OX=9606 GN=DCD PE=1 SV=2
414	792	Q9Y2R4|DDX52_HUMAN	Q9Y2R4	DDX52	6.43495	115.83	19	8	14	120300	1703200	0.000685506	0.0044112	8	7	3	8	Carbamidomethylation	67498	Probable ATP-dependent RNA helicase DDX52 OS=Homo sapiens OX=9606 GN=DDX52 PE=1 SV=3
375	2417	P07477|TRY1_HUMAN	P07477	PRSS1	2.66893	115.4	11	11	11	6040100	35468000	0.0344183	0.0918602	4	2	5	6	Acetylation (N-term)	26558	Trypsin-1 OS=Homo sapiens OX=9606 GN=PRSS1 PE=1 SV=1
375	2419	tr|E7EQ64|E7EQ64_HUMAN	E7EQ64	PRSS1	2.66893	115.4	11	11	11	6040100	35468000	0.0344183	0.0918602	4	2	5	6	Acetylation (N-term)	28123	Trypsin-1 OS=Homo sapiens OX=9606 GN=PRSS1 PE=1 SV=1
392	623	Q14692|BMS1_HUMAN	Q14692	BMS1	2.15444	113.6	8	4	6	430770	2041900	0.00245466	0.00528841	9	9	4	7	Carbamidomethylation	145807	Ribosome biogenesis protein BMS1 homolog OS=Homo sapiens OX=9606 GN=BMS1 PE=1 SV=1
351	826	tr|Q5TB53|Q5TB53_HUMAN	Q5TB53	TM9SF3	2.0329	113.58	28	15	26	2453100	10972000	0.0139785	0.0284169	7	7	6	7	Carbamidomethylation	29881	Transmembrane 9 superfamily member (Fragment) OS=Homo sapiens OX=9606 GN=TM9SF3 PE=1 SV=8
351	827	Q9HD45|TM9S3_HUMAN	Q9HD45	TM9SF3	2.0329	113.58	12	6	11	2453100	10972000	0.0139785	0.0284169	7	7	6	7	Carbamidomethylation	67888	Transmembrane 9 superfamily member 3 OS=Homo sapiens OX=9606 GN=TM9SF3 PE=1 SV=2
527	1217	Q13445|TMED1_HUMAN	Q13445	TMED1	3.08044	112.47	30	16	21	687380	4658700	0.0039169	0.0120658	5	5	3	4	Carbamidomethylation	25206	Transmembrane emp24 domain-containing protein 1 OS=Homo sapiens OX=9606 GN=TMED1 PE=1 SV=1
494	1406	O15446|RPA34_HUMAN	O15446	POLR1G	0.972089	124.79	13	13	13	2109500	4511700	0.0120206	0.0116851	4	4	4	4	Carbamidomethylation	54986	DNA-directed RNA polymerase I subunit RPA34 OS=Homo sapiens OX=9606 GN=POLR1G PE=1 SV=1
800	2675	P60468|SC61B_HUMAN	P60468	SEC61B	0.650596	68.47	26	26	10	3129000	4478900	0.01783	0.0116001	2	2	2	1		9974	Protein transport protein Sec61 subunit beta OS=Homo sapiens OX=9606 GN=SEC61B PE=1 SV=2
181	626	tr|F8W6I7|F8W6I7_HUMAN	F8W6I7	HNRNPA1	0.0722938	166.8	35	31	28	28052000	4461900	0.159849	0.0115561	9	8	18	8	Carbamidomethylation	33155	Helix-destabilizing protein OS=Homo sapiens OX=9606 GN=HNRNPA1 PE=1 SV=2
181	627	P09651|ROA1_HUMAN	P09651	HNRNPA1	0.0722938	166.8	29	25	23	28052000	4461900	0.159849	0.0115561	9	8	18	8	Carbamidomethylation	38747	Heterogeneous nuclear ribonucleoprotein A1 OS=Homo sapiens OX=9606 GN=HNRNPA1 PE=1 SV=5
251	283	P05023|AT1A1_HUMAN	P05023	ATP1A1	0.7362	169.74	16	9	13	2679100	4339500	0.0152663	0.0112391	12	12	7	10	Carbamidomethylation	112896	Sodium/potassium-transporting ATPase subunit alpha-1 OS=Homo sapiens OX=9606 GN=ATP1A1 PE=1 SV=1
397	1458	tr|K7ERE3|K7ERE3_HUMAN	K7ERE3	KRT13	2099.91	111.42	9	6	9		831070	1.02501e-06	0.00215243	6	1	4	7		45261	Keratin type I cytoskeletal 13 OS=Homo sapiens OX=9606 GN=KRT13 PE=1 SV=1
397	1461	P13646|K1C13_HUMAN	P13646	KRT13	2099.91	111.42	9	5	9		831070	1.02501e-06	0.00215243	6	1	4	7		49588	Keratin type I cytoskeletal 13 OS=Homo sapiens OX=9606 GN=KRT13 PE=1 SV=4
513	1028	O15269|SPTC1_HUMAN	O15269	SPTLC1	6.40806	111.1	14	3	14	359620	5070200	0.00204922	0.0131315	6	6	1	7	Carbamidomethylation	52744	Serine palmitoyltransferase 1 OS=Homo sapiens OX=9606 GN=SPTLC1 PE=1 SV=1
508	1282	Q96GM5|SMRD1_HUMAN	Q96GM5	SMARCD1	8.8564	110.76	11	6	9	624310	12165000	0.00355751	0.0315067	5	5	4	4		58233	SWI/SNF-related matrix-associated actin-dependent regulator of chromatin subfamily D member 1 OS=Homo sapiens OX=9606 GN=SMARCD1 PE=1 SV=2
649	2029	Q15836|VAMP3_HUMAN	Q15836	VAMP3	2.62519	108.39	52	17	52	1034500	5975100	0.0058949	0.0154752	4	4	1	4	Acetylation (N-term)	11309	Vesicle-associated membrane protein 3 OS=Homo sapiens OX=9606 GN=VAMP3 PE=1 SV=3
510	930	Q9Y394|DHRS7_HUMAN	Q9Y394	DHRS7	6.99152	108.35	20	7	17	144190	2218000	0.000821638	0.0057445	6	6	3	5	Carbamidomethylation	38299	Dehydrogenase/reductase SDR family member 7 OS=Homo sapiens OX=9606 GN=DHRS7 PE=1 SV=1
465	1218	O00264|PGRC1_HUMAN	O00264	PGRMC1	0.464727	135.98	31	21	27	4160300	4253800	0.0237067	0.0110171	6	5	5	4	Carbamidomethylation	21671	Membrane-associated progesterone receptor component 1 OS=Homo sapiens OX=9606 GN=PGRMC1 PE=1 SV=3
502	1506	Q8NEW0|ZNT7_HUMAN	Q8NEW0	SLC30A7	0.543525	108.65	14	14	11	3551300	4246800	0.0202364	0.010999	4	4	5	3	Carbamidomethylation	41626	Zinc transporter 7 OS=Homo sapiens OX=9606 GN=SLC30A7 PE=2 SV=1
336	705	P40937|RFC5_HUMAN	P40937	RFC5	0.601215	109.31	24	16	21	3190500	4220300	0.0181804	0.0109304	8	8	5	8	Carbamidomethylation	38497	Replication factor C subunit 5 OS=Homo sapiens OX=9606 GN=RFC5 PE=1 SV=1
603	1359	P61619|S61A1_HUMAN	P61619	SEC61A1	0.610895	101.38	13	11	1	3077300	4136100	0.0175354	0.0107123	5	5	5	1		52265	Protein transport protein Sec61 subunit alpha isoform 1 OS=Homo sapiens OX=9606 GN=SEC61A1 PE=1 SV=2
603	1360	tr|B4DR61|B4DR61_HUMAN	B4DR61	SEC61A1	0.610895	101.38	13	11	1	3077300	4136100	0.0175354	0.0107123	5	5	5	1		52950	Protein transport protein Sec61 subunit alpha isoform 1 OS=Homo sapiens OX=9606 GN=SEC61A1 PE=1 SV=1
332	1232	P19012|K1C15_HUMAN	P19012	KRT15	770.432	106.58	11	6	11		304910	1.02501e-06	0.000789701	7	1	6	7		49212	Keratin type I cytoskeletal 15 OS=Homo sapiens OX=9606 GN=KRT15 PE=1 SV=3
694	1925	tr|F5GXX5|F5GXX5_HUMAN	F5GXX5	DAD1	0.907972	86.75	38	26	26	2030900	4057100	0.0115727	0.0105077	3	3	2	2	Acetylation (N-term)	9554	Dolichyl-diphosphooligosaccharide--protein glycosyltransferase subunit DAD1 OS=Homo sapiens OX=9606 GN=DAD1 PE=1 SV=1
694	1926	P61803|DAD1_HUMAN	P61803	DAD1	0.907972	86.75	28	19	19	2030900	4057100	0.0115727	0.0105077	3	3	2	2	Acetylation (N-term)	12497	Dolichyl-diphosphooligosaccharide--protein glycosyltransferase subunit DAD1 OS=Homo sapiens OX=9606 GN=DAD1 PE=1 SV=3
371	582	O43172|PRP4_HUMAN	O43172	PRPF4	1.89587	135.73	21	10	18	962090	4013100	0.00548228	0.0103937	8	8	4	8	Carbamidomethylation	58449	U4/U6 small nuclear ribonucleoprotein Prp4 OS=Homo sapiens OX=9606 GN=PRPF4 PE=1 SV=2
553	1205	tr|E7ENR5|E7ENR5_HUMAN	E7ENR5	IMP4	2.25211	106.43	29	10	23	865630	4289200	0.00493262	0.0111088	6	6	2	5		27091	U3 small nucleolar ribonucleoprotein protein IMP4 (Fragment) OS=Homo sapiens OX=9606 GN=IMP4 PE=1 SV=1
342	506	O96019|ACL6A_HUMAN	O96019	ACTL6A	0.713943	131.51	33	11	27	2504600	3934200	0.014272	0.0101894	11	8	4	9	Carbamidomethylation	47461	Actin-like protein 6A OS=Homo sapiens OX=9606 GN=ACTL6A PE=1 SV=1
581	1459	Q9BU76|MMTA2_HUMAN	Q9BU76	MMTAG2	1.84237	101.19	19	14	14	967800	3923000	0.00551482	0.0101604	4	4	3	3		29412	Multiple myeloma tumor-associated protein 2 OS=Homo sapiens OX=9606 GN=MMTAG2 PE=1 SV=1
293	362	Q7KZF4|SND1_HUMAN	Q7KZF4	SND1	0.0772491	182.77	21	12	12	23043000	3916400	0.131306	0.0101433	12	12	8	8	Carbamidomethylation	101997	Staphylococcal nuclease domain-containing protein 1 OS=Homo sapiens OX=9606 GN=SND1 PE=1 SV=1
553	1209	tr|H0Y714|H0Y714_HUMAN	H0Y714	IMP4	2.25211	106.43	24	9	19	865630	4289200	0.00493262	0.0111088	6	6	2	5		31955	U3 small nucleolar ribonucleoprotein protein IMP4 (Fragment) OS=Homo sapiens OX=9606 GN=IMP4 PE=1 SV=1
553	1211	Q96G21|IMP4_HUMAN	Q96G21	IMP4	2.25211	106.43	23	8	19	865630	4289200	0.00493262	0.0111088	6	6	2	5		33757	U3 small nucleolar ribonucleoprotein protein IMP4 OS=Homo sapiens OX=9606 GN=IMP4 PE=1 SV=1
553	1292	tr|B9A008|B9A008_HUMAN	B9A008	IMP4	2.04061	106.43	35	14	27	865630	3886400	0.00493262	0.0100656	5	5	2	4		19619	U3 small nucleolar ribonucleoprotein protein IMP4 (Fragment) OS=Homo sapiens OX=9606 GN=IMP4 PE=1 SV=1
439	1366	Q9H3N1|TMX1_HUMAN	Q9H3N1	TMX1	2.778	104.94	16	8	12	609500	3725300	0.00347312	0.00964833	5	5	3	6	Carbamidomethylation	31791	Thioredoxin-related transmembrane protein 1 OS=Homo sapiens OX=9606 GN=TMX1 PE=1 SV=1
367	977	tr|Q5T760|Q5T760_HUMAN	Q5T760	SRSF11	1.31896	121.18	21	17	21	1346000	3906000	0.00766992	0.0101163	6	6	6	6		42316	Serine/arginine-rich-splicing factor 11 (Fragment) OS=Homo sapiens OX=9606 GN=SRSF11 PE=1 SV=1
367	978	Q05519|SRS11_HUMAN	Q05519	SRSF11	1.31896	121.18	17	14	17	1346000	3906000	0.00766992	0.0101163	6	6	6	6		53542	Serine/arginine-rich splicing factor 11 OS=Homo sapiens OX=9606 GN=SRSF11 PE=1 SV=1
484	1297	tr|A0A087WYV3|A0A087WYV3_HUMAN	A0A087WYV3	ZCCHC17	3.24218	104.64	34	14	34	1256300	8961600	0.00715878	0.0232101	5	5	2	6	Carbamidomethylation	20451	Nucleolar protein of 40 kDa OS=Homo sapiens OX=9606 GN=ZCCHC17 PE=1 SV=1
337	867	P51148|RAB5C_HUMAN	P51148	RAB5C	1.30402	123.94	35	21	35	1354000	3884700	0.0077155	0.0100612	6	3	5	8		23483	Ras-related protein Rab-5C OS=Homo sapiens OX=9606 GN=RAB5C PE=1 SV=2
517	1381	Q9Y3Q3|TMED3_HUMAN	Q9Y3Q3	TMED3	1.9602	109.28	24	9	24	899980	3881400	0.00512836	0.0100526	5	4	3	4	Carbamidomethylation	24777	Transmembrane emp24 domain-containing protein 3 OS=Homo sapiens OX=9606 GN=TMED3 PE=1 SV=1
280	365	P50991|TCPD_HUMAN	P50991	CCT4	0.256383	148.95	28	19	17	6763700	3815300	0.0385416	0.00988142	12	10	9	8	Carbamidomethylation	57924	T-complex protein 1 subunit delta OS=Homo sapiens OX=9606 GN=CCT4 PE=1 SV=4
217	234	Q08211|DHX9_HUMAN	Q08211	DHX9	0.460243	193.76	16	12	6	3759200	3806600	0.0214211	0.00985889	17	17	14	7	Carbamidomethylation	140958	ATP-dependent RNA helicase A OS=Homo sapiens OX=9606 GN=DHX9 PE=1 SV=4
484	1298	Q9NP64|NO40_HUMAN	Q9NP64	ZCCHC17	3.24218	104.64	25	10	25	1256300	8961600	0.00715878	0.0232101	5	5	2	6	Carbamidomethylation	27570	Nucleolar protein of 40 kDa OS=Homo sapiens OX=9606 GN=ZCCHC17 PE=1 SV=1
484	1299	tr|A0A0D9SEW3|A0A0D9SEW3_HUMAN	A0A0D9SEW3	ZCCHC17	3.24218	104.64	25	10	25	1256300	8961600	0.00715878	0.0232101	5	5	2	6	Carbamidomethylation	27994	Nucleolar protein of 40 kDa OS=Homo sapiens OX=9606 GN=ZCCHC17 PE=1 SV=1
253	376	Q8TBA6|GOGA5_HUMAN	Q8TBA6	GOLGA5	1.36897	140.38	24	8	19	1238000	3728800	0.0070545	0.00965739	12	12	5	13	Carbamidomethylation	83024	Golgin subfamily A member 5 OS=Homo sapiens OX=9606 GN=GOLGA5 PE=1 SV=3
484	1300	tr|A0A087WXF8|A0A087WXF8_HUMAN	A0A087WXF8	ZCCHC17	3.24218	104.64	23	10	23	1256300	8961600	0.00715878	0.0232101	5	5	2	6	Carbamidomethylation	29575	Nucleolar protein of 40 kDa OS=Homo sapiens OX=9606 GN=ZCCHC17 PE=1 SV=1
695	2045	tr|A0A6I8PRN4|A0A6I8PRN4_HUMAN	A0A6I8PRN4	GFPT1	1531.87	104.58	8	0	8		606260	1.02501e-06	0.00157018	4	4	0	4	Oxidation (HW)	68542	Glutamine--fructose-6-phosphate transaminase (isomerizing) OS=Homo sapiens OX=9606 GN=GFPT1 PE=1 SV=1
695	2046	tr|A0A6I8PTT9|A0A6I8PTT9_HUMAN	A0A6I8PTT9	GFPT1	1531.87	104.58	8	0	8		606260	1.02501e-06	0.00157018	4	4	0	4	Oxidation (HW)	70432	Glutamine--fructose-6-phosphate transaminase (isomerizing) OS=Homo sapiens OX=9606 GN=GFPT1 PE=1 SV=1
695	2048	Q06210|GFPT1_HUMAN	Q06210	GFPT1	1531.87	104.58	7	0	7		606260	1.02501e-06	0.00157018	4	4	0	4	Oxidation (HW)	78806	Glutamine--fructose-6-phosphate aminotransferase [isomerizing] 1 OS=Homo sapiens OX=9606 GN=GFPT1 PE=1 SV=3
545	1368	Q9HCC0|MCCB_HUMAN	Q9HCC0	MCCC2	3.9205	104.48	10	2	7	75386	650260	0.000429572	0.00168414	4	4	1	5	Carbamidomethylation	61333	Methylcrotonoyl-CoA carboxylase beta chain mitochondrial OS=Homo sapiens OX=9606 GN=MCCC2 PE=1 SV=1
659	1490	tr|B4E3S0|B4E3S0_HUMAN	B4E3S0	CORO1C	3801.24	102.8	13	0	13		1504400	1.02501e-06	0.00389632	5	5	0	5		41604	Coronin OS=Homo sapiens OX=9606 GN=CORO1C PE=1 SV=1
659	1491	Q9ULV4|COR1C_HUMAN	Q9ULV4	CORO1C	3801.24	102.8	10	0	10		1504400	1.02501e-06	0.00389632	5	5	0	5		53249	Coronin-1C OS=Homo sapiens OX=9606 GN=CORO1C PE=1 SV=1
383	848	tr|K7ENG2|K7ENG2_HUMAN	K7ENG2	U2AF2	0.899602	122.57	34	20	31	1837900	3637700	0.0104729	0.00942145	7	7	5	7	Carbamidomethylation	33902	U2 snRNP auxiliary factor large subunit OS=Homo sapiens OX=9606 GN=U2AF2 PE=1 SV=1
383	849	P26368|U2AF2_HUMAN	P26368	U2AF2	0.899602	122.57	22	13	20	1837900	3637700	0.0104729	0.00942145	7	7	5	7	Carbamidomethylation	53501	Splicing factor U2AF 65 kDa subunit OS=Homo sapiens OX=9606 GN=U2AF2 PE=1 SV=4
504	1043	O14647|CHD2_HUMAN	O14647	CHD2	7.3985	102.58	4	0	4	117810	1917700	0.000671317	0.00496674	6	5	1	6		211342	Chromodomain-helicase-DNA-binding protein 2 OS=Homo sapiens OX=9606 GN=CHD2 PE=1 SV=2
634	1682	Q9H9F9|ARP5_HUMAN	Q9H9F9	ACTR5	3.09933	101.7	9	4	6	106980	729500	0.000609605	0.00188937	5	5	3	3	Acetylation (N-term)	68298	Actin-related protein 5 OS=Homo sapiens OX=9606 GN=ACTR5 PE=1 SV=2
418	1070	E9PAV3|NACAM_HUMAN	E9PAV3	NACA	0.400098	130.54	3	3	3	4066200	3579400	0.0231704	0.00927046	5	4	5	5		205419	Nascent polypeptide-associated complex subunit alpha muscle-specific form OS=Homo sapiens OX=9606 GN=NACA PE=1 SV=1
418	1129	tr|F8W0W4|F8W0W4_HUMAN	F8W0W4	NACA	0.400098	130.54	34	27	28	4066200	3579400	0.0231704	0.00927046	5	4	5	5		21482	Nascent polypeptide-associated complex subunit alpha (Fragment) OS=Homo sapiens OX=9606 GN=NACA PE=1 SV=1
418	1130	Q13765|NACA_HUMAN	Q13765	NACA	0.400098	130.54	31	25	26	4066200	3579400	0.0231704	0.00927046	5	4	5	5		23384	Nascent polypeptide-associated complex subunit alpha OS=Homo sapiens OX=9606 GN=NACA PE=1 SV=1
418	1131	tr|H0YHX9|H0YHX9_HUMAN	H0YHX9	NACA	0.400098	130.54	29	23	23	4066200	3579400	0.0231704	0.00927046	5	4	5	5		25279	Nascent polypeptide-associated complex subunit alpha OS=Homo sapiens OX=9606 GN=NACA PE=1 SV=2
472	1003	tr|E7ES33|E7ES33_HUMAN	E7ES33	SEPTIN7	1.34582	117.74	23	12	19	1208200	3577500	0.00688469	0.00926553	7	6	3	7	Carbamidomethylation	48716	Septin-7 OS=Homo sapiens OX=9606 GN=SEPTIN7 PE=1 SV=3
472	1004	tr|E7EPK1|E7EPK1_HUMAN	E7EPK1	SEPTIN7	1.34582	117.74	22	11	18	1208200	3577500	0.00688469	0.00926553	7	6	3	7	Carbamidomethylation	50695	Septin-7 OS=Homo sapiens OX=9606 GN=SEPTIN7 PE=1 SV=2
472	1005	Q16181|SEPT7_HUMAN	Q16181	SEPTIN7	1.34582	117.74	22	11	18	1208200	3577500	0.00688469	0.00926553	7	6	3	7	Carbamidomethylation	50680	Septin-7 OS=Homo sapiens OX=9606 GN=SEPTIN7 PE=1 SV=2
480	981	Q9NUQ6|SPS2L_HUMAN	Q9NUQ6	SPATS2L	1.71995	110.68	14	8	8	942850	3567900	0.00537265	0.00924067	6	6	3	5	Acetylation (N-term)	61729	SPATS2-like protein OS=Homo sapiens OX=9606 GN=SPATS2L PE=1 SV=2
361	855	Q9BYG3|MK67I_HUMAN	Q9BYG3	NIFK	1.5578	153.72	31	22	31	1020300	3497000	0.00581398	0.00905704	6	6	4	8	Carbamidomethylation	34222	MKI67 FHA domain-interacting nucleolar phosphoprotein OS=Homo sapiens OX=9606 GN=NIFK PE=1 SV=1
372	703	Q6NUQ4|TM214_HUMAN	Q6NUQ4	TMEM214	1.80865	102.08	13	8	12	863160	3434800	0.00491855	0.00889595	8	8	4	7		77151	Transmembrane protein 214 OS=Homo sapiens OX=9606 GN=TMEM214 PE=1 SV=2
471	818	O43395|PRPF3_HUMAN	O43395	PRPF3	4.5342	101.3	11	2	9	399740	3987800	0.00227784	0.0103282	7	7	1	7		77529	U4/U6 small nuclear ribonucleoprotein Prp3 OS=Homo sapiens OX=9606 GN=PRPF3 PE=1 SV=2
648	1941	tr|K7EIY1|K7EIY1_HUMAN	K7EIY1	FAM32A	0.498569	104.76	33	23	23	3092900	3392700	0.0176243	0.00878691	3	3	2	3	Acetylation (N-term)	10986	Protein FAM32A OS=Homo sapiens OX=9606 GN=FAM32A PE=1 SV=1
648	1942	Q9Y421|FA32A_HUMAN	Q9Y421	FAM32A	0.498569	104.76	28	20	20	3092900	3392700	0.0176243	0.00878691	3	3	2	3	Acetylation (N-term)	13178	Protein FAM32A OS=Homo sapiens OX=9606 GN=FAM32A PE=1 SV=2
617	1777	P62070|RRAS2_HUMAN	P62070	RRAS2	1.72328	88.7	17	12	17	893500	3387700	0.00509143	0.00877396	3	3	2	3		23400	Ras-related protein R-Ras2 OS=Homo sapiens OX=9606 GN=RRAS2 PE=1 SV=1
656	2718	Q00765|REEP5_HUMAN	Q00765	REEP5	0.587317	78.98	11	11	11	2604100	3365000	0.014839	0.00871517	3	3	3	2	Carbamidomethylation	21493	Receptor expression-enhancing protein 5 OS=Homo sapiens OX=9606 GN=REEP5 PE=1 SV=3
246	330	Q9UQ80|PA2G4_HUMAN	Q9UQ80	PA2G4	0.0739579	204.88	42	38	24	20174000	3282700	0.114958	0.00850202	11	11	12	6	Carbamidomethylation	43787	Proliferation-associated protein 2G4 OS=Homo sapiens OX=9606 GN=PA2G4 PE=1 SV=3
435	1279	tr|J3KMX2|J3KMX2_HUMAN	J3KMX2	SMARCD2	1.29397	105.54	15	12	12	1150500	3275400	0.0065559	0.00848311	6	6	5	5		52238	SWI/SNF-related matrix-associated actin-dependent regulator of chromatin subfamily D member 2 OS=Homo sapiens OX=9606 GN=SMARCD2 PE=1 SV=1
435	1280	tr|B9EGA3|B9EGA3_HUMAN	B9EGA3	SMARCD2	1.29397	105.54	14	11	11	1150500	3275400	0.0065559	0.00848311	6	6	5	5		55857	SMARCD2 protein OS=Homo sapiens OX=9606 GN=SMARCD2 PE=1 SV=1
435	1281	Q92925|SMRD2_HUMAN	Q92925	SMARCD2	1.29397	105.54	13	10	11	1150500	3275400	0.0065559	0.00848311	6	6	5	5		58921	SWI/SNF-related matrix-associated actin-dependent regulator of chromatin subfamily D member 2 OS=Homo sapiens OX=9606 GN=SMARCD2 PE=1 SV=3
709	1840	tr|C9JLU1|C9JLU1_HUMAN	C9JLU1	POLR2H	14711.8	99.83	34	0	34		5822400	1.02501e-06	0.0150797	3	3	0	4		16925	DNA-directed RNA polymerases I II and III subunit RPABC3 (Fragment) OS=Homo sapiens OX=9606 GN=POLR2H PE=1 SV=8
496	1686	Q9NV31|IMP3_HUMAN	Q9NV31	IMP3	0.962841	82.07	36	27	22	1535400	3252600	0.00874918	0.00842406	5	5	5	4	Carbamidomethylation	21850	U3 small nucleolar ribonucleoprotein protein IMP3 OS=Homo sapiens OX=9606 GN=IMP3 PE=1 SV=1
445	1140	P31689|DNJA1_HUMAN	P31689	DNAJA1	0.642106	115.69	19	14	17	2290800	3236300	0.0130537	0.00838185	5	5	4	6	Carbamidomethylation	44868	DnaJ homolog subfamily A member 1 OS=Homo sapiens OX=9606 GN=DNAJA1 PE=1 SV=2
535	1362	P00338|LDHA_HUMAN	P00338	LDHA	0.71353	85.83	16	14	8	2023400	3176500	0.0115299	0.00822697	5	4	4	3	Carbamidomethylation	36689	L-lactate dehydrogenase A chain OS=Homo sapiens OX=9606 GN=LDHA PE=1 SV=2
505	1054	tr|C9JA69|C9JA69_HUMAN	C9JA69	BBX	1.937	78.84	11	4	8	740570	3156100	0.00421999	0.00817413	9	9	4	6		99329	HMG box transcription factor BBX OS=Homo sapiens OX=9606 GN=BBX PE=1 SV=1
505	1055	Q8WY36|BBX_HUMAN	Q8WY36	BBX	1.937	78.84	10	4	7	740570	3156100	0.00421999	0.00817413	9	9	4	6		105130	HMG box transcription factor BBX OS=Homo sapiens OX=9606 GN=BBX PE=1 SV=1
503	1618	tr|C9JFR7|C9JFR7_HUMAN	C9JFR7	CYCS	1.11909	92.04	50	43	32	1270700	3128700	0.00724083	0.00810317	4	4	3	5		11333	Cytochrome c (Fragment) OS=Homo sapiens OX=9606 GN=CYCS PE=1 SV=1
503	1619	P99999|CYC_HUMAN	P99999	CYCS	1.11909	92.04	48	41	30	1270700	3128700	0.00724083	0.00810317	4	4	3	5		11749	Cytochrome c OS=Homo sapiens OX=9606 GN=CYCS PE=1 SV=2
453	1322	Q16594|TAF9_HUMAN	Q16594	TAF9	1.05097	80.52	23	19	10	1347700	3116300	0.0076796	0.00807105	5	5	5	4		28974	Transcription initiation factor TFIID subunit 9 OS=Homo sapiens OX=9606 GN=TAF9 PE=1 SV=1
499	1223	tr|A0A2R8YEY5|A0A2R8YEY5_HUMAN	A0A2R8YEY5	POLR1C	0.815708	90.45	24	18	19	1729100	3103200	0.00985294	0.00803712	5	5	4	4	Carbamidomethylation	32918	DNA-directed RNA polymerases I and III subunit RPAC1 OS=Homo sapiens OX=9606 GN=POLR1C PE=1 SV=1
499	1224	tr|A0A2R8YEZ4|A0A2R8YEZ4_HUMAN	A0A2R8YEZ4	POLR1C	0.815708	90.45	23	17	18	1729100	3103200	0.00985294	0.00803712	5	5	4	4	Carbamidomethylation	34959	DNA-directed RNA polymerases I and III subunit RPAC1 OS=Homo sapiens OX=9606 GN=POLR1C PE=1 SV=1
499	1225	tr|A0A2R8Y5D3|A0A2R8Y5D3_HUMAN	A0A2R8Y5D3	POLR1C	0.815708	90.45	20	15	16	1729100	3103200	0.00985294	0.00803712	5	5	4	4	Carbamidomethylation	38832	DNA-directed RNA polymerases I and III subunit RPAC1 OS=Homo sapiens OX=9606 GN=POLR1C PE=1 SV=1
499	1227	O15160|RPAC1_HUMAN	O15160	POLR1C	0.815708	90.45	20	15	16	1729100	3103200	0.00985294	0.00803712	5	5	4	4	Carbamidomethylation	39250	DNA-directed RNA polymerases I and III subunit RPAC1 OS=Homo sapiens OX=9606 GN=POLR1C PE=1 SV=1
676	1729	Q12824|SNF5_HUMAN	Q12824	SMARCB1	1.3558	103.8	17	7	10	1034700	3086500	0.00589603	0.00799387	4	4	2	3	Carbamidomethylation	44141	SWI/SNF-related matrix-associated actin-dependent regulator of chromatin subfamily B member 1 OS=Homo sapiens OX=9606 GN=SMARCB1 PE=1 SV=2
676	1733	tr|G5E975|G5E975_HUMAN	G5E975	SMARCB1	1.3558	103.8	17	7	10	1034700	3086500	0.00589603	0.00799387	4	4	2	3	Carbamidomethylation	45050	SWI/SNF-related matrix-associated actin-dependent regulator of chromatin subfamily B member 1 OS=Homo sapiens OX=9606 GN=SMARCB1 PE=1 SV=1
859	3463	Q969L2|MAL2_HUMAN	Q969L2	MAL2	1.50996	29.41	6	6	6	928280	3083900	0.00528962	0.00798714	1	1	1	1		19125	Protein MAL2 OS=Homo sapiens OX=9606 GN=MAL2 PE=1 SV=1
709	1841	P52434|RPAB3_HUMAN	P52434	POLR2H	14711.8	99.83	33	0	33		5822400	1.02501e-06	0.0150797	3	3	0	4		17143	DNA-directed RNA polymerases I II and III subunit RPABC3 OS=Homo sapiens OX=9606 GN=POLR2H PE=1 SV=4
526	1193	Q5H9U9|DDX6L_HUMAN	Q5H9U9	DDX60L	196.253	97.31	4	2	2	0	77670	1.02501e-06	0.000201161	6	2	4	4		197672	Probable ATP-dependent RNA helicase DDX60-like OS=Homo sapiens OX=9606 GN=DDX60L PE=2 SV=2
607	1759	O43818|U3IP2_HUMAN	O43818	RRP9	1.66519	59.27	9	6	7	828100	3033900	0.00471877	0.00785764	4	4	2	3		51841	U3 small nucleolar RNA-interacting protein 2 OS=Homo sapiens OX=9606 GN=RRP9 PE=1 SV=1
235	361	P23229|ITA6_HUMAN	P23229	ITGA6	0.446848	160.7	13	11	9	3024700	2973700	0.0172357	0.00770172	12	12	10	8	Carbamidomethylation	126605	Integrin alpha-6 OS=Homo sapiens OX=9606 GN=ITGA6 PE=1 SV=5
561	1377	Q9GZR2|REXO4_HUMAN	Q9GZR2	REXO4	6.35958	97.01	12	2	12	233060	3261000	0.00132805	0.00844582	5	5	1	6		46672	RNA exonuclease 4 OS=Homo sapiens OX=9606 GN=REXO4 PE=1 SV=2
591	2635	P60903|S10AA_HUMAN	P60903	S100A10	4.94061	96	35	28	18	2444400	26571000	0.0139289	0.0688175	4	4	3	3		11203	Protein S100-A10 OS=Homo sapiens OX=9606 GN=S100A10 PE=1 SV=2
182	322	Q8TAQ2|SMRC2_HUMAN	Q8TAQ2	SMARCC2	1.63247	162.33	17	11	11	804410	2889200	0.00458377	0.00748287	16	9	10	13	Carbamidomethylation	132879	SWI/SNF complex subunit SMARCC2 OS=Homo sapiens OX=9606 GN=SMARCC2 PE=1 SV=1
182	326	tr|F8VXC8|F8VXC8_HUMAN	F8VXC8	SMARCC2	1.63247	162.33	16	11	11	804410	2889200	0.00458377	0.00748287	16	9	10	13	Carbamidomethylation	136184	SWI/SNF complex subunit SMARCC2 OS=Homo sapiens OX=9606 GN=SMARCC2 PE=1 SV=1
546	1244	P59998|ARPC4_HUMAN	P59998	ARPC4	3.47807	95.97	39	23	16	386850	2960300	0.00220439	0.00766702	5	5	3	4	Carbamidomethylation	19667	Actin-related protein 2/3 complex subunit 4 OS=Homo sapiens OX=9606 GN=ARPC4 PE=1 SV=3
377	453	Q96RQ3|MCCA_HUMAN	Q96RQ3	MCCC1	0.601636	152.65	19	15	12	2175800	2880100	0.0123984	0.00745931	9	9	7	5		80473	Methylcrotonoyl-CoA carboxylase subunit alpha mitochondrial OS=Homo sapiens OX=9606 GN=MCCC1 PE=1 SV=3
509	811	Q9NTJ5|SAC1_HUMAN	Q9NTJ5	SACM1L	0.389098	104.46	15	4	12	3356700	2873600	0.0191275	0.00744247	8	8	3	6		66967	Phosphatidylinositol-3-phosphatase SAC1 OS=Homo sapiens OX=9606 GN=SACM1L PE=1 SV=2
509	812	tr|A0A5F9ZHN7|A0A5F9ZHN7_HUMAN	A0A5F9ZHN7	SACM1L	0.389098	104.46	15	4	11	3356700	2873600	0.0191275	0.00744247	8	8	3	6		69479	Phosphatidylinositol-3-phosphatase SAC1 OS=Homo sapiens OX=9606 GN=SACM1L PE=1 SV=1
301	460	P62136|PP1A_HUMAN	P62136	PPP1CA	0.685553	185.35	36	29	18	1903300	2870800	0.0108456	0.00743522	10	10	9	6	Carbamidomethylation	37512	Serine/threonine-protein phosphatase PP1-alpha catalytic subunit OS=Homo sapiens OX=9606 GN=PPP1CA PE=1 SV=1
546	1247	tr|F8WCF6|F8WCF6_HUMAN	F8WCF6	ARPC4-TTLL3	3.47807	95.97	36	22	15	386850	2960300	0.00220439	0.00766702	5	5	3	4	Carbamidomethylation	21059	Actin-related protein 2/3 complex subunit 4 OS=Homo sapiens OX=9606 GN=ARPC4-TTLL3 PE=3 SV=1
550	1717	O95816|BAG2_HUMAN	O95816	BAG2	1.59498	65.67	16	12	13	814230	2857300	0.00463973	0.00740026	4	4	4	3		23772	BAG family molecular chaperone regulator 2 OS=Homo sapiens OX=9606 GN=BAG2 PE=1 SV=1
516	1349	Q8IY37|DHX37_HUMAN	Q8IY37	DHX37	2.26742	95.79	7	2	7	406600	2028400	0.00231693	0.00525345	6	6	1	6	Carbamidomethylation	129545	Probable ATP-dependent RNA helicase DHX37 OS=Homo sapiens OX=9606 GN=DHX37 PE=1 SV=1
425	835	Q3YEC7|RABL6_HUMAN	Q3YEC7	RABL6	1.84245	118.93	12	6	10	690630	2799600	0.00393542	0.00725082	7	7	4	6	Carbamidomethylation	79549	Rab-like protein 6 OS=Homo sapiens OX=9606 GN=RABL6 PE=1 SV=2
449	806	Q9NQZ2|SAS10_HUMAN	Q9NQZ2	UTP3	0.611814	133.54	19	9	12	2066800	2782100	0.0117773	0.00720549	8	8	4	5		54558	Something about silencing protein 10 OS=Homo sapiens OX=9606 GN=UTP3 PE=1 SV=1
408	862	P30519|HMOX2_HUMAN	P30519	HMOX2	0.649456	125.46	28	28	20	1945400	2779800	0.0110855	0.00719953	6	6	6	4	Acetylation (N-term)	36033	Heme oxygenase 2 OS=Homo sapiens OX=9606 GN=HMOX2 PE=1 SV=2
408	863	tr|A0A087WT44|A0A087WT44_HUMAN	A0A087WT44	HMOX2	0.649456	125.46	24	24	17	1945400	2779800	0.0110855	0.00719953	6	6	6	4	Acetylation (N-term)	41669	Heme oxygenase (biliverdin-producing) OS=Homo sapiens OX=9606 GN=HMOX2 PE=1 SV=1
584	1844	tr|H7C3X5|H7C3X5_HUMAN	H7C3X5	STX5	1.85913	111.21	35	29	35	676170	2765800	0.00385302	0.00716328	3	3	2	4		17620	Syntaxin-5 (Fragment) OS=Homo sapiens OX=9606 GN=STX5 PE=1 SV=1
584	1845	Q13190|STX5_HUMAN	Q13190	STX5	1.85913	111.21	16	13	16	676170	2765800	0.00385302	0.00716328	3	3	2	4		39673	Syntaxin-5 OS=Homo sapiens OX=9606 GN=STX5 PE=1 SV=2
522	1057	Q15738|NSDHL_HUMAN	Q15738	NSDHL	0.881238	94.36	19	12	9	1421500	2756100	0.00810014	0.00713815	6	6	4	3	Carbamidomethylation	41900	Sterol-4-alpha-carboxylate 3-dehydrogenase decarboxylating OS=Homo sapiens OX=9606 GN=NSDHL PE=1 SV=2
193	527	P26038|MOES_HUMAN	P26038	MSN	0.661075	144.56	18	16	11	1879100	2733100	0.0107077	0.00707858	14	7	15	8		67820	Moesin OS=Homo sapiens OX=9606 GN=MSN PE=1 SV=3
559	2100	tr|E9PDF6|E9PDF6_HUMAN	E9PDF6	MYO1B	6.21606	95.63	5	4	4	46062	629960	0.000262475	0.00163156	5	4	3	4	Carbamidomethylation	128481	Unconventional myosin-Ib OS=Homo sapiens OX=9606 GN=MYO1B PE=1 SV=1
559	2101	O43795|MYO1B_HUMAN	O43795	MYO1B	6.21606	95.63	5	4	4	46062	629960	0.000262475	0.00163156	5	4	3	4	Carbamidomethylation	131985	Unconventional myosin-Ib OS=Homo sapiens OX=9606 GN=MYO1B PE=1 SV=3
544	1341	Q16706|MA2A1_HUMAN	Q16706	MAN2A1	4267.93	94.07	6	1	5	0	1689100	1.02501e-06	0.00437468	5	5	1	6	Carbamidomethylation	131140	Alpha-mannosidase 2 OS=Homo sapiens OX=9606 GN=MAN2A1 PE=1 SV=2
621	2710	tr|F5H6U7|F5H6U7_HUMAN	F5H6U7	GOLT1B	1.04206	84.19	18	18	18	1188200	2724200	0.00677072	0.00705553	2	2	3	2	Acetylation (N-term)	14307	Vesicle transport protein GOT1B OS=Homo sapiens OX=9606 GN=GOLT1B PE=1 SV=1
621	2711	Q9Y3E0|GOT1B_HUMAN	Q9Y3E0	GOLT1B	1.04206	84.19	17	17	17	1188200	2724200	0.00677072	0.00705553	2	2	3	2	Acetylation (N-term)	15426	Vesicle transport protein GOT1B OS=Homo sapiens OX=9606 GN=GOLT1B PE=1 SV=1
454	1356	tr|E5RI99|E5RI99_HUMAN	E5RI99	RPL30	0.408032	116.31	58	48	34	3031400	2721400	0.0172738	0.00704828	5	5	6	4	Carbamidomethylation	12656	60S ribosomal protein L30 (Fragment) OS=Homo sapiens OX=9606 GN=RPL30 PE=1 SV=1
454	1357	P62888|RL30_HUMAN	P62888	RPL30	0.408032	116.31	57	48	34	3031400	2721400	0.0172738	0.00704828	5	5	6	4	Carbamidomethylation	12784	60S ribosomal protein L30 OS=Homo sapiens OX=9606 GN=RPL30 PE=1 SV=2
482	1075	O76094|SRP72_HUMAN	O76094	SRP72	0.614009	120.3	13	10	7	2011000	2716700	0.0114593	0.00703611	5	5	5	3	Carbamidomethylation	74606	Signal recognition particle subunit SRP72 OS=Homo sapiens OX=9606 GN=SRP72 PE=1 SV=3
352	852	Q07065|CKAP4_HUMAN	Q07065	CKAP4	0.55029	132.21	17	14	9	2207600	2672800	0.0125796	0.00692241	8	8	6	6		66023	Cytoskeleton-associated protein 4 OS=Homo sapiens OX=9606 GN=CKAP4 PE=1 SV=2
560	1165	Q9UL25|RAB21_HUMAN	Q9UL25	RAB21	14488.4	93.52	25	0	25		5734000	1.02501e-06	0.0148508	5	5	0	6	Carbamidomethylation; Acetylation (N-term)	24348	Ras-related protein Rab-21 OS=Homo sapiens OX=9606 GN=RAB21 PE=1 SV=3
948	4050	tr|J3KTF9|J3KTF9_HUMAN	J3KTF9	ORMDL3	1.60383	37.86	11	11	11	749030	2643100	0.0042682	0.00684549	1	1	1	1		11915	ORM1-like protein 3 (Fragment) OS=Homo sapiens OX=9606 GN=ORMDL3 PE=1 SV=1
948	4052	tr|F6WST4|F6WST4_HUMAN	F6WST4	ORMDL1	1.60383	37.86	10	10	10	749030	2643100	0.0042682	0.00684549	1	1	1	1		12157	ORM1-like protein 1 (Fragment) OS=Homo sapiens OX=9606 GN=ORMDL1 PE=1 SV=7
948	4053	tr|A0A1B0GXE7|A0A1B0GXE7_HUMAN	A0A1B0GXE7	ORMDL1	1.60383	37.86	10	10	10	749030	2643100	0.0042682	0.00684549	1	1	1	1		12270	ORM1-like protein 1 OS=Homo sapiens OX=9606 GN=ORMDL1 PE=1 SV=1
948	4054	tr|F8VXD5|F8VXD5_HUMAN	F8VXD5	ORMDL2	1.60383	37.86	9	9	9	749030	2643100	0.0042682	0.00684549	1	1	1	1		13606	ORM1-like protein 2 OS=Homo sapiens OX=9606 GN=ORMDL2 PE=1 SV=1
948	4055	tr|J3QRM9|J3QRM9_HUMAN	J3QRM9	ORMDL3	1.60383	37.86	9	9	9	749030	2643100	0.0042682	0.00684549	1	1	1	1		14788	ORM1-like protein 3 (Fragment) OS=Homo sapiens OX=9606 GN=ORMDL3 PE=1 SV=1
948	4056	Q8N138|ORML3_HUMAN	Q8N138	ORMDL3	1.60383	37.86	7	7	7	749030	2643100	0.0042682	0.00684549	1	1	1	1		17495	ORM1-like protein 3 OS=Homo sapiens OX=9606 GN=ORMDL3 PE=1 SV=1
948	4057	Q53FV1|ORML2_HUMAN	Q53FV1	ORMDL2	1.60383	37.86	7	7	7	749030	2643100	0.0042682	0.00684549	1	1	1	1		17363	ORM1-like protein 2 OS=Homo sapiens OX=9606 GN=ORMDL2 PE=1 SV=2
948	4058	Q9P0S3|ORML1_HUMAN	Q9P0S3	ORMDL1	1.60383	37.86	7	7	7	749030	2643100	0.0042682	0.00684549	1	1	1	1		17371	ORM1-like protein 1 OS=Homo sapiens OX=9606 GN=ORMDL1 PE=1 SV=1
696	2090	tr|E9PIZ0|E9PIZ0_HUMAN	E9PIZ0	YIF1A	4.05912	92.56	24	8	24	761550	6801200	0.00433954	0.0176147	3	3	1	3	Acetylation (N-term)	17627	Protein YIF1A (Fragment) OS=Homo sapiens OX=9606 GN=YIF1A PE=1 SV=1
696	2092	tr|C9JST7|C9JST7_HUMAN	C9JST7	YIF1A	4.05912	92.56	19	6	19	761550	6801200	0.00433954	0.0176147	3	3	1	3	Acetylation (N-term)	21708	Protein YIF1A (Fragment) OS=Homo sapiens OX=9606 GN=YIF1A PE=1 SV=2
382	650	P22102|PUR2_HUMAN	P22102	GART	0.655638	113.72	10	5	6	1787300	2578200	0.0101846	0.0066774	9	9	5	6		107767	Trifunctional purine biosynthetic protein adenosine-3 OS=Homo sapiens OX=9606 GN=GART PE=1 SV=1
240	321	P14625|ENPL_HUMAN	P14625	HSP90B1	0.387131	152.68	17	9	15	3023300	2575100	0.0172277	0.00666937	12	11	7	12		92469	Endoplasmin OS=Homo sapiens OX=9606 GN=HSP90B1 PE=1 SV=1
413	747	P55010|IF5_HUMAN	P55010	EIF5	0.837828	137.8	23	14	18	1348300	2485400	0.00768302	0.00643705	7	7	4	6	Carbamidomethylation	49223	Eukaryotic translation initiation factor 5 OS=Homo sapiens OX=9606 GN=EIF5 PE=1 SV=2
130	267	P02533|K1C14_HUMAN	P02533	KRT14	0.604944	187.28	33	26	29	1866300	2484000	0.0106347	0.00643343	18	3	15	16	Carbamidomethylation	51562	Keratin type I cytoskeletal 14 OS=Homo sapiens OX=9606 GN=KRT14 PE=1 SV=4
696	2093	tr|A6NGW1|A6NGW1_HUMAN	A6NGW1	YIF1A	4.05912	92.56	16	5	16	761550	6801200	0.00433954	0.0176147	3	3	1	3	Acetylation (N-term)	26378	Protein YIF1A OS=Homo sapiens OX=9606 GN=YIF1A PE=1 SV=1
696	2095	O95070|YIF1A_HUMAN	O95070	YIF1A	4.05912	92.56	13	4	13	761550	6801200	0.00433954	0.0176147	3	3	1	3	Acetylation (N-term)	32011	Protein YIF1A OS=Homo sapiens OX=9606 GN=YIF1A PE=1 SV=2
639	2109	O75915|PRAF3_HUMAN	O75915	ARL6IP5	6.5328	92.53	20	4	16	199350	2865300	0.00113596	0.00742097	3	3	1	4		21615	PRA1 family protein 3 OS=Homo sapiens OX=9606 GN=ARL6IP5 PE=1 SV=1
707	1615	Q9C086|IN80B_HUMAN	Q9C086	INO80B	9.58503	92.53	14	4	9	48979	1032900	0.000279097	0.00267516	4	4	1	3	Carbamidomethylation	38637	INO80 complex subunit B OS=Homo sapiens OX=9606 GN=INO80B PE=1 SV=2
707	1616	tr|J3KQ70|J3KQ70_HUMAN	J3KQ70	INO80B-WBP1	9.58503	92.53	13	4	9	48979	1032900	0.000279097	0.00267516	4	4	1	3	Carbamidomethylation	39432	HCG2039827 isoform CRA_e OS=Homo sapiens OX=9606 GN=INO80B-WBP1 PE=4 SV=1
797	2567	Q96QD8|S38A2_HUMAN	Q96QD8	SLC38A2	1.57661	117.47	7	4	7	696150	2414800	0.00396687	0.0062542	2	2	1	2		56026	Sodium-coupled neutral amino acid transporter 2 OS=Homo sapiens OX=9606 GN=SLC38A2 PE=1 SV=2
309	764	P35250|RFC2_HUMAN	P35250	RFC2	0.236951	111.79	26	21	10	4599200	2397700	0.0262076	0.00620992	8	8	9	5		39157	Replication factor C subunit 2 OS=Homo sapiens OX=9606 GN=RFC2 PE=1 SV=3
651	2168	Q9UM00|TMCO1_HUMAN	Q9UM00	TMCO1	2.21689	92.4	13	6	13	1466400	7152400	0.00835599	0.0185243	3	3	1	4		27079	Calcium load-activated calcium channel OS=Homo sapiens OX=9606 GN=TMCO1 PE=1 SV=2
457	1676	Q9BUN8|DERL1_HUMAN	Q9BUN8	DERL1	2.96672	92.3	18	4	18	1211900	7910400	0.00690577	0.0204875	4	4	2	7		28801	Derlin-1 OS=Homo sapiens OX=9606 GN=DERL1 PE=1 SV=1
555	1339	Q86UP2|KTN1_HUMAN	Q86UP2	KTN1	0.421482	81.97	5	3	3	2576000	2388800	0.0146788	0.00618687	5	5	3	3		156275	Kinectin OS=Homo sapiens OX=9606 GN=KTN1 PE=1 SV=1
485	1337	P67809|YBOX1_HUMAN	P67809	YBX1	0.865631	113.55	26	22	23	1247500	2375900	0.00710863	0.00615345	5	5	4	4		35924	Y-box-binding protein 1 OS=Homo sapiens OX=9606 GN=YBX1 PE=1 SV=3
485	1338	tr|H0Y449|H0Y449_HUMAN	H0Y449	YBX1	0.865631	113.55	23	19	20	1247500	2375900	0.00710863	0.00615345	5	5	4	4		42024	Y-box-binding protein 1 (Fragment) OS=Homo sapiens OX=9606 GN=YBX1 PE=1 SV=1
378	551	Q96CS3|FAF2_HUMAN	Q96CS3	FAF2	0.451816	130.2	30	18	14	2376800	2362700	0.0135437	0.00611927	9	9	6	6	Carbamidomethylation	52624	FAS-associated factor 2 OS=Homo sapiens OX=9606 GN=FAF2 PE=1 SV=2
457	1693	tr|B4E1G1|B4E1G1_HUMAN	B4E1G1	DERL1	2.96672	92.3	30	7	30	1211900	7910400	0.00690577	0.0204875	4	4	2	7		17033	Derlin OS=Homo sapiens OX=9606 GN=DERL1 PE=1 SV=1
500	1233	P61006|RAB8A_HUMAN	P61006	RAB8A	7.62744	92.14	24	15	21	95992	1610900	0.000546992	0.00417215	5	2	3	5		23668	Ras-related protein Rab-8A OS=Homo sapiens OX=9606 GN=RAB8A PE=1 SV=1
606	1679	O75683|SURF6_HUMAN	O75683	SURF6	0.87597	74.48	10	8	5	1208700	2329500	0.00688754	0.00603328	4	4	3	2		41450	Surfeit locus protein 6 OS=Homo sapiens OX=9606 GN=SURF6 PE=1 SV=3
576	1489	Q6P1A2|MBOA5_HUMAN	Q6P1A2	LPCAT3	1.72641	87.74	8	4	8	613050	2328600	0.00349334	0.00603095	4	4	2	4		56035	Lysophospholipid acyltransferase 5 OS=Homo sapiens OX=9606 GN=LPCAT3 PE=1 SV=1
704	2352	P84103|SRSF3_HUMAN	P84103	SRSF3	0.835727	82.34	13	9	13	1258800	2314600	0.00717302	0.00599469	2	2	2	2	Carbamidomethylation	19330	Serine/arginine-rich splicing factor 3 OS=Homo sapiens OX=9606 GN=SRSF3 PE=1 SV=1
704	2719	tr|A0A087X2D0|A0A087X2D0_HUMAN	A0A087X2D0	SRSF3	0.835727	82.34	23	15	23	1258800	2314600	0.00717302	0.00599469	2	2	2	2	Carbamidomethylation	10321	Serine/arginine-rich-splicing factor 3 OS=Homo sapiens OX=9606 GN=SRSF3 PE=1 SV=1
554	1277	Q9NP72|RAB18_HUMAN	Q9NP72	RAB18	0.690293	115.25	33	17	23	1519400	2307600	0.008658	0.00597656	6	5	3	4	Carbamidomethylation	22977	Ras-related protein Rab-18 OS=Homo sapiens OX=9606 GN=RAB18 PE=1 SV=1
554	1323	tr|A0A087X163|A0A087X163_HUMAN	A0A087X163	RAB18	0.690293	115.25	33	19	23	1519400	2307600	0.008658	0.00597656	5	5	3	3	Carbamidomethylation	20420	Ras-related protein Rab-18 OS=Homo sapiens OX=9606 GN=RAB18 PE=1 SV=1
360	850	Q96A33|CCD47_HUMAN	Q96A33	CCDC47	1.95317	122.97	19	5	19	521840	2242500	0.0029736	0.00580796	7	7	3	9	Carbamidomethylation	55874	Coiled-coil domain-containing protein 47 OS=Homo sapiens OX=9606 GN=CCDC47 PE=1 SV=1
353	556	Q9P258|RCC2_HUMAN	Q9P258	RCC2	0.402542	149.49	23	16	10	2520500	2232300	0.0143626	0.00578154	9	9	9	4	Carbamidomethylation	56085	Protein RCC2 OS=Homo sapiens OX=9606 GN=RCC2 PE=1 SV=2
431	1045	P15924|DESP_HUMAN	P15924	DSP	2.35005	91.14	3	1	2	479180	2477600	0.00273051	0.00641685	9	9	3	7		331774	Desmoplakin OS=Homo sapiens OX=9606 GN=DSP PE=1 SV=3
295	395	Q00610|CLH1_HUMAN	Q00610	CLTC	0.241413	179.82	11	11	3	4171900	2215900	0.0237728	0.00573906	12	12	12	3	Carbamidomethylation	191613	Clathrin heavy chain 1 OS=Homo sapiens OX=9606 GN=CLTC PE=1 SV=5
295	396	tr|A0A087WVQ6|A0A087WVQ6_HUMAN	A0A087WVQ6	CLTC	0.241413	179.82	11	11	3	4171900	2215900	0.0237728	0.00573906	12	12	12	3	Carbamidomethylation	192057	Clathrin heavy chain OS=Homo sapiens OX=9606 GN=CLTC PE=1 SV=1
402	683	Q7L014|DDX46_HUMAN	Q7L014	DDX46	0.541654	127.35	9	5	6	1839600	2192300	0.0104826	0.00567794	8	8	4	6		117362	Probable ATP-dependent RNA helicase DDX46 OS=Homo sapiens OX=9606 GN=DDX46 PE=1 SV=2
402	684	tr|A0A0C4DG89|A0A0C4DG89_HUMAN	A0A0C4DG89	DDX46	0.541654	127.35	9	5	6	1839600	2192300	0.0104826	0.00567794	8	8	4	6		117461	RNA helicase OS=Homo sapiens OX=9606 GN=DDX46 PE=1 SV=1
501	1321	O95159|ZFPL1_HUMAN	O95159	ZFPL1	3.52821	89.47	16	3	16	1386000	10759000	0.00789785	0.0278652	5	5	1	7	Carbamidomethylation	34114	Zinc finger protein-like 1 OS=Homo sapiens OX=9606 GN=ZFPL1 PE=1 SV=2
600	1303	O14776|TCRG1_HUMAN	O14776	TCERG1	4658.82	89.46	6	1	5	0	1843800	1.02501e-06	0.00477534	7	7	1	6		123901	Transcription elongation regulator 1 OS=Homo sapiens OX=9606 GN=TCERG1 PE=1 SV=2
675	1721	O15270|SPTC2_HUMAN	O15270	SPTLC2	3926.57	89.45	8	0	8		1554000	1.02501e-06	0.00402478	4	4	0	4	Carbamidomethylation	62924	Serine palmitoyltransferase 2 OS=Homo sapiens OX=9606 GN=SPTLC2 PE=1 SV=1
836	2310	tr|A6PW57|A6PW57_HUMAN	A6PW57	PIP5K1A	824.605	88.06	7	1	5	0	326350	1.02501e-06	0.000845229	3	3	1	2		61258	Phosphatidylinositol 4-phosphate 5-kinase type-1 alpha OS=Homo sapiens OX=9606 GN=PIP5K1A PE=1 SV=2
836	2311	Q99755|PI51A_HUMAN	Q99755	PIP5K1A	824.605	88.06	7	1	5	0	326350	1.02501e-06	0.000845229	3	3	1	2		62633	Phosphatidylinositol 4-phosphate 5-kinase type-1 alpha OS=Homo sapiens OX=9606 GN=PIP5K1A PE=1 SV=1
836	2591	A2A3N6|PIPSL_HUMAN	A2A3N6	PIPSL	824.605	88.06	3	0	3		326350	1.02501e-06	0.000845229	2	2	0	2		95048	Putative PIP5K1A and PSMD4-like protein OS=Homo sapiens OX=9606 GN=PIPSL PE=5 SV=1
716	2107	Q5VYY1|ANR22_HUMAN	Q5VYY1	ANKRD22	3.58252	87.56	15	4	15	314230	2476800	0.00179058	0.00641478	3	3	1	3		21849	Ankyrin repeat domain-containing protein 22 OS=Homo sapiens OX=9606 GN=ANKRD22 PE=2 SV=1
724	2602	tr|C9J3L8|C9J3L8_HUMAN	C9J3L8	SSR1	6.0567	87.07	10	6	10	19716	262730	0.000112348	0.000680457	2	2	1	3		29573	Signal sequence receptor subunit alpha OS=Homo sapiens OX=9606 GN=SSR1 PE=1 SV=1
724	2603	tr|C9J5W0|C9J5W0_HUMAN	C9J5W0	SSR1	6.0567	87.07	10	6	10	19716	262730	0.000112348	0.000680457	2	2	1	3		29932	Signal sequence receptor subunit alpha OS=Homo sapiens OX=9606 GN=SSR1 PE=1 SV=1
724	2604	P43307|SSRA_HUMAN	P43307	SSR1	6.0567	87.07	9	5	9	19716	262730	0.000112348	0.000680457	2	2	1	3		32235	Translocon-associated protein subunit alpha OS=Homo sapiens OX=9606 GN=SSR1 PE=1 SV=3
724	2605	tr|A0A3B3IRT8|A0A3B3IRT8_HUMAN	A0A3B3IRT8	SSR1	6.0567	87.07	9	5	9	19716	262730	0.000112348	0.000680457	2	2	1	3		32450	Signal sequence receptor subunit alpha OS=Homo sapiens OX=9606 GN=SSR1 PE=1 SV=1
724	2606	tr|E9PAL7|E9PAL7_HUMAN	E9PAL7	SSR1	6.0567	87.07	9	5	9	19716	262730	0.000112348	0.000680457	2	2	1	3		32895	Signal sequence receptor subunit alpha OS=Homo sapiens OX=9606 GN=SSR1 PE=1 SV=1
724	2607	tr|C9IZQ1|C9IZQ1_HUMAN	C9IZQ1	SSR1	6.0567	87.07	9	5	9	19716	262730	0.000112348	0.000680457	2	2	1	3		33887	Signal sequence receptor subunit alpha OS=Homo sapiens OX=9606 GN=SSR1 PE=1 SV=1
543	1276	Q5VWQ0|RSBN1_HUMAN	Q5VWQ0	RSBN1	0.172269	90.74	11	7	7	5731100	2172200	0.0326575	0.00562588	7	7	5	4	Carbamidomethylation	90072	Lysine-specific demethylase 9 OS=Homo sapiens OX=9606 GN=RSBN1 PE=1 SV=2
543	1278	tr|A0A087WWP8|A0A087WWP8_HUMAN	A0A087WWP8	RSBN1	0.172269	90.74	11	8	7	5731100	2172200	0.0326575	0.00562588	7	7	5	4	Carbamidomethylation	84976	Lysine-specific demethylase 9 OS=Homo sapiens OX=9606 GN=RSBN1 PE=1 SV=1
692	1878	tr|D6R9P3|D6R9P3_HUMAN	D6R9P3	HNRNPAB	9.21395	85.14	13	9	10	42434	860230	0.000241802	0.00222795	3	2	2	2	Carbamidomethylation	30303	Heterogeneous nuclear ribonucleoprotein A/B OS=Homo sapiens OX=9606 GN=HNRNPAB PE=1 SV=1
692	1879	tr|D6RD18|D6RD18_HUMAN	D6RD18	HNRNPAB	9.21395	85.14	13	8	10	42434	860230	0.000241802	0.00222795	3	2	2	2	Carbamidomethylation	30474	Heterogeneous nuclear ribonucleoprotein A/B OS=Homo sapiens OX=9606 GN=HNRNPAB PE=1 SV=1
692	1880	tr|D6RBZ0|D6RBZ0_HUMAN	D6RBZ0	HNRNPAB	9.21395	85.14	11	7	8	42434	860230	0.000241802	0.00222795	3	2	2	2	Carbamidomethylation	35682	Heterogeneous nuclear ribonucleoprotein A/B OS=Homo sapiens OX=9606 GN=HNRNPAB PE=1 SV=1
548	1663	P32780|TF2H1_HUMAN	P32780	GTF2H1	4.65969	85.08	10	4	10	259450	2659900	0.00147842	0.006889	5	5	2	6		62032	General transcription factor IIH subunit 1 OS=Homo sapiens OX=9606 GN=GTF2H1 PE=1 SV=1
710	1865	tr|D6RF44|D6RF44_HUMAN	D6RF44	HNRNPD	0.985571	92.53	29	22	20	974490	2113100	0.00555294	0.00547282	3	2	2	2	Carbamidomethylation	12553	Heterogeneous nuclear ribonucleoprotein D0 (Fragment) OS=Homo sapiens OX=9606 GN=HNRNPD PE=1 SV=8
710	1872	tr|H0YA96|H0YA96_HUMAN	H0YA96	HNRNPD	0.985571	92.53	15	11	10	974490	2113100	0.00555294	0.00547282	3	2	2	2	Carbamidomethylation	23930	Heterogeneous nuclear ribonucleoprotein D0 (Fragment) OS=Homo sapiens OX=9606 GN=HNRNPD PE=1 SV=1
710	1873	tr|D6RAF8|D6RAF8_HUMAN	D6RAF8	HNRNPD	0.985571	92.53	14	11	10	974490	2113100	0.00555294	0.00547282	3	2	2	2	Carbamidomethylation	23076	Heterogeneous nuclear ribonucleoprotein D0 (Fragment) OS=Homo sapiens OX=9606 GN=HNRNPD PE=1 SV=1
710	1877	tr|H0Y8G5|H0Y8G5_HUMAN	H0Y8G5	HNRNPD	0.985571	92.53	12	9	8	974490	2113100	0.00555294	0.00547282	3	2	2	2	Carbamidomethylation	29667	Heterogeneous nuclear ribonucleoprotein D0 (Fragment) OS=Homo sapiens OX=9606 GN=HNRNPD PE=1 SV=8
710	1882	Q14103|HNRPD_HUMAN	Q14103	HNRNPD	0.985571	92.53	9	7	6	974490	2113100	0.00555294	0.00547282	3	2	2	2	Carbamidomethylation	38434	Heterogeneous nuclear ribonucleoprotein D0 OS=Homo sapiens OX=9606 GN=HNRNPD PE=1 SV=1
387	1212	P83881|RL36A_HUMAN	P83881	RPL36A	0.105947	107.37	46	34	44	8902200	2075100	0.0507274	0.0053744	6	1	6	6	Carbamidomethylation	12441	60S ribosomal protein L36a OS=Homo sapiens OX=9606 GN=RPL36A PE=1 SV=2
387	1216	tr|J3KQN4|J3KQN4_HUMAN	J3KQN4	RPL36A	0.105947	107.37	35	25	33	8902200	2075100	0.0507274	0.0053744	6	1	6	6	Carbamidomethylation	16378	60S ribosomal protein L36a OS=Homo sapiens OX=9606 GN=RPL36A PE=1 SV=1
568	1073	tr|E9PMC9|E9PMC9_HUMAN	E9PMC9	EMSY	43.4725	85.05	6	1	5	24578	2350800	0.000140053	0.00608845	7	7	1	6		130693	BRCA2-interacting transcriptional repressor EMSY OS=Homo sapiens OX=9606 GN=EMSY PE=1 SV=1
568	1074	Q7Z589|EMSY_HUMAN	Q7Z589	EMSY	43.4725	85.05	5	1	4	24578	2350800	0.000140053	0.00608845	7	7	1	6		141467	BRCA2-interacting transcriptional repressor EMSY OS=Homo sapiens OX=9606 GN=EMSY PE=1 SV=2
799	2664	Q969M3|YIPF5_HUMAN	Q969M3	YIPF5	1.81456	72.31	8	5	8	511530	2042200	0.00291485	0.00528919	2	2	1	2		27989	Protein YIPF5 OS=Homo sapiens OX=9606 GN=YIPF5 PE=1 SV=1
582	1557	tr|A0A0A0MSU2|A0A0A0MSU2_HUMAN	A0A0A0MSU2	MIDEAS	6.07774	84.86	8	3	5	106880	1429200	0.000609035	0.00370155	5	5	3	3	Carbamidomethylation	111830	Mitotic deacetylase-associated SANT domain protein (Fragment) OS=Homo sapiens OX=9606 GN=MIDEAS PE=1 SV=6
582	1558	Q6PJG2|MDEAS_HUMAN	Q6PJG2	MIDEAS	6.07774	84.86	8	3	5	106880	1429200	0.000609035	0.00370155	5	5	3	3	Carbamidomethylation	114989	Mitotic deacetylase-associated SANT domain protein OS=Homo sapiens OX=9606 GN=MIDEAS PE=1 SV=2
669	2015	Q9UJV9|DDX41_HUMAN	Q9UJV9	DDX41	1.35103	56.16	7	5	3	679900	2021000	0.00387428	0.00523428	4	4	3	2	Carbamidomethylation	69838	Probable ATP-dependent RNA helicase DDX41 OS=Homo sapiens OX=9606 GN=DDX41 PE=1 SV=2
302	544	P07237|PDIA1_HUMAN	P07237	P4HB	0.927922	140.41	21	14	16	980760	2002300	0.00558867	0.00518585	10	10	6	8		57116	Protein disulfide-isomerase OS=Homo sapiens OX=9606 GN=P4HB PE=1 SV=3
793	2150	tr|G3XAI9|G3XAI9_HUMAN	G3XAI9	FAM133B	0.820761	52.19	34	17	17	1105600	1996500	0.00630004	0.00517083	3	3	2	1		12410	Protein FAM133B OS=Homo sapiens OX=9606 GN=FAM133B PE=1 SV=1
793	2153	Q5BKY9|F133B_HUMAN	Q5BKY9	FAM133B	0.820761	52.19	15	7	7	1105600	1996500	0.00630004	0.00517083	3	3	2	1		28385	Protein FAM133B OS=Homo sapiens OX=9606 GN=FAM133B PE=1 SV=1
536	1562	O15173|PGRC2_HUMAN	O15173	PGRMC2	0.816312	117.74	23	19	16	1105000	1984600	0.00629663	0.00514001	5	4	4	3	Carbamidomethylation	23818	Membrane-associated progesterone receptor component 2 OS=Homo sapiens OX=9606 GN=PGRMC2 PE=1 SV=1
721	2212	P11166|GTR1_HUMAN	P11166	SLC2A1	1.42481	73.32	5	2	5	631870	1980800	0.00360059	0.00513017	3	3	1	3		54084	Solute carrier family 2 facilitated glucose transporter member 1 OS=Homo sapiens OX=9606 GN=SLC2A1 PE=1 SV=2
507	1269	Q8TDN6|BRX1_HUMAN	Q8TDN6	BRIX1	0.798023	94.93	16	8	12	1094100	1921000	0.00623451	0.00497529	6	6	3	5	Carbamidomethylation	41401	Ribosome biogenesis protein BRX1 homolog OS=Homo sapiens OX=9606 GN=BRIX1 PE=1 SV=2
582	1559	tr|A0A1C7CYX1|A0A1C7CYX1_HUMAN	A0A1C7CYX1	MIDEAS	6.07774	84.86	8	3	5	106880	1429200	0.000609035	0.00370155	5	5	3	3	Carbamidomethylation	120733	Mitotic deacetylase-associated SANT domain protein OS=Homo sapiens OX=9606 GN=MIDEAS PE=1 SV=1
283	282	P55072|TERA_HUMAN	P55072	VCP	0.534424	170.96	20	17	7	1617000	1901300	0.00921416	0.00492427	12	12	11	4	Carbamidomethylation; Oxidation (HW)	89322	Transitional endoplasmic reticulum ATPase OS=Homo sapiens OX=9606 GN=VCP PE=1 SV=4
585	2068	Q8NC51|PAIRB_HUMAN	Q8NC51	SERBP1	2.39299	84.49	11	7	11	347980	1832100	0.0019829	0.00474504	3	3	2	4		44965	Plasminogen activator inhibitor 1 RNA-binding protein OS=Homo sapiens OX=9606 GN=SERBP1 PE=1 SV=2
575	1411	Q96EY4|TMA16_HUMAN	Q96EY4	TMA16	0.7029	100.62	30	7	30	1224900	1894300	0.00697985	0.00490614	5	5	1	5	Carbamidomethylation	23864	Translation machinery-associated protein 16 OS=Homo sapiens OX=9606 GN=TMA16 PE=1 SV=2
575	1415	tr|H0Y9X1|H0Y9X1_HUMAN	H0Y9X1	TMA16	0.7029	100.62	25	6	25	1224900	1894300	0.00697985	0.00490614	5	5	1	5	Carbamidomethylation	27690	Translation machinery-associated protein 16 (Fragment) OS=Homo sapiens OX=9606 GN=TMA16 PE=1 SV=1
628	1522	Q96N66|MBOA7_HUMAN	Q96N66	MBOAT7	0.996796	101.31	13	6	10	858460	1882700	0.00489177	0.00487609	4	4	2	3	Carbamidomethylation	52765	Lysophospholipid acyltransferase 7 OS=Homo sapiens OX=9606 GN=MBOAT7 PE=1 SV=2
432	791	Q14204|DYHC1_HUMAN	Q14204	DYNC1H1	1.57621	105.59	3	2	1	538420	1867200	0.00306808	0.00483595	11	11	5	6	Carbamidomethylation	532412	Cytoplasmic dynein 1 heavy chain 1 OS=Homo sapiens OX=9606 GN=DYNC1H1 PE=1 SV=5
410	547	Q8N766|EMC1_HUMAN	Q8N766	EMC1	0.812544	149.28	15	10	6	1031700	1844400	0.00587894	0.0047769	11	11	7	5	Carbamidomethylation	111759	ER membrane protein complex subunit 1 OS=Homo sapiens OX=9606 GN=EMC1 PE=1 SV=1
488	1913	P51636|CAV2_HUMAN	P51636	CAV2	2.92418	83.34	28	19	26	2449300	15758000	0.0139569	0.0408124	4	4	3	5	Carbamidomethylation	18291	Caveolin-2 OS=Homo sapiens OX=9606 GN=CAV2 PE=1 SV=2
394	669	O43143|DHX15_HUMAN	O43143	DHX15	0.33137	109.52	14	11	7	2523500	1839800	0.0143797	0.00476498	8	8	6	5	Carbamidomethylation	90933	Pre-mRNA-splicing factor ATP-dependent RNA helicase DHX15 OS=Homo sapiens OX=9606 GN=DHX15 PE=1 SV=2
540	1656	P29375|KDM5A_HUMAN	P29375	KDM5A	3447.5	83.25	3	0	3		1364400	1.02501e-06	0.00353372	5	5	0	6		192094	Lysine-specific demethylase 5A OS=Homo sapiens OX=9606 GN=KDM5A PE=1 SV=3
590	2573	P24390|ERD21_HUMAN	P24390	KDELR1	0.784352	112.22	14	14	14	1047400	1807500	0.0059684	0.00468133	2	1	3	3		24542	ER lumen protein-retaining receptor 1 OS=Homo sapiens OX=9606 GN=KDELR1 PE=1 SV=1
477	1262	Q15155|NOMO1_HUMAN	Q15155	NOMO1	0.96722	75.96	6	3	5	848480	1805600	0.0048349	0.00467641	6	6	3	7		134324	Nodal modulator 1 OS=Homo sapiens OX=9606 GN=NOMO1 PE=1 SV=5
477	1263	P69849|NOMO3_HUMAN	P69849	NOMO3	0.96722	75.96	6	3	5	848480	1805600	0.0048349	0.00467641	6	6	3	7		134133	Nodal modulator 3 OS=Homo sapiens OX=9606 GN=NOMO3 PE=1 SV=2
477	1264	tr|A0A087X117|A0A087X117_HUMAN	A0A087X117	NOMO1	0.96722	75.96	6	2	5	848480	1805600	0.0048349	0.00467641	6	6	3	7		139469	Nodal modulator 1 OS=Homo sapiens OX=9606 GN=NOMO1 PE=1 SV=1
477	1265	tr|J3KN36|J3KN36_HUMAN	J3KN36	NOMO3	0.96722	75.96	6	2	5	848480	1805600	0.0048349	0.00467641	6	6	3	7		139381	Nodal modulator 3 OS=Homo sapiens OX=9606 GN=NOMO3 PE=1 SV=1
477	1266	tr|A0A0G2JN29|A0A0G2JN29_HUMAN	A0A0G2JN29	NOMO1	0.96722	75.96	6	2	5	848480	1805600	0.0048349	0.00467641	6	6	3	7		139541	Nodal modulator 1 OS=Homo sapiens OX=9606 GN=NOMO1 PE=1 SV=1
477	1267	Q5JPE7|NOMO2_HUMAN	Q5JPE7	NOMO2	0.96722	75.96	6	2	5	848480	1805600	0.0048349	0.00467641	6	6	3	7		139439	Nodal modulator 2 OS=Homo sapiens OX=9606 GN=NOMO2 PE=1 SV=1
433	738	Q9ULG1|INO80_HUMAN	Q9ULG1	INO80	0.904556	121.22	7	5	4	903290	1797700	0.00514722	0.00465595	10	10	7	5	Carbamidomethylation	176752	Chromatin-remodeling ATPase INO80 OS=Homo sapiens OX=9606 GN=INO80 PE=1 SV=2
343	602	P17987|TCPA_HUMAN	P17987	TCP1	0.32283	168.86	24	19	9	2495500	1772500	0.0142201	0.00459068	9	8	8	5	Carbamidomethylation	60344	T-complex protein 1 subunit alpha OS=Homo sapiens OX=9606 GN=TCP1 PE=1 SV=1
315	507	P29692|EF1D_HUMAN	P29692	EEF1D	0.183141	153.62	53	53	17	4387500	1767900	0.0250013	0.00457877	9	8	11	3	Carbamidomethylation; Acetylation (N-term)	31122	Elongation factor 1-delta OS=Homo sapiens OX=9606 GN=EEF1D PE=1 SV=5
315	509	tr|E9PRY8|E9PRY8_HUMAN	E9PRY8	EEF1D	0.183141	153.62	22	22	7	4387500	1767900	0.0250013	0.00457877	9	8	11	3	Carbamidomethylation; Acetylation (N-term)	76570	Elongation factor 1-delta OS=Homo sapiens OX=9606 GN=EEF1D PE=1 SV=1
596	1687	Q15459|SF3A1_HUMAN	Q15459	SF3A1	0.745081	121.39	7	4	5	1077900	1767000	0.0061422	0.00457644	4	4	2	3		88886	Splicing factor 3A subunit 1 OS=Homo sapiens OX=9606 GN=SF3A1 PE=1 SV=1
955	4271	Q96HU8|DIRA2_HUMAN	Q96HU8	DIRAS2	0.801564	30.97	6	6	6	985500	1738000	0.00561568	0.00450133	1	1	1	1		22485	GTP-binding protein Di-Ras2 OS=Homo sapiens OX=9606 GN=DIRAS2 PE=1 SV=1
646	1847	tr|E9PNW4|E9PNW4_HUMAN	E9PNW4		0.418019	94.21	35	35	13	1886900	1735400	0.0107521	0.00449459	3	3	4	1	Carbamidomethylation	11985	CD59 glycoprotein OS=Homo sapiens OX=9606 PE=1 SV=1
646	1848	tr|A0A2U3TZL5|A0A2U3TZL5_HUMAN	A0A2U3TZL5	CD59	0.418019	94.21	32	32	12	1886900	1735400	0.0107521	0.00449459	3	3	4	1	Carbamidomethylation	13343	CD59 glycoprotein (Fragment) OS=Homo sapiens OX=9606 GN=CD59 PE=1 SV=1
646	1849	P13987|CD59_HUMAN	P13987	CD59	0.418019	94.21	30	30	11	1886900	1735400	0.0107521	0.00449459	3	3	4	1	Carbamidomethylation	14177	CD59 glycoprotein OS=Homo sapiens OX=9606 GN=CD59 PE=1 SV=1
615	1728	Q9BXS6|NUSAP_HUMAN	Q9BXS6	NUSAP1	5501.75	82.82	9	3	9	0	2177400	1.02501e-06	0.00563935	4	4	1	5		49452	Nucleolar and spindle-associated protein 1 OS=Homo sapiens OX=9606 GN=NUSAP1 PE=1 SV=1
674	1555	tr|G3V529|G3V529_HUMAN	G3V529	DDX24	9.9381	82.5	7	4	4	50262	1099000	0.000286408	0.00284635	4	4	2	2	Carbamidomethylation	91481	RNA helicase OS=Homo sapiens OX=9606 GN=DDX24 PE=1 SV=1
674	1556	Q9GZR7|DDX24_HUMAN	Q9GZR7	DDX24	9.9381	82.5	7	3	3	50262	1099000	0.000286408	0.00284635	4	4	2	2	Carbamidomethylation	96332	ATP-dependent RNA helicase DDX24 OS=Homo sapiens OX=9606 GN=DDX24 PE=1 SV=1
736	2166	Q13751|LAMB3_HUMAN	Q13751	LAMB3	2159.59	81.9	3	0	3		854690	1.02501e-06	0.0022136	3	3	0	3		129572	Laminin subunit beta-3 OS=Homo sapiens OX=9606 GN=LAMB3 PE=1 SV=1
766	2035	tr|I3NI02|I3NI02_HUMAN	I3NI02	GOSR2	1268.61	81	15	3	12	0	502070	1.02501e-06	0.00130033	3	3	1	2		29813	Golgi SNAP receptor complex member 2 OS=Homo sapiens OX=9606 GN=GOSR2 PE=1 SV=2
407	659	Q6P1X5|TAF2_HUMAN	Q6P1X5	TAF2	0.761113	127.8	11	5	6	1011900	1694500	0.00576611	0.00438866	9	9	6	4	Carbamidomethylation	136971	Transcription initiation factor TFIID subunit 2 OS=Homo sapiens OX=9606 GN=TAF2 PE=1 SV=3
766	2040	tr|A0A1W2PRD0|A0A1W2PRD0_HUMAN	A0A1W2PRD0	GOSR2	1268.61	81	35	6	29	0	502070	1.02501e-06	0.00130033	3	3	1	2		12799	Golgi SNAP receptor complex member 2 (Fragment) OS=Homo sapiens OX=9606 GN=GOSR2 PE=1 SV=1
257	553	P61978|HNRPK_HUMAN	P61978	HNRNPK	0.0630223	175.4	25	23	12	12217000	1694000	0.0696162	0.00438737	9	9	12	5	Carbamidomethylation	50976	Heterogeneous nuclear ribonucleoprotein K OS=Homo sapiens OX=9606 GN=HNRNPK PE=1 SV=1
766	2044	tr|I3L1K7|I3L1K7_HUMAN	I3L1K7	GOSR2	1268.61	81	27	5	22	0	502070	1.02501e-06	0.00130033	3	3	1	2		16762	Golgi SNAP receptor complex member 2 OS=Homo sapiens OX=9606 GN=GOSR2 PE=1 SV=1
300	691	Q6DD88|ATLA3_HUMAN	Q6DD88	ATL3	0.42349	160.33	20	14	18	1806500	1683200	0.010294	0.0043594	8	8	7	7		60542	Atlastin-3 OS=Homo sapiens OX=9606 GN=ATL3 PE=1 SV=1
766	2047	tr|A0A1W2PQE0|A0A1W2PQE0_HUMAN	A0A1W2PQE0	GOSR2	1268.61	81	26	5	21	0	502070	1.02501e-06	0.00130033	3	3	1	2		17345	Golgi SNAP receptor complex member 2 OS=Homo sapiens OX=9606 GN=GOSR2 PE=1 SV=1
690	1787	Q9Y2W2|WBP11_HUMAN	Q9Y2W2	WBP11	1.6817	78.33	7	4	5	452350	1673700	0.00257763	0.00433479	4	4	2	3		69998	WW domain-binding protein 11 OS=Homo sapiens OX=9606 GN=WBP11 PE=1 SV=1
326	426	P42166|LAP2A_HUMAN	P42166	TMPO	0.21468	157.32	21	10	14	3525700	1665300	0.0200905	0.00431304	11	7	5	8		75492	Lamina-associated polypeptide 2 isoform alpha OS=Homo sapiens OX=9606 GN=TMPO PE=1 SV=2
625	1416	P50402|EMD_HUMAN	P50402	EMD	1.32475	112.46	22	11	16	561540	1636700	0.00319983	0.00423897	4	4	2	3		28994	Emerin OS=Homo sapiens OX=9606 GN=EMD PE=1 SV=1
225	344	O75369|FLNB_HUMAN	O75369	FLNB	0.731199	184.73	10	7	3	1011900	1627900	0.00576611	0.00421617	16	11	13	6	Carbamidomethylation	278162	Filamin-B OS=Homo sapiens OX=9606 GN=FLNB PE=1 SV=2
574	1407	Q9UBM7|DHCR7_HUMAN	Q9UBM7	DHCR7	1.06287	87.56	13	4	9	695450	1626300	0.00396289	0.00421203	5	5	3	3	Carbamidomethylation	54489	7-dehydrocholesterol reductase OS=Homo sapiens OX=9606 GN=DHCR7 PE=1 SV=1
888	3451	tr|H3BV04|H3BV04_HUMAN	H3BV04	SCAMP2	0.902503	34.19	6	6	6	812730	1613800	0.00463118	0.00417966	1	1	1	1		21984	Secretory carrier-associated membrane protein (Fragment) OS=Homo sapiens OX=9606 GN=SCAMP2 PE=1 SV=1
888	3452	tr|H3BN93|H3BN93_HUMAN	H3BN93	SCAMP2	0.902503	34.19	5	5	5	812730	1613800	0.00463118	0.00417966	1	1	1	1		26542	Secretory carrier-associated membrane protein OS=Homo sapiens OX=9606 GN=SCAMP2 PE=1 SV=1
888	3453	tr|H3BUB6|H3BUB6_HUMAN	H3BUB6	SCAMP2	0.902503	34.19	5	5	5	812730	1613800	0.00463118	0.00417966	1	1	1	1		28649	Secretory carrier-associated membrane protein (Fragment) OS=Homo sapiens OX=9606 GN=SCAMP2 PE=1 SV=1
888	3454	tr|H3BPL9|H3BPL9_HUMAN	H3BPL9	SCAMP2	0.902503	34.19	4	4	4	812730	1613800	0.00463118	0.00417966	1	1	1	1		31261	Secretory carrier-associated membrane protein (Fragment) OS=Homo sapiens OX=9606 GN=SCAMP2 PE=1 SV=1
888	3455	O15127|SCAM2_HUMAN	O15127	SCAMP2	0.902503	34.19	4	4	4	812730	1613800	0.00463118	0.00417966	1	1	1	1		36649	Secretory carrier-associated membrane protein 2 OS=Homo sapiens OX=9606 GN=SCAMP2 PE=1 SV=2
766	2049	tr|A0A1W2PR23|A0A1W2PR23_HUMAN	A0A1W2PR23	GOSR2	1268.61	81	25	5	20	0	502070	1.02501e-06	0.00130033	3	3	1	2		18462	Golgi SNAP receptor complex member 2 OS=Homo sapiens OX=9606 GN=GOSR2 PE=1 SV=1
766	2050	tr|A0A1W2PPJ0|A0A1W2PPJ0_HUMAN	A0A1W2PPJ0	GOSR2	1268.61	81	24	4	20	0	502070	1.02501e-06	0.00130033	3	3	1	2		18263	Golgi SNAP receptor complex member 2 (Fragment) OS=Homo sapiens OX=9606 GN=GOSR2 PE=1 SV=1
766	2052	tr|A0A1W2PPW8|A0A1W2PPW8_HUMAN	A0A1W2PPW8	GOSR2	1268.61	81	23	4	19	0	502070	1.02501e-06	0.00130033	3	3	1	2		19214	Golgi SNAP receptor complex member 2 OS=Homo sapiens OX=9606 GN=GOSR2 PE=1 SV=1
766	2053	tr|A0A1W2PR02|A0A1W2PR02_HUMAN	A0A1W2PR02	GOSR2	1268.61	81	23	4	19	0	502070	1.02501e-06	0.00130033	3	3	1	2		19496	Golgi SNAP receptor complex member 2 OS=Homo sapiens OX=9606 GN=GOSR2 PE=1 SV=1
565	1961	Q8NBZ0|IN80E_HUMAN	Q8NBZ0	INO80E	0.580897	89.75	15	10	12	1225600	1566400	0.00698384	0.00405689	3	3	3	3		26478	INO80 complex subunit E OS=Homo sapiens OX=9606 GN=INO80E PE=1 SV=1
565	2017	tr|J3KNE2|J3KNE2_HUMAN	J3KNE2	INO80E	0.580897	89.75	18	12	14	1225600	1566400	0.00698384	0.00405689	3	3	3	3		21897	INO80 complex subunit E OS=Homo sapiens OX=9606 GN=INO80E PE=1 SV=1
565	2021	tr|H3BNM4|H3BNM4_HUMAN	H3BNM4	INO80E	0.580897	89.75	16	11	13	1225600	1566400	0.00698384	0.00405689	3	3	3	3		24571	INO80 complex subunit E OS=Homo sapiens OX=9606 GN=INO80E PE=1 SV=1
766	2054	tr|A0A1W2PRE6|A0A1W2PRE6_HUMAN	A0A1W2PRE6	GOSR2	1268.61	81	21	4	18	0	502070	1.02501e-06	0.00130033	3	3	1	2		20573	Golgi SNAP receptor complex member 2 OS=Homo sapiens OX=9606 GN=GOSR2 PE=1 SV=1
538	1784	Q6PIU2|NCEH1_HUMAN	Q6PIU2	NCEH1	1.47577	90.82	12	6	12	475310	1543300	0.00270846	0.00399706	4	4	2	5	Carbamidomethylation	45808	Neutral cholesterol ester hydrolase 1 OS=Homo sapiens OX=9606 GN=NCEH1 PE=1 SV=3
538	1785	tr|A0A0A0MTJ9|A0A0A0MTJ9_HUMAN	A0A0A0MTJ9	NCEH1	1.47577	90.82	11	5	11	475310	1543300	0.00270846	0.00399706	4	4	2	5	Carbamidomethylation	49881	Neutral cholesterol ester hydrolase 1 OS=Homo sapiens OX=9606 GN=NCEH1 PE=1 SV=1
589	2200	O75934|SPF27_HUMAN	O75934	BCAS2	1.07455	85.54	22	18	16	652700	1543100	0.00371928	0.00399655	4	4	3	3		26131	Pre-mRNA-splicing factor SPF27 OS=Homo sapiens OX=9606 GN=BCAS2 PE=1 SV=1
448	619	Q8NEJ9|NGDN_HUMAN	Q8NEJ9	NGDN	0.166374	135.07	32	23	9	4210900	1541400	0.023995	0.00399214	8	8	6	3	Acetylation (N-term)	35894	Neuroguidin OS=Homo sapiens OX=9606 GN=NGDN PE=1 SV=1
401	641	Q9H4L5|OSBL3_HUMAN	Q9H4L5	OSBPL3	1.13762	115.64	11	5	7	612400	1532800	0.00348964	0.00396987	8	8	4	7	Carbamidomethylation	101224	Oxysterol-binding protein-related protein 3 OS=Homo sapiens OX=9606 GN=OSBPL3 PE=1 SV=1
329	986	Q15019|SEPT2_HUMAN	Q15019	SEPTIN2	0.708481	129.43	31	26	16	977500	1523700	0.00557009	0.0039463	8	6	9	6	Carbamidomethylation	41487	Septin-2 OS=Homo sapiens OX=9606 GN=SEPTIN2 PE=1 SV=1
329	1013	tr|B5MCX3|B5MCX3_HUMAN	B5MCX3	SEPTIN2	0.83192	129.43	27	21	18	832460	1523700	0.00474361	0.0039463	7	5	8	6	Carbamidomethylation	36940	Septin-2 OS=Homo sapiens OX=9606 GN=SEPTIN2 PE=1 SV=1
766	2055	tr|A0A1W2PS12|A0A1W2PS12_HUMAN	A0A1W2PS12	GOSR2	1268.61	81	20	4	16	0	502070	1.02501e-06	0.00130033	3	3	1	2		22341	Golgi SNAP receptor complex member 2 OS=Homo sapiens OX=9606 GN=GOSR2 PE=1 SV=1
520	801	Q9BYC5|FUT8_HUMAN	Q9BYC5	FUT8	0.368655	115.92	13	7	6	1859200	1508000	0.0105943	0.00390564	7	7	4	3		66516	Alpha-(1 6)-fucosyltransferase OS=Homo sapiens OX=9606 GN=FUT8 PE=1 SV=2
766	2056	tr|A0A1W2PRL0|A0A1W2PRL0_HUMAN	A0A1W2PRL0	GOSR2	1268.61	81	20	4	16	0	502070	1.02501e-06	0.00130033	3	3	1	2		22624	Golgi SNAP receptor complex member 2 OS=Homo sapiens OX=9606 GN=GOSR2 PE=1 SV=1
766	2057	tr|A0A1W2PRV0|A0A1W2PRV0_HUMAN	A0A1W2PRV0	GOSR2	1268.61	81	19	4	16	0	502070	1.02501e-06	0.00130033	3	3	1	2		22811	Golgi SNAP receptor complex member 2 OS=Homo sapiens OX=9606 GN=GOSR2 PE=1 SV=1
396	994	Q9UHD8|SEPT9_HUMAN	Q9UHD8	SEPTIN9	0.74225	111.65	17	6	17	907860	1482600	0.00517326	0.00383986	8	7	5	7		65402	Septin-9 OS=Homo sapiens OX=9606 GN=SEPTIN9 PE=1 SV=2
766	2058	tr|A0A1W2PRP7|A0A1W2PRP7_HUMAN	A0A1W2PRP7	GOSR2	1268.61	81	19	4	16	0	502070	1.02501e-06	0.00130033	3	3	1	2		22524	Golgi SNAP receptor complex member 2 OS=Homo sapiens OX=9606 GN=GOSR2 PE=1 SV=1
451	837	Q92759|TF2H4_HUMAN	Q92759	GTF2H4	0.963823	99.47	19	6	15	690900	1465100	0.00393696	0.00379453	7	7	3	6	Carbamidomethylation	52186	General transcription factor IIH subunit 4 OS=Homo sapiens OX=9606 GN=GTF2H4 PE=1 SV=1
773	2276	Q92979|NEP1_HUMAN	Q92979	EMG1	0.913781	48.43	14	10	8	726100	1459800	0.00413754	0.0037808	3	3	2	2		26720	Ribosomal RNA small subunit methyltransferase NEP1 OS=Homo sapiens OX=9606 GN=EMG1 PE=1 SV=4
766	2059	tr|I3L0K1|I3L0K1_HUMAN	I3L0K1	GOSR2	1268.61	81	19	4	16	0	502070	1.02501e-06	0.00130033	3	3	1	2		22798	Golgi SNAP receptor complex member 2 (Fragment) OS=Homo sapiens OX=9606 GN=GOSR2 PE=1 SV=2
766	2060	tr|A0A1W2PPG5|A0A1W2PPG5_HUMAN	A0A1W2PPG5	GOSR2	1268.61	81	19	4	16	0	502070	1.02501e-06	0.00130033	3	3	1	2		23237	Golgi SNAP receptor complex member 2 OS=Homo sapiens OX=9606 GN=GOSR2 PE=1 SV=1
660	1715	tr|A0A0A6YYC7|A0A0A6YYC7_HUMAN	A0A0A6YYC7	ZFP91-CNTF	1.66246	87.26	12	2	11	394020	1441200	0.00224525	0.00373263	4	4	1	3	Carbamidomethylation	59571	HCG2042749 isoform CRA_d OS=Homo sapiens OX=9606 GN=ZFP91-CNTF PE=4 SV=1
660	1716	Q96JP5|ZFP91_HUMAN	Q96JP5	ZFP91	1.66246	87.26	12	2	10	394020	1441200	0.00224525	0.00373263	4	4	1	3	Carbamidomethylation	63445	E3 ubiquitin-protein ligase ZFP91 OS=Homo sapiens OX=9606 GN=ZFP91 PE=1 SV=1
766	2061	tr|A0A1W2PPP5|A0A1W2PPP5_HUMAN	A0A1W2PPP5	GOSR2	1268.61	81	19	3	15	0	502070	1.02501e-06	0.00130033	3	3	1	2		23741	Golgi SNAP receptor complex member 2 OS=Homo sapiens OX=9606 GN=GOSR2 PE=1 SV=1
766	2062	tr|A0A1W2PPG1|A0A1W2PPG1_HUMAN	A0A1W2PPG1	GOSR2	1268.61	81	18	3	15	0	502070	1.02501e-06	0.00130033	3	3	1	2		24493	Golgi SNAP receptor complex member 2 OS=Homo sapiens OX=9606 GN=GOSR2 PE=1 SV=1
766	2063	O14653|GOSR2_HUMAN	O14653	GOSR2	1268.61	81	18	3	15	0	502070	1.02501e-06	0.00130033	3	3	1	2		24775	Golgi SNAP receptor complex member 2 OS=Homo sapiens OX=9606 GN=GOSR2 PE=1 SV=2
956	4285	Q9UKR5|ERG28_HUMAN	Q9UKR5	ERG28	1.26794	30.46	6	6	6	510130	1423100	0.00290688	0.00368575	1	1	1	1		15864	Ergosterol biosynthetic protein 28 homolog OS=Homo sapiens OX=9606 GN=ERG28 PE=1 SV=1
373	808	P48643|TCPE_HUMAN	P48643	CCT5	0.500219	148.8	25	16	9	1280800	1409600	0.00729839	0.00365079	10	9	7	5	Carbamidomethylation	59671	T-complex protein 1 subunit epsilon OS=Homo sapiens OX=9606 GN=CCT5 PE=1 SV=1
373	809	tr|E7ENZ3|E7ENZ3_HUMAN	E7ENZ3	CCT5	0.500219	148.8	28	18	10	1280800	1409600	0.00729839	0.00365079	10	9	7	5	Carbamidomethylation	53849	T-complex protein 1 subunit epsilon OS=Homo sapiens OX=9606 GN=CCT5 PE=1 SV=1
579	1819	tr|J3QT28|J3QT28_HUMAN	J3QT28	BUB3	0.5358	84.23	12	12	8	1180900	1392100	0.00672913	0.00360547	3	3	3	3	Carbamidomethylation	31704	Mitotic checkpoint protein BUB3 (Fragment) OS=Homo sapiens OX=9606 GN=BUB3 PE=1 SV=1
579	1843	O43684|BUB3_HUMAN	O43684	BUB3	0.5358	84.23	10	10	6	1180900	1392100	0.00672913	0.00360547	3	3	3	3	Carbamidomethylation	37155	Mitotic checkpoint protein BUB3 OS=Homo sapiens OX=9606 GN=BUB3 PE=1 SV=1
294	416	Q14789|GOGB1_HUMAN	Q14789	GOLGB1	0.886403	132.29	4	2	3	712890	1390300	0.00406226	0.0036008	12	12	6	8		376019	Golgin subfamily B member 1 OS=Homo sapiens OX=9606 GN=GOLGB1 PE=1 SV=2
588	2177	tr|B1ALA9|B1ALA9_HUMAN	B1ALA9	PRPS1	0.459109	77.36	13	13	5	1374200	1388100	0.00783061	0.00359511	3	3	5	1	Carbamidomethylation	31392	Ribose-phosphate pyrophosphokinase 1 OS=Homo sapiens OX=9606 GN=PRPS1 PE=1 SV=2
588	2179	P60891|PRPS1_HUMAN	P60891	PRPS1	0.459109	77.36	12	12	4	1374200	1388100	0.00783061	0.00359511	3	3	5	1	Carbamidomethylation	34834	Ribose-phosphate pyrophosphokinase 1 OS=Homo sapiens OX=9606 GN=PRPS1 PE=1 SV=2
588	2180	tr|A0A2R8Y7H4|A0A2R8Y7H4_HUMAN	A0A2R8Y7H4	PRPS1	0.459109	77.36	12	12	4	1374200	1388100	0.00783061	0.00359511	3	3	5	1	Carbamidomethylation	35364	Ribose-phosphate diphosphokinase OS=Homo sapiens OX=9606 GN=PRPS1 PE=1 SV=1
766	2064	tr|A0A1W2PQP2|A0A1W2PQP2_HUMAN	A0A1W2PQP2	GOSR2	1268.61	81	18	3	14	0	502070	1.02501e-06	0.00130033	3	3	1	2		24610	Golgi SNAP receptor complex member 2 (Fragment) OS=Homo sapiens OX=9606 GN=GOSR2 PE=1 SV=1
766	2065	tr|A0A1W2PQM3|A0A1W2PQM3_HUMAN	A0A1W2PQM3	GOSR2	1268.61	81	18	3	14	0	502070	1.02501e-06	0.00130033	3	3	1	2		25174	Golgi SNAP receptor complex member 2 OS=Homo sapiens OX=9606 GN=GOSR2 PE=1 SV=1
766	2072	tr|A0A1W2PS81|A0A1W2PS81_HUMAN	A0A1W2PS81	GOSR2	1268.61	81	17	3	14	0	502070	1.02501e-06	0.00130033	3	3	1	2		26502	Golgi SNAP receptor complex member 2 OS=Homo sapiens OX=9606 GN=GOSR2 PE=1 SV=1
766	2076	tr|E7EQ34|E7EQ34_HUMAN	E7EQ34		1268.61	81	16	3	13	0	502070	1.02501e-06	0.00130033	3	3	1	2		26864	Uncharacterized protein OS=Homo sapiens OX=9606 PE=3 SV=2
609	1539	P25705|ATPA_HUMAN	P25705	ATP5F1A	0.20093	86.86	11	7	3	3093800	1367700	0.0176294	0.00354227	5	5	3	2		59751	ATP synthase subunit alpha mitochondrial OS=Homo sapiens OX=9606 GN=ATP5F1A PE=1 SV=1
819	2354	Q9NYT0|PLEK2_HUMAN	Q9NYT0	PLEK2	338.382	80.51	10	0	10		133920	1.02501e-06	0.000346846	2	2	0	2	Carbamidomethylation	39971	Pleckstrin-2 OS=Homo sapiens OX=9606 GN=PLEK2 PE=1 SV=1
417	1068	tr|F8VZX2|F8VZX2_HUMAN	F8VZX2	PCBP2	0.0913096	135.91	28	28	8	6740800	1354200	0.0384111	0.00350731	5	4	8	2	Carbamidomethylation	33800	Poly(rC)-binding protein 2 OS=Homo sapiens OX=9606 GN=PCBP2 PE=1 SV=1
417	1101	tr|H3BRU6|H3BRU6_HUMAN	H3BRU6	PCBP2	0.0913096	135.91	30	30	9	6740800	1354200	0.0384111	0.00350731	5	4	8	2	Carbamidomethylation	31719	Poly(rC)-binding protein 2 (Fragment) OS=Homo sapiens OX=9606 GN=PCBP2 PE=1 SV=1
417	1102	Q15366|PCBP2_HUMAN	Q15366	PCBP2	0.0913096	135.91	25	25	7	6740800	1354200	0.0384111	0.00350731	5	4	8	2	Carbamidomethylation	38580	Poly(rC)-binding protein 2 OS=Homo sapiens OX=9606 GN=PCBP2 PE=1 SV=1
452	916	Q9NY93|DDX56_HUMAN	Q9NY93	DDX56	0.353474	96.03	16	14	4	1740000	1353200	0.00991505	0.00350472	7	7	6	3		61590	Probable ATP-dependent RNA helicase DDX56 OS=Homo sapiens OX=9606 GN=DDX56 PE=1 SV=1
666	1743	tr|D6R9A6|D6R9A6_HUMAN	D6R9A6	HMGB2	0.0696627	117.65	29	10	19	8800200	1348800	0.0501462	0.00349332	3	2	1	3	Carbamidomethylation	15404	High mobility group protein B2 (Fragment) OS=Homo sapiens OX=9606 GN=HMGB2 PE=1 SV=1
666	1744	P26583|HMGB2_HUMAN	P26583	HMGB2	0.0696627	117.65	19	7	12	8800200	1348800	0.0501462	0.00349332	3	2	1	3	Carbamidomethylation	24034	High mobility group protein B2 OS=Homo sapiens OX=9606 GN=HMGB2 PE=1 SV=2
619	2078	P24534|EF1B_HUMAN	P24534	EEF1B2	0.157817	83.31	14	14	4	3837300	1332400	0.0218661	0.00345085	3	2	5	1	Acetylation (N-term)	24764	Elongation factor 1-beta OS=Homo sapiens OX=9606 GN=EEF1B2 PE=1 SV=3
819	2616	tr|H0YJD0|H0YJD0_HUMAN	H0YJD0	PLEK2	338.382	80.51	29	0	29		133920	1.02501e-06	0.000346846	2	2	0	2	Carbamidomethylation	14612	Pleckstrin-2 (Fragment) OS=Homo sapiens OX=9606 GN=PLEK2 PE=1 SV=1
764	1943	Q8WVX9|FACR1_HUMAN	Q8WVX9	FAR1	4.8512	79.73	7	3	4	102610	1095200	0.000584703	0.00283651	3	3	1	2		59357	Fatty acyl-CoA reductase 1 OS=Homo sapiens OX=9606 GN=FAR1 PE=1 SV=1
475	1228	tr|E9PPJ0|E9PPJ0_HUMAN	E9PPJ0	SF3B2	0.671408	92.75	7	5	5	889990	1314700	0.00507143	0.003405	6	6	4	4		98170	Splicing factor 3B subunit 2 OS=Homo sapiens OX=9606 GN=SF3B2 PE=1 SV=1
475	1229	Q13435|SF3B2_HUMAN	Q13435	SF3B2	0.671408	92.75	7	5	5	889990	1314700	0.00507143	0.003405	6	6	4	4		100228	Splicing factor 3B subunit 2 OS=Homo sapiens OX=9606 GN=SF3B2 PE=1 SV=2
754	2422	Q9H981|ARP8_HUMAN	Q9H981	ACTR8	1.30424	55.77	3	3	2	457180	1311900	0.00260515	0.00339775	2	2	2	1		70484	Actin-related protein 8 OS=Homo sapiens OX=9606 GN=ACTR8 PE=1 SV=2
605	1662	Q14165|MLEC_HUMAN	Q14165	MLEC	11431	78.99	15	0	15		4524000	1.02501e-06	0.0117169	4	4	0	5		32234	Malectin OS=Homo sapiens OX=9606 GN=MLEC PE=1 SV=1
612	1645	tr|F5H5U2|F5H5U2_HUMAN	F5H5U2	DDX55	1.21844	73.27	8	4	6	481950	1292000	0.0027463	0.00334621	4	4	2	3		65191	RNA helicase OS=Homo sapiens OX=9606 GN=DDX55 PE=1 SV=1
612	1646	Q8NHQ9|DDX55_HUMAN	Q8NHQ9	DDX55	1.21844	73.27	8	4	6	481950	1292000	0.0027463	0.00334621	4	4	2	3		68547	ATP-dependent RNA helicase DDX55 OS=Homo sapiens OX=9606 GN=DDX55 PE=1 SV=3
556	1584	Q9NQ55|SSF1_HUMAN	Q9NQ55	PPAN	1.61213	94.7	10	6	10	362650	1286300	0.00206649	0.00333145	4	4	2	4		53194	Suppressor of SWI4 1 homolog OS=Homo sapiens OX=9606 GN=PPAN PE=2 SV=1
556	1586	tr|A0A0A6YYI3|A0A0A6YYI3_HUMAN	A0A0A6YYI3	PPAN-P2RY11	1.61213	94.7	9	5	9	362650	1286300	0.00206649	0.00333145	4	4	2	4		58199	Protein PPAN-P2RY11 OS=Homo sapiens OX=9606 GN=PPAN-P2RY11 PE=4 SV=1
556	1593	tr|A8MV53|A8MV53_HUMAN	A8MV53	PPAN	1.61213	94.7	11	6	11	362650	1286300	0.00206649	0.00333145	4	4	2	4		47145	HCG2033702 isoform CRA_a OS=Homo sapiens OX=9606 GN=PPAN PE=1 SV=1
556	1596	tr|A0A0B4J1V8|A0A0B4J1V8_HUMAN	A0A0B4J1V8	PPAN-P2RY11	1.61213	94.7	6	3	6	362650	1286300	0.00206649	0.00333145	4	4	2	4		87918	HCG2039996 OS=Homo sapiens OX=9606 GN=PPAN-P2RY11 PE=3 SV=1
706	1540	O60762|DPM1_HUMAN	O60762	DPM1	1.97431	89.81	19	10	8	291380	1265700	0.00166037	0.0032781	4	4	2	2		29634	Dolichol-phosphate mannosyltransferase subunit 1 OS=Homo sapiens OX=9606 GN=DPM1 PE=1 SV=1
706	1541	tr|Q5QPK2|Q5QPK2_HUMAN	Q5QPK2	DPM1	1.97431	89.81	17	9	8	291380	1265700	0.00166037	0.0032781	4	4	2	2		32426	Dolichol-phosphate mannosyltransferase subunit 1 OS=Homo sapiens OX=9606 GN=DPM1 PE=1 SV=1
706	1542	tr|H0Y368|H0Y368_HUMAN	H0Y368	DPM1	1.97431	89.81	17	9	7	291380	1265700	0.00166037	0.0032781	4	4	2	2		33337	Dolichol-phosphate mannosyltransferase subunit 1 (Fragment) OS=Homo sapiens OX=9606 GN=DPM1 PE=1 SV=1
572	1367	P55145|MANF_HUMAN	P55145	MANF	0.551057	118.5	32	23	23	1042300	1263700	0.00593934	0.00327292	4	4	3	3	Carbamidomethylation	20700	Mesencephalic astrocyte-derived neurotrophic factor OS=Homo sapiens OX=9606 GN=MANF PE=1 SV=3
605	1681	tr|F5H1S8|F5H1S8_HUMAN	F5H1S8	MLEC	11431	78.99	31	0	31		4524000	1.02501e-06	0.0117169	4	4	0	5		16729	Malectin (Fragment) OS=Homo sapiens OX=9606 GN=MLEC PE=1 SV=1
861	2316	Q9NPE3|NOP10_HUMAN	Q9NPE3	NOP10	0.777647	36.35	39	25	14	736550	1260200	0.00419709	0.00326385	3	3	2	1		7706	H/ACA ribonucleoprotein complex subunit 3 OS=Homo sapiens OX=9606 GN=NOP10 PE=1 SV=1
573	1386	P14868|SYDC_HUMAN	P14868	DARS1	1.65256	70.17	15	13	1	339420	1234100	0.00193412	0.00319625	5	5	5	1		57136	Aspartate--tRNA ligase cytoplasmic OS=Homo sapiens OX=9606 GN=DARS1 PE=1 SV=2
644	1605	Q13123|RED_HUMAN	Q13123	IK	2.12958	78.97	7	5	4	117620	551100	0.000670234	0.00142732	4	4	3	2		65602	Protein Red OS=Homo sapiens OX=9606 GN=IK PE=1 SV=3
813	3504	tr|A0A1W2PNR9|A0A1W2PNR9_HUMAN	A0A1W2PNR9	IER3IP1	3.3332	77.07	29	29	29	124710	914570	0.000710635	0.00236869	1	1	1	2		7608	Immediate early response 3-interacting protein 1 OS=Homo sapiens OX=9606 GN=IER3IP1 PE=1 SV=1
813	3505	Q9Y5U9|IR3IP_HUMAN	Q9Y5U9	IER3IP1	3.3332	77.07	24	24	24	124710	914570	0.000710635	0.00236869	1	1	1	2		8969	Immediate early response 3-interacting protein 1 OS=Homo sapiens OX=9606 GN=IER3IP1 PE=1 SV=1
745	1765	Q9BVJ6|UT14A_HUMAN	Q9BVJ6	UTP14A	956.35	75.58	6	0	6		378490	1.02501e-06	0.000980269	3	3	0	3		87978	U3 small nucleolar RNA-associated protein 14 homolog A OS=Homo sapiens OX=9606 GN=UTP14A PE=1 SV=1
519	1690	Q71DI3|H32_HUMAN	Q71DI3	H3C13	335.451	75.27	34	17	29		132760	1.02501e-06	0.000343841	4	1	3	4	Carbamidomethylation	15388	Histone H3.2 OS=Homo sapiens OX=9606 GN=H3C15 PE=1 SV=3
562	1545	tr|A0A2R8Y765|A0A2R8Y765_HUMAN	A0A2R8Y765	SMARCE1	0.203687	79.01	18	18	9	2725900	1221600	0.015533	0.00316388	4	4	4	2		32319	SWI/SNF-related matrix-associated actin-dependent regulator of chromatin subfamily E member 1 OS=Homo sapiens OX=9606 GN=SMARCE1 PE=1 SV=1
562	1546	tr|A0A2R8Y7U4|A0A2R8Y7U4_HUMAN	A0A2R8Y7U4	SMARCE1	0.203687	79.01	17	17	8	2725900	1221600	0.015533	0.00316388	4	4	4	2		34485	SWI/SNF-related matrix-associated actin-dependent regulator of chromatin subfamily E member 1 OS=Homo sapiens OX=9606 GN=SMARCE1 PE=1 SV=1
562	1547	tr|A0A2U3TZQ7|A0A2U3TZQ7_HUMAN	A0A2U3TZQ7	SMARCE1	0.203687	79.01	16	16	8	2725900	1221600	0.015533	0.00316388	4	4	4	2		35882	SWI/SNF-related matrix-associated actin-dependent regulator of chromatin subfamily E member 1 OS=Homo sapiens OX=9606 GN=SMARCE1 PE=1 SV=1
562	1548	tr|A0A2R8Y7I9|A0A2R8Y7I9_HUMAN	A0A2R8Y7I9	SMARCE1	0.203687	79.01	15	15	8	2725900	1221600	0.015533	0.00316388	4	4	4	2		38061	SWI/SNF-related matrix-associated actin-dependent regulator of chromatin subfamily E member 1 OS=Homo sapiens OX=9606 GN=SMARCE1 PE=1 SV=1
562	1549	tr|A0A2R8Y4T4|A0A2R8Y4T4_HUMAN	A0A2R8Y4T4	SMARCE1	0.203687	79.01	15	15	7	2725900	1221600	0.015533	0.00316388	4	4	4	2		38521	SWI/SNF-related matrix-associated actin-dependent regulator of chromatin subfamily E member 1 OS=Homo sapiens OX=9606 GN=SMARCE1 PE=1 SV=1
562	1550	tr|A0A2R8YES3|A0A2R8YES3_HUMAN	A0A2R8YES3	SMARCE1	0.203687	79.01	14	14	7	2725900	1221600	0.015533	0.00316388	4	4	4	2		39910	SWI/SNF-related matrix-associated actin-dependent regulator of chromatin subfamily E member 1 OS=Homo sapiens OX=9606 GN=SMARCE1 PE=1 SV=1
562	1551	tr|A0A2R8Y855|A0A2R8Y855_HUMAN	A0A2R8Y855	SMARCE1	0.203687	79.01	14	14	7	2725900	1221600	0.015533	0.00316388	4	4	4	2		41874	SWI/SNF-related matrix-associated actin-dependent regulator of chromatin subfamily E member 1 OS=Homo sapiens OX=9606 GN=SMARCE1 PE=1 SV=1
562	1552	tr|B4DGM3|B4DGM3_HUMAN	B4DGM3	SMARCE1	0.203687	79.01	13	13	6	2725900	1221600	0.015533	0.00316388	4	4	4	2		44770	SWI/SNF-related matrix-associated actin-dependent regulator of chromatin subfamily E member 1 OS=Homo sapiens OX=9606 GN=SMARCE1 PE=1 SV=1
562	1553	Q969G3|SMCE1_HUMAN	Q969G3	SMARCE1	0.203687	79.01	12	12	6	2725900	1221600	0.015533	0.00316388	4	4	4	2		46649	SWI/SNF-related matrix-associated actin-dependent regulator of chromatin subfamily E member 1 OS=Homo sapiens OX=9606 GN=SMARCE1 PE=1 SV=2
562	1573	tr|J3QKS7|J3QKS7_HUMAN	J3QKS7	SMARCE1	0.203687	79.01	17	17	9	2725900	1221600	0.015533	0.00316388	4	4	4	2		33305	SWI/SNF-related matrix-associated actin-dependent regulator of chromatin subfamily E member 1 (Fragment) OS=Homo sapiens OX=9606 GN=SMARCE1 PE=1 SV=2
519	1694	tr|K7EK07|K7EK07_HUMAN	K7EK07	H3-3B	335.451	75.27	35	17	30		132760	1.02501e-06	0.000343841	4	1	3	4	Carbamidomethylation	14914	Histone H3 (Fragment) OS=Homo sapiens OX=9606 GN=H3-3B PE=1 SV=1
519	1695	P84243|H33_HUMAN	P84243	H3-3A	335.451	75.27	34	17	29		132760	1.02501e-06	0.000343841	4	1	3	4	Carbamidomethylation	15328	Histone H3.3 OS=Homo sapiens OX=9606 GN=H3-3A PE=1 SV=2
664	1650	O15144|ARPC2_HUMAN	O15144	ARPC2	0.681641	61.22	16	10	6	808150	1212000	0.00460508	0.00313902	5	5	3	2		34333	Actin-related protein 2/3 complex subunit 2 OS=Homo sapiens OX=9606 GN=ARPC2 PE=1 SV=1
334	769	tr|A0A2R8Y6J3|A0A2R8Y6J3_HUMAN	A0A2R8Y6J3	RPL5	0.0843686	129.65	32	27	17	6388700	1185900	0.0364048	0.00307142	7	7	8	5	Carbamidomethylation	27045	60S ribosomal protein L5 (Fragment) OS=Homo sapiens OX=9606 GN=RPL5 PE=1 SV=1
334	770	P46777|RL5_HUMAN	P46777	RPL5	0.0843686	129.65	26	22	14	6388700	1185900	0.0364048	0.00307142	7	7	8	5	Carbamidomethylation	34363	60S ribosomal protein L5 OS=Homo sapiens OX=9606 GN=RPL5 PE=1 SV=3
693	1921	tr|A0A2R8Y7C0|A0A2R8Y7C0_HUMAN	A0A2R8Y7C0	HBA2	5397.14	75.21	30	0	30		2136000	1.02501e-06	0.00553213	3	3	0	4		13962	Hemoglobin subunit alpha (Fragment) OS=Homo sapiens OX=9606 GN=HBA2 PE=1 SV=1
850	3097	Q86VR2|RETR3_HUMAN	Q86VR2	RETREG3	0.559275	37.5	8	8	3	949130	1167900	0.00540843	0.0030248	2	2	2	1		51396	Reticulophagy regulator 3 OS=Homo sapiens OX=9606 GN=RETREG3 PE=1 SV=1
693	1922	P69905|HBA_HUMAN	P69905	HBA1	5397.14	75.21	28	0	28		2136000	1.02501e-06	0.00553213	3	3	0	4		15258	Hemoglobin subunit alpha OS=Homo sapiens OX=9606 GN=HBA1 PE=1 SV=2
521	997	P27695|APEX1_HUMAN	P27695	APEX1	1.49698	115.55	28	8	24	353110	1163000	0.00201213	0.00301211	6	6	2	5	Carbamidomethylation	35555	DNA-(apurinic or apyrimidinic site) endonuclease OS=Homo sapiens OX=9606 GN=APEX1 PE=1 SV=2
278	386	tr|A6NLN1|A6NLN1_HUMAN	A6NLN1	PTBP1	0.0225567	220.86	41	35	16	23414000	1162000	0.13342	0.00300952	11	11	12	4		56511	Polypyrimidine tract-binding protein 1 OS=Homo sapiens OX=9606 GN=PTBP1 PE=1 SV=4
278	387	P26599|PTBP1_HUMAN	P26599	PTBP1	0.0225567	220.86	41	34	16	23414000	1162000	0.13342	0.00300952	11	11	12	4		57221	Polypyrimidine tract-binding protein 1 OS=Homo sapiens OX=9606 GN=PTBP1 PE=1 SV=1
278	388	tr|A0A0U1RRM4|A0A0U1RRM4_HUMAN	A0A0U1RRM4	PTBP1	0.0225567	220.86	37	31	14	23414000	1162000	0.13342	0.00300952	11	11	12	4		62464	Polypyrimidine tract-binding protein 1 OS=Homo sapiens OX=9606 GN=PTBP1 PE=1 SV=1
393	642	tr|E9PCY7|E9PCY7_HUMAN	E9PCY7	HNRNPH1	0.114054	151.14	27	24	10	4619100	1159100	0.026321	0.00300201	8	5	7	4	Carbamidomethylation	47087	Heterogeneous nuclear ribonucleoprotein H OS=Homo sapiens OX=9606 GN=HNRNPH1 PE=1 SV=1
393	643	P31943|HNRH1_HUMAN	P31943	HNRNPH1	0.114054	151.14	26	23	10	4619100	1159100	0.026321	0.00300201	8	5	7	4	Carbamidomethylation	49229	Heterogeneous nuclear ribonucleoprotein H OS=Homo sapiens OX=9606 GN=HNRNPH1 PE=1 SV=4
393	644	tr|G8JLB6|G8JLB6_HUMAN	G8JLB6	HNRNPH1	0.114054	151.14	24	22	9	4619100	1159100	0.026321	0.00300201	8	5	7	4	Carbamidomethylation	51230	Heterogeneous nuclear ribonucleoprotein H OS=Homo sapiens OX=9606 GN=HNRNPH1 PE=1 SV=1
788	3018	P36957|ODO2_HUMAN	P36957	DLST	1.16176	43.16	5	2	5	453000	1157900	0.00258133	0.0029989	2	2	1	2		48755	Dihydrolipoyllysine-residue succinyltransferase component of 2-oxoglutarate dehydrogenase complex mitochondrial OS=Homo sapiens OX=9606 GN=DLST PE=1 SV=4
322	1204	Q02539|H11_HUMAN	Q02539	H1-1	0.532892	119.96	30	28	24	979830	1148800	0.00558337	0.00297533	9	2	7	7	Acetylation (N-term)	21842	Histone H1.1 OS=Homo sapiens OX=9606 GN=H1-1 PE=1 SV=3
753	2297	tr|H0YDT8|H0YDT8_HUMAN	H0YDT8	EMC7	2.16502	74.78	23	7	23	357350	1702200	0.00203629	0.00440861	3	3	1	3		21004	ER membrane protein complex subunit 7 (Fragment) OS=Homo sapiens OX=9606 GN=EMC7 PE=1 SV=1
753	2298	Q9NPA0|EMC7_HUMAN	Q9NPA0	EMC7	2.16502	74.78	18	5	18	357350	1702200	0.00203629	0.00440861	3	3	1	3		26471	ER membrane protein complex subunit 7 OS=Homo sapiens OX=9606 GN=EMC7 PE=1 SV=1
681	2423	P25685|DNJB1_HUMAN	P25685	DNAJB1	5.03813	74.12	8	4	8	82050	909500	0.000467546	0.00235556	2	2	1	3	Carbamidomethylation	38044	DnaJ homolog subfamily B member 1 OS=Homo sapiens OX=9606 GN=DNAJB1 PE=1 SV=4
681	2636	tr|M0R080|M0R080_HUMAN	M0R080	DNAJB1	5.03813	74.12	15	7	15	82050	909500	0.000467546	0.00235556	2	2	1	3	Carbamidomethylation	20497	DnaJ homolog subfamily B member 1 (Fragment) OS=Homo sapiens OX=9606 GN=DNAJB1 PE=1 SV=1
786	2887	tr|G3XAN4|G3XAN4_HUMAN	G3XAN4	TRAM1	2.30062	73.94	8	5	8	224350	1135600	0.00127841	0.00294114	2	2	1	2		33435	Translocating chain-associated membrane protein 1 OS=Homo sapiens OX=9606 GN=TRAM1 PE=1 SV=1
786	2888	Q15629|TRAM1_HUMAN	Q15629	TRAM1	2.30062	73.94	6	4	6	224350	1135600	0.00127841	0.00294114	2	2	1	2		43072	Translocating chain-associated membrane protein 1 OS=Homo sapiens OX=9606 GN=TRAM1 PE=1 SV=3
428	929	P61160|ARP2_HUMAN	P61160	ACTR2	0.344921	150.55	24	16	14	1486000	1127700	0.00846768	0.00292068	6	6	5	5	Carbamidomethylation	44761	Actin-related protein 2 OS=Homo sapiens OX=9606 GN=ACTR2 PE=1 SV=1
345	737	Q8TD26|CHD6_HUMAN	Q8TD26	CHD6	1.63375	123.15	5	2	3	313200	1125800	0.00178471	0.00291576	10	7	6	6	Carbamidomethylation	305412	Chromodomain-helicase-DNA-binding protein 6 OS=Homo sapiens OX=9606 GN=CHD6 PE=1 SV=4
638	2000	P19105|ML12A_HUMAN	P19105	MYL12A	0.72553	81.04	19	19	13	701880	1120400	0.00399953	0.00290178	3	3	3	2		19794	Myosin regulatory light chain 12A OS=Homo sapiens OX=9606 GN=MYL12A PE=1 SV=2
638	2001	O14950|ML12B_HUMAN	O14950	MYL12B	0.72553	81.04	19	19	13	701880	1120400	0.00399953	0.00290178	3	3	3	2		19779	Myosin regulatory light chain 12B OS=Homo sapiens OX=9606 GN=MYL12B PE=1 SV=2
638	2002	tr|J3QRS3|J3QRS3_HUMAN	J3QRS3	MYL12A	0.72553	81.04	18	18	12	701880	1120400	0.00399953	0.00290178	3	3	3	2		20457	Myosin regulatory light chain 12A OS=Homo sapiens OX=9606 GN=MYL12A PE=1 SV=1
534	1268	Q9Y3T9|NOC2L_HUMAN	Q9Y3T9	NOC2L	0.414912	88.24	8	5	5	1208600	1103300	0.00688697	0.00285749	5	5	4	3		84919	Nucleolar complex protein 2 homolog OS=Homo sapiens OX=9606 GN=NOC2L PE=1 SV=4
798	2617	tr|C9JQV0|C9JQV0_HUMAN	C9JQV0	C7orf50	1.59724	76.84	22	11	22	313500	1101700	0.00178642	0.00285334	2	2	1	2		21883	Uncharacterized protein C7orf50 (Fragment) OS=Homo sapiens OX=9606 GN=C7orf50 PE=1 SV=1
798	2618	Q9BRJ6|CG050_HUMAN	Q9BRJ6	C7orf50	1.59724	76.84	22	11	22	313500	1101700	0.00178642	0.00285334	2	2	1	2		22083	Uncharacterized protein C7orf50 OS=Homo sapiens OX=9606 GN=C7orf50 PE=1 SV=1
641	2471	O95197|RTN3_HUMAN	O95197	RTN3	2.27068	73.74	2	2	2	2058500	10284000	0.01173	0.026635	2	2	2	3		112611	Reticulon-3 OS=Homo sapiens OX=9606 GN=RTN3 PE=1 SV=2
762	1816	Q16850|CP51A_HUMAN	Q16850	CYP51A1	1001.55	73.58	9	0	9		396380	1.02501e-06	0.0010266	3	3	0	3	Carbamidomethylation	56806	Lanosterol 14-alpha demethylase OS=Homo sapiens OX=9606 GN=CYP51A1 PE=1 SV=3
762	1817	tr|A0A0C4DFL7|A0A0C4DFL7_HUMAN	A0A0C4DFL7	CYP51A1	1001.55	73.58	9	0	9		396380	1.02501e-06	0.0010266	3	3	0	3	Carbamidomethylation	57278	Lanosterol 14-alpha demethylase OS=Homo sapiens OX=9606 GN=CYP51A1 PE=1 SV=1
686	1702	tr|K7EJB9|K7EJB9_HUMAN	K7EJB9	CALR	5.2865	73.32	18	6	12	135180	1572300	0.000770297	0.00407217	4	4	1	3		28432	Calreticulin (Fragment) OS=Homo sapiens OX=9606 GN=CALR PE=1 SV=1
686	1706	P27797|CALR_HUMAN	P27797	CALR	5.2865	73.32	11	4	7	135180	1572300	0.000770297	0.00407217	4	4	1	3		48142	Calreticulin OS=Homo sapiens OX=9606 GN=CALR PE=1 SV=1
730	2678	tr|A0A1W2PP04|A0A1W2PP04_HUMAN	A0A1W2PP04	RBMX2	3.94624	72.77	9	9	9	275420	2391300	0.00156943	0.00619334	2	2	2	2		31522	RNA-binding motif protein X-linked 2 OS=Homo sapiens OX=9606 GN=RBMX2 PE=1 SV=1
306	363	tr|Q5JP53|Q5JP53_HUMAN	Q5JP53	TUBB	0.165526	162.67	39	28	23	2982000	1086000	0.0169923	0.00281268	11	11	7	7	Carbamidomethylation	47767	Tubulin beta chain OS=Homo sapiens OX=9606 GN=TUBB PE=1 SV=1
306	364	P07437|TBB5_HUMAN	P07437	TUBB	0.165526	162.67	38	27	22	2982000	1086000	0.0169923	0.00281268	11	11	7	7	Carbamidomethylation	49671	Tubulin beta chain OS=Homo sapiens OX=9606 GN=TUBB PE=1 SV=2
730	2679	Q9Y388|RBMX2_HUMAN	Q9Y388	RBMX2	3.94624	72.77	8	8	8	275420	2391300	0.00156943	0.00619334	2	2	2	2		37336	RNA-binding motif protein X-linked 2 OS=Homo sapiens OX=9606 GN=RBMX2 PE=1 SV=2
752	2649	tr|F5H6H0|F5H6H0_HUMAN	F5H6H0	HMGA2	2.44321	72.68	24	9	23	168030	903240	0.000957486	0.00233934	3	3	1	3		16424	High mobility group protein HMGI-C OS=Homo sapiens OX=9606 GN=HMGA2 PE=1 SV=1
5	8	Q13428|TCOF_HUMAN	Q13428	TCOF1	0.361409	300.68	39	32	38	1346400	1070600	0.0076722	0.0027728	57	1	55	61	Carbamidomethylation; Oxidation (HW)	152105	Treacle protein OS=Homo sapiens OX=9606 GN=TCOF1 PE=1 SV=3
549	1668	Q14512|FGFP1_HUMAN	Q14512	FGFBP1	0.0993798	111.11	26	26	6	4895000	1070300	0.0278932	0.00277202	5	5	6	1	Carbamidomethylation; Acetylation (N-term)	26264	Fibroblast growth factor-binding protein 1 OS=Homo sapiens OX=9606 GN=FGFBP1 PE=1 SV=1
803	2765	tr|F5H4H0|F5H4H0_HUMAN	F5H4H0	RAP1B	0.836238	55.69	44	23	44	577490	1062500	0.00329071	0.00275182	2	1	1	2		5351	Ras-related protein Rap-1b (Fragment) OS=Homo sapiens OX=9606 GN=RAP1B PE=4 SV=1
803	2766	tr|F5GYH7|F5GYH7_HUMAN	F5GYH7	RAP1B	0.836238	55.69	40	21	40	577490	1062500	0.00329071	0.00275182	2	1	1	2		5955	Ras-related protein Rap-1b (Fragment) OS=Homo sapiens OX=9606 GN=RAP1B PE=1 SV=1
803	2767	tr|F5H077|F5H077_HUMAN	F5H077	RAP1B	0.836238	55.69	25	13	25	577490	1062500	0.00329071	0.00275182	2	1	1	2		9421	Ras-related protein Rap-1b (Fragment) OS=Homo sapiens OX=9606 GN=RAP1B PE=1 SV=8
803	2768	tr|F5GWU8|F5GWU8_HUMAN	F5GWU8	RAP1B	0.836238	55.69	24	13	24	577490	1062500	0.00329071	0.00275182	2	1	1	2		9721	Ras-related protein Rap-1b (Fragment) OS=Homo sapiens OX=9606 GN=RAP1B PE=1 SV=1
803	2769	tr|F5H491|F5H491_HUMAN	F5H491	RAP1B	0.836238	55.69	23	12	23	577490	1062500	0.00329071	0.00275182	2	1	1	2		10399	Ras-related protein Rap-1b (Fragment) OS=Homo sapiens OX=9606 GN=RAP1B PE=1 SV=1
803	2770	tr|F5H0B7|F5H0B7_HUMAN	F5H0B7	RAP1B	0.836238	55.69	21	11	21	577490	1062500	0.00329071	0.00275182	2	1	1	2		11041	Ras-related protein Rap-1b (Fragment) OS=Homo sapiens OX=9606 GN=RAP1B PE=1 SV=1
803	2771	tr|F5H500|F5H500_HUMAN	F5H500	RAP1B	0.836238	55.69	21	11	21	577490	1062500	0.00329071	0.00275182	2	1	1	2		11395	Ras-related protein Rap-1b (Fragment) OS=Homo sapiens OX=9606 GN=RAP1B PE=1 SV=1
803	2772	tr|F5H6R7|F5H6R7_HUMAN	F5H6R7	RAP1B	0.836238	55.69	17	9	17	577490	1062500	0.00329071	0.00275182	2	1	1	2		13753	Ras-related protein Rap-1b (Fragment) OS=Homo sapiens OX=9606 GN=RAP1B PE=1 SV=1
803	2773	tr|F5H004|F5H004_HUMAN	F5H004	RAP1B	0.836238	55.69	17	9	17	577490	1062500	0.00329071	0.00275182	2	1	1	2		14293	Ras-related protein Rap-1b (Fragment) OS=Homo sapiens OX=9606 GN=RAP1B PE=1 SV=1
803	2774	tr|A0A075B6Q0|A0A075B6Q0_HUMAN	A0A075B6Q0	RAP1A	0.836238	55.69	16	9	16	577490	1062500	0.00329071	0.00275182	2	1	1	2		14597	Ras-related protein Rap-1A (Fragment) OS=Homo sapiens OX=9606 GN=RAP1A PE=1 SV=1
803	2775	tr|F5GYB5|F5GYB5_HUMAN	F5GYB5	RAP1B	0.836238	55.69	15	8	15	577490	1062500	0.00329071	0.00275182	2	1	1	2		15467	Ras-related protein Rap-1b OS=Homo sapiens OX=9606 GN=RAP1B PE=1 SV=1
803	2776	tr|F5GX62|F5GX62_HUMAN	F5GX62	RAP1B	0.836238	55.69	15	8	15	577490	1062500	0.00329071	0.00275182	2	1	1	2		15747	Ras-related protein Rap-1b (Fragment) OS=Homo sapiens OX=9606 GN=RAP1B PE=1 SV=1
803	2777	tr|E7ESV4|E7ESV4_HUMAN	E7ESV4	RAP1B	0.836238	55.69	13	7	13	577490	1062500	0.00329071	0.00275182	2	1	1	2		17682	Ras-related protein Rap-1b (Fragment) OS=Homo sapiens OX=9606 GN=RAP1B PE=1 SV=1
803	2778	tr|F5H7Y6|F5H7Y6_HUMAN	F5H7Y6	RAP1B	0.836238	55.69	12	6	12	577490	1062500	0.00329071	0.00275182	2	1	1	2		20400	Ras-related protein Rap-1b OS=Homo sapiens OX=9606 GN=RAP1B PE=1 SV=1
803	2779	P62834|RAP1A_HUMAN	P62834	RAP1A	0.836238	55.69	11	6	11	577490	1062500	0.00329071	0.00275182	2	1	1	2		20987	Ras-related protein Rap-1A OS=Homo sapiens OX=9606 GN=RAP1A PE=1 SV=1
803	2780	P61224|RAP1B_HUMAN	P61224	RAP1B	0.836238	55.69	11	6	11	577490	1062500	0.00329071	0.00275182	2	1	1	2		20825	Ras-related protein Rap-1b OS=Homo sapiens OX=9606 GN=RAP1B PE=1 SV=1
750	2233	tr|U3KQ43|U3KQ43_HUMAN	U3KQ43	MED16	2.49009	71.46	6	3	2	252400	1382800	0.00143825	0.00358138	4	4	2	2	Carbamidomethylation	72951	Mediator of RNA polymerase II transcription subunit 16 OS=Homo sapiens OX=9606 GN=MED16 PE=1 SV=1
920	3007	tr|C9JXZ1|C9JXZ1_HUMAN	C9JXZ1	ATP1B3	0.830704	46.66	22	9	13	576030	1052800	0.00328239	0.0027267	2	2	1	1		13534	Sodium/potassium-transporting ATPase subunit beta-3 (Fragment) OS=Homo sapiens OX=9606 GN=ATP1B3 PE=1 SV=1
920	3008	tr|C9JA36|C9JA36_HUMAN	C9JA36	ATP1B3	0.830704	46.66	20	8	11	576030	1052800	0.00328239	0.0027267	2	2	1	1		14968	Sodium/potassium-transporting ATPase subunit beta-3 (Fragment) OS=Homo sapiens OX=9606 GN=ATP1B3 PE=1 SV=1
920	3009	P54709|AT1B3_HUMAN	P54709	ATP1B3	0.830704	46.66	9	4	5	576030	1052800	0.00328239	0.0027267	2	2	1	1		31513	Sodium/potassium-transporting ATPase subunit beta-3 OS=Homo sapiens OX=9606 GN=ATP1B3 PE=1 SV=1
750	2234	Q9Y2X0|MED16_HUMAN	Q9Y2X0	MED16	2.49009	71.46	4	3	2	252400	1382800	0.00143825	0.00358138	4	4	2	2	Carbamidomethylation	96793	Mediator of RNA polymerase II transcription subunit 16 OS=Homo sapiens OX=9606 GN=MED16 PE=1 SV=2
750	2239	tr|K7EKS6|K7EKS6_HUMAN	K7EKS6	MED16	2.49009	71.46	8	5	3	252400	1382800	0.00143825	0.00358138	4	4	2	2	Carbamidomethylation	51451	Mediator of RNA polymerase II transcription subunit 16 (Fragment) OS=Homo sapiens OX=9606 GN=MED16 PE=1 SV=1
750	2240	tr|U3KQB4|U3KQB4_HUMAN	U3KQB4	MED16	2.49009	71.46	8	5	3	252400	1382800	0.00143825	0.00358138	4	4	2	2	Carbamidomethylation	55551	Mediator of RNA polymerase II transcription subunit 16 (Fragment) OS=Homo sapiens OX=9606 GN=MED16 PE=1 SV=1
729	2652	Q9H330|TM245_HUMAN	Q9H330	TMEM245	2.82005	71.32	3	3	3	306290	1900400	0.00174533	0.00492194	2	2	2	2		97357	Transmembrane protein 245 OS=Homo sapiens OX=9606 GN=TMEM245 PE=1 SV=3
717	2127	P07384|CAN1_HUMAN	P07384	CAPN1	2.10549	71.14	5	2	5	86091	398810	0.000490573	0.0010329	3	3	1	3		81890	Calpain-1 catalytic subunit OS=Homo sapiens OX=9606 GN=CAPN1 PE=1 SV=1
837	2312	tr|E7EV99|E7EV99_HUMAN	E7EV99	ADD1	1600.06	70.84	6	2	4	0	633250	1.02501e-06	0.00164008	3	3	1	2		70056	Alpha-adducin OS=Homo sapiens OX=9606 GN=ADD1 PE=1 SV=1
837	2313	tr|E7ENY0|E7ENY0_HUMAN	E7ENY0	ADD1	1600.06	70.84	5	2	4	0	633250	1.02501e-06	0.00164008	3	3	1	2		73404	Alpha-adducin OS=Homo sapiens OX=9606 GN=ADD1 PE=1 SV=1
542	1201	Q03252|LMNB2_HUMAN	Q03252	LMNB2	1.79787	99.52	9	7	4	261730	1035300	0.00149142	0.00268137	6	3	5	2		69948	Lamin-B2 OS=Homo sapiens OX=9606 GN=LMNB2 PE=1 SV=4
760	3178	tr|H0YNU7|H0YNU7_HUMAN	H0YNU7	CERS2	1.20835	63.94	4	4	4	388820	1033700	0.00221561	0.00267723	1	1	1	2		44492	Ceramide synthase 2 OS=Homo sapiens OX=9606 GN=CERS2 PE=1 SV=2
760	3348	tr|Q5SZE2|Q5SZE2_HUMAN	Q5SZE2	CERS2	1.20835	63.94	12	12	12	388820	1033700	0.00221561	0.00267723	1	1	1	2		15320	Ceramide synthase 2 (Fragment) OS=Homo sapiens OX=9606 GN=CERS2 PE=1 SV=8
760	3349	tr|Q5SZE3|Q5SZE3_HUMAN	Q5SZE3	CERS2	1.20835	63.94	8	8	8	388820	1033700	0.00221561	0.00267723	1	1	1	2		23253	Ceramide synthase 2 (Fragment) OS=Homo sapiens OX=9606 GN=CERS2 PE=1 SV=1
760	3350	tr|H0YKH6|H0YKH6_HUMAN	H0YKH6	CERS2	1.20835	63.94	7	7	7	388820	1033700	0.00221561	0.00267723	1	1	1	2		26718	Ceramide synthase 2 (Fragment) OS=Homo sapiens OX=9606 GN=CERS2 PE=1 SV=8
760	3351	tr|Q5SZE4|Q5SZE4_HUMAN	Q5SZE4	CERS2	1.20835	63.94	6	6	6	388820	1033700	0.00221561	0.00267723	1	1	1	2		29843	Ceramide synthase 2 (Fragment) OS=Homo sapiens OX=9606 GN=CERS2 PE=1 SV=1
760	3352	tr|Q5SZE1|Q5SZE1_HUMAN	Q5SZE1	CERS2	1.20835	63.94	5	5	5	388820	1033700	0.00221561	0.00267723	1	1	1	2		36374	Ceramide synthase 2 (Fragment) OS=Homo sapiens OX=9606 GN=CERS2 PE=1 SV=2
760	3353	Q96G23|CERS2_HUMAN	Q96G23	CERS2	1.20835	63.94	4	4	4	388820	1033700	0.00221561	0.00267723	1	1	1	2		44876	Ceramide synthase 2 OS=Homo sapiens OX=9606 GN=CERS2 PE=1 SV=1
837	2314	P35611|ADDA_HUMAN	P35611	ADD1	1600.06	70.84	5	1	3	0	633250	1.02501e-06	0.00164008	3	3	1	2		80955	Alpha-adducin OS=Homo sapiens OX=9606 GN=ADD1 PE=1 SV=2
837	2752	tr|H0Y9H2|H0Y9H2_HUMAN	H0Y9H2	ADD1	1600.06	70.84	6	0	6		633250	1.02501e-06	0.00164008	2	2	0	2		48527	Alpha-adducin (Fragment) OS=Homo sapiens OX=9606 GN=ADD1 PE=1 SV=1
720	2210	tr|A0A0A0MRR3|A0A0A0MRR3_HUMAN	A0A0A0MRR3	TAF8	2.78476	70.27	25	18	16	186570	1143100	0.00106313	0.00296057	3	3	2	2	Acetylation (N-term)	18669	TBP-associated factor 8 OS=Homo sapiens OX=9606 GN=TAF8 PE=1 SV=1
529	1380	Q9UQR1|ZN148_HUMAN	Q9UQR1	ZNF148	0.94001	107.77	9	6	7	492850	1019300	0.00280841	0.00263993	5	5	3	4		88976	Zinc finger protein 148 OS=Homo sapiens OX=9606 GN=ZNF148 PE=1 SV=2
318	624	P05388|RLA0_HUMAN	P05388	RPLP0	0.0653489	162.28	40	40	17	6995500	1005800	0.0398625	0.00260497	8	8	12	2	Carbamidomethylation	34274	60S acidic ribosomal protein P0 OS=Homo sapiens OX=9606 GN=RPLP0 PE=1 SV=1
440	1820	tr|F8WE65|F8WE65_HUMAN	F8WE65	PPIA	0.0479121	100.26	27	27	19	9502500	1001700	0.0541481	0.00259435	3	3	5	4	Carbamidomethylation	13022	Peptidyl-prolyl cis-trans isomerase OS=Homo sapiens OX=9606 GN=PPIA PE=1 SV=1
440	1821	tr|C9J5S7|C9J5S7_HUMAN	C9J5S7	PPIA	0.0479121	100.26	26	26	19	9502500	1001700	0.0541481	0.00259435	3	3	5	4	Carbamidomethylation	13208	Peptidyl-prolyl cis-trans isomerase OS=Homo sapiens OX=9606 GN=PPIA PE=1 SV=1
440	1822	P62937|PPIA_HUMAN	P62937	PPIA	0.0479121	100.26	19	19	14	9502500	1001700	0.0541481	0.00259435	3	3	5	4	Carbamidomethylation	18012	Peptidyl-prolyl cis-trans isomerase A OS=Homo sapiens OX=9606 GN=PPIA PE=1 SV=2
720	2211	Q7Z7C8|TAF8_HUMAN	Q7Z7C8	TAF8	2.78476	70.27	14	10	9	186570	1143100	0.00106313	0.00296057	3	3	2	2	Acetylation (N-term)	34262	Transcription initiation factor TFIID subunit 8 OS=Homo sapiens OX=9606 GN=TAF8 PE=1 SV=1
558	2097	tr|J3QSV6|J3QSV6_HUMAN	J3QSV6	RSL1D1	6.78591	70.15	7	3	7	114460	1708900	0.000652228	0.00442596	3	3	1	5		48209	Ribosomal L1 domain-containing protein 1 (Fragment) OS=Homo sapiens OX=9606 GN=RSL1D1 PE=1 SV=1
558	2098	O76021|RL1D1_HUMAN	O76021	RSL1D1	6.78591	70.15	6	2	6	114460	1708900	0.000652228	0.00442596	3	3	1	5		54973	Ribosomal L1 domain-containing protein 1 OS=Homo sapiens OX=9606 GN=RSL1D1 PE=1 SV=3
586	2085	Q9BT22|ALG1_HUMAN	Q9BT22	ALG1	2.14617	69.61	8	5	8	233020	1100300	0.00132782	0.00284972	3	3	3	3		52518	Chitobiosyldiphosphodolichol beta-mannosyltransferase OS=Homo sapiens OX=9606 GN=ALG1 PE=1 SV=2
564	1947	Q5TEC6|H3PS2_HUMAN	Q5TEC6	H3-7	2476.11	69.42	20	12	20		979960	1.02501e-06	0.00253804	3	1	2	4		15430	Histone HIST2H3PS2 OS=Homo sapiens OX=9606 GN=H3-2 PE=1 SV=1
902	2790	tr|E9PKP7|E9PKP7_HUMAN	E9PKP7	UBTF	275.795	69.03	4	2	2	0	109150	1.02501e-06	0.000282693	2	2	1	1		87436	Nucleolar transcription factor 1 OS=Homo sapiens OX=9606 GN=UBTF PE=1 SV=1
902	2791	P17480|UBF1_HUMAN	P17480	UBTF	275.795	69.03	4	2	2	0	109150	1.02501e-06	0.000282693	2	2	1	1		89406	Nucleolar transcription factor 1 OS=Homo sapiens OX=9606 GN=UBTF PE=1 SV=1
769	2115	Q14978|NOLC1_HUMAN	Q14978	NOLC1	2221.32	68.76	5	1	4	0	879120	1.02501e-06	0.00227687	3	3	1	2		73603	Nucleolar and coiled-body phosphoprotein 1 OS=Homo sapiens OX=9606 GN=NOLC1 PE=1 SV=2
769	2116	tr|A0A0A0MRM9|A0A0A0MRM9_HUMAN	A0A0A0MRM9	NOLC1	2221.32	68.76	5	1	4	0	879120	1.02501e-06	0.00227687	3	3	1	2		74663	Nucleolar and coiled-body phosphoprotein 1 (Fragment) OS=Homo sapiens OX=9606 GN=NOLC1 PE=1 SV=1
731	2892	P30613|KPYR_HUMAN	P30613	PKLR	1311.03	68.65	3	2	3		518860	1.02501e-06	0.00134382	2	1	2	2	Oxidation (HW)	61830	Pyruvate kinase PKLR OS=Homo sapiens OX=9606 GN=PKLR PE=1 SV=2
894	2694	tr|B7Z4S1|B7Z4S1_HUMAN	B7Z4S1	TCEA1	6158.7	68.53	17	0	17		2437400	1.02501e-06	0.00631274	2	2	0	2	Carbamidomethylation	13445	Transcription elongation factor A protein 1 OS=Homo sapiens OX=9606 GN=TCEA1 PE=1 SV=1
894	2698	tr|A0A1W2PPZ5|A0A1W2PPZ5_HUMAN	A0A1W2PPZ5	TCEA1	6158.7	68.53	7	0	7		2437400	1.02501e-06	0.00631274	2	2	0	2	Carbamidomethylation	33936	Transcription elongation factor A protein 1 OS=Homo sapiens OX=9606 GN=TCEA1 PE=1 SV=1
894	2699	P23193|TCEA1_HUMAN	P23193	TCEA1	6158.7	68.53	7	0	7		2437400	1.02501e-06	0.00631274	2	2	0	2	Carbamidomethylation	33970	Transcription elongation factor A protein 1 OS=Homo sapiens OX=9606 GN=TCEA1 PE=1 SV=2
481	1056	P30419|NMT1_HUMAN	P30419	NMT1	0.633867	126.47	17	10	13	704670	982740	0.00401542	0.00254524	7	6	4	6		56806	Glycylpeptide N-tetradecanoyltransferase 1 OS=Homo sapiens OX=9606 GN=NMT1 PE=1 SV=2
685	1683	Q8IZX4|TAF1L_HUMAN	Q8IZX4	TAF1L	11.7364	68.48	3	1	2	38257	987870	0.000218	0.00255853	4	4	1	3		207300	Transcription initiation factor TFIID subunit 1-like OS=Homo sapiens OX=9606 GN=TAF1L PE=1 SV=1
933	3651	tr|A0A087WUD3|A0A087WUD3_HUMAN	A0A087WUD3	OSTC	0.474999	52.77	14	14	14	933130	975190	0.00531726	0.00252569	1	1	1	1	Carbamidomethylation	9369	Oligosaccharyltransferase complex subunit OS=Homo sapiens OX=9606 GN=OSTC PE=1 SV=1
933	3652	Q9NRP0|OSTC_HUMAN	Q9NRP0	OSTC	0.474999	52.77	8	8	8	933130	975190	0.00531726	0.00252569	1	1	1	1	Carbamidomethylation	16829	Oligosaccharyltransferase complex subunit OSTC OS=Homo sapiens OX=9606 GN=OSTC PE=1 SV=1
395	787	O94776|MTA2_HUMAN	O94776	MTA2	0.572583	110.67	16	7	11	764890	963590	0.00435858	0.00249565	9	9	6	6		75023	Metastasis-associated protein MTA2 OS=Homo sapiens OX=9606 GN=MTA2 PE=1 SV=1
685	1688	P21675|TAF1_HUMAN	P21675	TAF1	11.7364	68.48	3	1	2	38257	987870	0.000218	0.00255853	4	4	1	3		212676	Transcription initiation factor TFIID subunit 1 OS=Homo sapiens OX=9606 GN=TAF1 PE=1 SV=2
893	2669	Q15125|EBP_HUMAN	Q15125	EBP	3273.66	67.97	12	0	12		1295600	1.02501e-06	0.00335554	2	2	0	2	Acetylation (N-term)	26353	3-beta-hydroxysteroid-Delta(8) Delta(7)-isomerase OS=Homo sapiens OX=9606 GN=EBP PE=1 SV=3
758	2508	tr|H0Y3T6|H0Y3T6_HUMAN	H0Y3T6	SDF4	1853.45	67.63	12	5	12	0	733530	1.02501e-06	0.0018998	2	2	1	2		28120	45 kDa calcium-binding protein (Fragment) OS=Homo sapiens OX=9606 GN=SDF4 PE=1 SV=1
758	2509	tr|G3V1E2|G3V1E2_HUMAN	G3V1E2	SDF4	1853.45	67.63	11	5	11	0	733530	1.02501e-06	0.0018998	2	2	1	2		27868	45 kDa calcium-binding protein OS=Homo sapiens OX=9606 GN=SDF4 PE=1 SV=1
758	2510	tr|A0A5F9UJX7|A0A5F9UJX7_HUMAN	A0A5F9UJX7	SDF4	1853.45	67.63	8	4	8	0	733530	1.02501e-06	0.0018998	2	2	1	2		38738	45 kDa calcium-binding protein OS=Homo sapiens OX=9606 GN=SDF4 PE=1 SV=1
563	1571	Q9ULW3|ABT1_HUMAN	Q9ULW3	ABT1	0.740153	98.78	15	9	11	557810	908370	0.00317857	0.00235263	4	4	2	4		31079	Activator of basal transcription 1 OS=Homo sapiens OX=9606 GN=ABT1 PE=1 SV=1
752	2285	tr|F5H2U8|F5H2U8_HUMAN	F5H2U8	HMGA2	0.941115	72.68	44	22	34	436220	903240	0.00248571	0.00233934	4	4	2	3		10767	High mobility group protein HMGI-C OS=Homo sapiens OX=9606 GN=HMGA2 PE=1 SV=1
752	2286	P52926|HMGA2_HUMAN	P52926	HMGA2	0.941115	72.68	40	20	31	436220	903240	0.00248571	0.00233934	4	4	2	3		11832	High mobility group protein HMGI-C OS=Homo sapiens OX=9606 GN=HMGA2 PE=1 SV=1
752	2287	tr|F5H2A4|F5H2A4_HUMAN	F5H2A4	HMGA2	0.941115	72.68	37	19	29	436220	903240	0.00248571	0.00233934	4	4	2	3		12714	High mobility group protein HMGI-C OS=Homo sapiens OX=9606 GN=HMGA2 PE=1 SV=1
758	2511	tr|A0A5F9UP49|A0A5F9UP49_HUMAN	A0A5F9UP49	SDF4	1853.45	67.63	8	3	8	0	733530	1.02501e-06	0.0018998	2	2	1	2		40937	45 kDa calcium-binding protein OS=Homo sapiens OX=9606 GN=SDF4 PE=1 SV=1
758	2512	Q9BRK5|CAB45_HUMAN	Q9BRK5	SDF4	1853.45	67.63	8	3	8	0	733530	1.02501e-06	0.0018998	2	2	1	2		41807	45 kDa calcium-binding protein OS=Homo sapiens OX=9606 GN=SDF4 PE=1 SV=1
604	1649	tr|C9J840|C9J840_HUMAN	C9J840	MAP4K4	3.19003	67.51	4	2	3	310590	2179900	0.00176984	0.00564583	5	5	2	4		113561	Mitogen-activated protein kinase kinase kinase kinase 4 OS=Homo sapiens OX=9606 GN=MAP4K4 PE=1 SV=3
604	1651	Q8N4C8|MINK1_HUMAN	Q8N4C8	MINK1	3.19003	67.51	3	1	2	310590	2179900	0.00176984	0.00564583	5	5	2	4		149821	Misshapen-like kinase 1 OS=Homo sapiens OX=9606 GN=MINK1 PE=1 SV=2
815	3960	Q99735|MGST2_HUMAN	Q99735	MGST2	1.015	40.73	10	10	10	402170	898110	0.00229169	0.00232606	1	1	1	2		16621	Microsomal glutathione S-transferase 2 OS=Homo sapiens OX=9606 GN=MGST2 PE=1 SV=1
604	1652	tr|E7EX83|E7EX83_HUMAN	E7EX83	MAP4K4	3.19003	67.51	4	2	3	310590	2179900	0.00176984	0.00564583	5	5	2	4		119000	Mitogen-activated protein kinase kinase kinase kinase 4 OS=Homo sapiens OX=9606 GN=MAP4K4 PE=1 SV=1
604	1653	tr|A0A0D9SG62|A0A0D9SG62_HUMAN	A0A0D9SG62	MAP4K4	3.19003	67.51	4	2	3	310590	2179900	0.00176984	0.00564583	5	5	2	4		119698	Mitogen-activated protein kinase kinase kinase kinase 4 OS=Homo sapiens OX=9606 GN=MAP4K4 PE=1 SV=1
604	1654	tr|H7C0P6|H7C0P6_HUMAN	H7C0P6	MAP4K4	3.19003	67.51	4	2	3	310590	2179900	0.00176984	0.00564583	5	5	2	4		121381	Mitogen-activated protein kinase kinase kinase kinase 4 (Fragment) OS=Homo sapiens OX=9606 GN=MAP4K4 PE=1 SV=1
604	1657	O95819|M4K4_HUMAN	O95819	MAP4K4	3.19003	67.51	4	2	3	310590	2179900	0.00176984	0.00564583	5	5	2	4		142101	Mitogen-activated protein kinase kinase kinase kinase 4 OS=Homo sapiens OX=9606 GN=MAP4K4 PE=1 SV=2
702	2257	tr|H0Y8X9|H0Y8X9_HUMAN	H0Y8X9	ATP2C1	1.57427	59.52	15	10	12	254500	881500	0.00145022	0.00228304	3	3	2	2	Carbamidomethylation	23902	Calcium-transporting ATPase type 2C member 1 (Fragment) OS=Homo sapiens OX=9606 GN=ATP2C1 PE=1 SV=1
702	2258	tr|H0Y9V7|H0Y9V7_HUMAN	H0Y9V7	ATP2C1	1.57427	59.52	4	2	3	254500	881500	0.00145022	0.00228304	3	3	2	2	Carbamidomethylation	99058	Calcium-transporting ATPase type 2C member 1 (Fragment) OS=Homo sapiens OX=9606 GN=ATP2C1 PE=1 SV=1
702	2259	P98194|AT2C1_HUMAN	P98194	ATP2C1	1.57427	59.52	4	2	3	254500	881500	0.00145022	0.00228304	3	3	2	2	Carbamidomethylation	100577	Calcium-transporting ATPase type 2C member 1 OS=Homo sapiens OX=9606 GN=ATP2C1 PE=1 SV=3
702	2260	tr|B4E2Q0|B4E2Q0_HUMAN	B4E2Q0	ATP2C1	1.57427	59.52	3	2	3	254500	881500	0.00145022	0.00228304	3	3	2	2	Carbamidomethylation	104713	Calcium-transporting ATPase OS=Homo sapiens OX=9606 GN=ATP2C1 PE=1 SV=1
604	1660	tr|A0A0D9SEY1|A0A0D9SEY1_HUMAN	A0A0D9SEY1	MAP4K4	3.19003	67.51	3	1	2	310590	2179900	0.00176984	0.00564583	5	5	2	4		151083	Mitogen-activated protein kinase kinase kinase kinase 4 OS=Homo sapiens OX=9606 GN=MAP4K4 PE=1 SV=1
604	1664	tr|E7ENQ1|E7ENQ1_HUMAN	E7ENQ1	MAP4K4	3.19003	67.51	4	2	3	310590	2179900	0.00176984	0.00564583	5	5	2	4		132166	Mitogen-activated protein kinase kinase kinase kinase 4 OS=Homo sapiens OX=9606 GN=MAP4K4 PE=1 SV=1
95	250	P02538|K2C6A_HUMAN	P02538	KRT6A	0.939952	191.57	27	26	17	424270	877410	0.00241762	0.00227245	18	2	22	15	Carbamidomethylation	60045	Keratin type II cytoskeletal 6A OS=Homo sapiens OX=9606 GN=KRT6A PE=1 SV=3
604	1665	tr|G3XAA2|G3XAA2_HUMAN	G3XAA2	MAP4K4	3.19003	67.51	4	2	3	310590	2179900	0.00176984	0.00564583	5	5	2	4		133484	Mitogen-activated protein kinase kinase kinase kinase 4 OS=Homo sapiens OX=9606 GN=MAP4K4 PE=1 SV=2
604	1666	tr|H7C360|H7C360_HUMAN	H7C360	MAP4K4	3.19003	67.51	4	2	3	310590	2179900	0.00176984	0.00564583	5	5	2	4		134171	Mitogen-activated protein kinase kinase kinase kinase 4 (Fragment) OS=Homo sapiens OX=9606 GN=MAP4K4 PE=1 SV=1
604	1670	tr|G5E948|G5E948_HUMAN	G5E948	MAP4K4	3.19003	67.51	4	2	3	310590	2179900	0.00176984	0.00564583	5	5	2	4		141148	Mitogen-activated protein kinase kinase kinase kinase 4 OS=Homo sapiens OX=9606 GN=MAP4K4 PE=1 SV=2
604	1671	tr|E7EN19|E7EN19_HUMAN	E7EN19	MAP4K4	3.19003	67.51	3	1	3	310590	2179900	0.00176984	0.00564583	5	5	2	4		144917	Mitogen-activated protein kinase kinase kinase kinase 4 OS=Homo sapiens OX=9606 GN=MAP4K4 PE=1 SV=1
934	3666	Q15800|MSMO1_HUMAN	Q15800	MSMO1	1.70682	51.14	5	5	5	228300	857330	0.00130092	0.00222044	1	1	1	1		35216	Methylsterol monooxygenase 1 OS=Homo sapiens OX=9606 GN=MSMO1 PE=1 SV=1
771	2184	Q92896|GSLG1_HUMAN	Q92896	GLG1	2671.28	67.15	2	0	2		1057200	1.02501e-06	0.00273809	3	3	0	3	Carbamidomethylation	134552	Golgi apparatus protein 1 OS=Homo sapiens OX=9606 GN=GLG1 PE=1 SV=2
697	2140	Q86WX3|AROS_HUMAN	Q86WX3	RPS19BP1	1.85714	65.1	24	15	19	208590	852300	0.00118861	0.00220741	3	3	2	2		15434	Active regulator of SIRT1 OS=Homo sapiens OX=9606 GN=RPS19BP1 PE=1 SV=1
918	2979	Q8NF37|PCAT1_HUMAN	Q8NF37	LPCAT1	2725.86	66.72	4	0	4		1078800	1.02501e-06	0.00279403	2	2	0	2		59151	Lysophosphatidylcholine acyltransferase 1 OS=Homo sapiens OX=9606 GN=LPCAT1 PE=1 SV=2
687	1740	Q96KM6|Z512B_HUMAN	Q96KM6	ZNF512B	837.593	65.83	8	0	8		331490	1.02501e-06	0.000858541	4	4	0	4	Carbamidomethylation; Acetylation (N-term); Oxidation (HW)	97264	Zinc finger protein 512B OS=Homo sapiens OX=9606 GN=ZNF512B PE=1 SV=1
839	2333	Q9BQQ3|GORS1_HUMAN	Q9BQQ3	GORASP1	12753	65.23	10	0	10		5047200	1.02501e-06	0.013072	3	3	0	3	Carbamidomethylation	46482	Golgi reassembly-stacking protein 1 OS=Homo sapiens OX=9606 GN=GORASP1 PE=1 SV=3
679	2228	Q86SF2|GALT7_HUMAN	Q86SF2	GALNT7	2.50754	65.11	7	4	5	285790	1576700	0.00162852	0.00408357	4	4	2	3	Carbamidomethylation	75389	N-acetylgalactosaminyltransferase 7 OS=Homo sapiens OX=9606 GN=GALNT7 PE=1 SV=1
689	1786	Q10469|MGAT2_HUMAN	Q10469	MGAT2	2.91975	64.8	11	2	11	190320	1222600	0.0010845	0.00316647	4	4	1	4	Carbamidomethylation	51550	Alpha-1 6-mannosyl-glycoprotein 2-beta-N-acetylglucosaminyltransferase OS=Homo sapiens OX=9606 GN=MGAT2 PE=1 SV=1
551	1738	Q15393|SF3B3_HUMAN	Q15393	SF3B3	0.385574	76.02	3	3	3	989550	839460	0.00563876	0.00217416	3	3	3	3		135577	Splicing factor 3B subunit 3 OS=Homo sapiens OX=9606 GN=SF3B3 PE=1 SV=4
463	1034	Q15046|SYK_HUMAN	Q15046	KARS1	0.704986	120.79	13	7	9	536380	831970	0.00305646	0.00215476	6	6	5	4	Carbamidomethylation	68048	Lysine--tRNA ligase OS=Homo sapiens OX=9606 GN=KARS1 PE=1 SV=3
840	2355	tr|V9GYY5|V9GYY5_HUMAN	V9GYY5		5398.91	64.38	10	0	10		2136700	1.02501e-06	0.00553394	2	2	0	2		23820	Nucleolar protein 12 (Fragment) OS=Homo sapiens OX=9606 PE=3 SV=1
840	2356	Q9UGY1|NOL12_HUMAN	Q9UGY1	NOL12	5398.91	64.38	9	0	9		2136700	1.02501e-06	0.00553394	2	2	0	2		24663	Nucleolar protein 12 OS=Homo sapiens OX=9606 GN=NOL12 PE=1 SV=1
772	2270	P24928|RPB1_HUMAN	P24928	POLR2A	413.68	63.91	2	0	2		163720	1.02501e-06	0.000424026	3	3	0	3		217174	DNA-directed RNA polymerase II subunit RPB1 OS=Homo sapiens OX=9606 GN=POLR2A PE=1 SV=2
699	2156	Q9NXW2|DJB12_HUMAN	Q9NXW2	DNAJB12	1168.29	63.12	13	0	13		462370	1.02501e-06	0.00119751	3	3	0	4	Acetylation (N-term)	41860	DnaJ homolog subfamily B member 12 OS=Homo sapiens OX=9606 GN=DNAJB12 PE=1 SV=5
699	2157	tr|J3KPS0|J3KPS0_HUMAN	J3KPS0	DNAJB12	1168.29	63.12	12	0	12		462370	1.02501e-06	0.00119751	3	3	0	4	Acetylation (N-term)	45490	DnaJ (Hsp40) homolog subfamily B member 12 isoform CRA_c OS=Homo sapiens OX=9606 GN=DNAJB12 PE=1 SV=1
1129	3574	Q8WXA9|SREK1_HUMAN	Q8WXA9	SREK1	995.338	62.64	3	0	3		393920	1.02501e-06	0.00102023	1	1	0	1		59380	Splicing regulatory glutamine/lysine-rich protein 1 OS=Homo sapiens OX=9606 GN=SREK1 PE=1 SV=1
756	2433	Q9UHK0|NUFP1_HUMAN	Q9UHK0	NUFIP1	0.756618	48.63	4	4	2	473700	788560	0.00269929	0.00204233	2	2	2	1		56300	Nuclear fragile X mental retardation-interacting protein 1 OS=Homo sapiens OX=9606 GN=NUFIP1 PE=1 SV=2
667	1806	tr|A0A087WTT1|A0A087WTT1_HUMAN	A0A087WTT1	PABPC1	1290.13	62.21	7	3	4	0	510590	1.02501e-06	0.0013224	3	3	1	3	Carbamidomethylation	58536	Polyadenylate-binding protein OS=Homo sapiens OX=9606 GN=PABPC1 PE=1 SV=1
667	1807	P11940|PABP1_HUMAN	P11940	PABPC1	1290.13	62.21	6	2	4	0	510590	1.02501e-06	0.0013224	3	3	1	3	Carbamidomethylation	70671	Polyadenylate-binding protein 1 OS=Homo sapiens OX=9606 GN=PABPC1 PE=1 SV=2
667	1891	tr|E7ERJ7|E7ERJ7_HUMAN	E7ERJ7	PABPC1	1290.13	62.21	6	2	4	0	510590	1.02501e-06	0.0013224	3	3	1	3	Carbamidomethylation	67139	Polyadenylate-binding protein OS=Homo sapiens OX=9606 GN=PABPC1 PE=1 SV=1
711	1881	P09758|TACD2_HUMAN	P09758	TACSTD2	0.815295	100.68	13	8	10	425130	762590	0.00242252	0.00197507	3	3	2	2	Carbamidomethylation	35709	Tumor-associated calcium signal transducer 2 OS=Homo sapiens OX=9606 GN=TACSTD2 PE=1 SV=3
533	980	P11498|PYC_HUMAN	P11498	PC	0.671762	92.9	8	4	3	515560	761990	0.00293782	0.00197351	7	7	4	3	Carbamidomethylation	129634	Pyruvate carboxylase mitochondrial OS=Homo sapiens OX=9606 GN=PC PE=1 SV=2
490	2252	Q9UMY1|NOL7_HUMAN	Q9UMY1	NOL7	2.28357	62.05	14	11	14	1143000	5742700	0.00651316	0.0148733	3	3	3	5		29426	Nucleolar protein 7 OS=Homo sapiens OX=9606 GN=NOL7 PE=1 SV=2
583	1583	Q9P035|HACD3_HUMAN	Q9P035	HACD3	0.200596	83.16	18	12	12	1692400	746930	0.00964381	0.00193451	4	4	3	3		43160	Very-long-chain (3R)-3-hydroxyacyl-CoA dehydratase 3 OS=Homo sapiens OX=9606 GN=HACD3 PE=1 SV=2
403	655	Q14697|GANAB_HUMAN	Q14697	GANAB	0.110234	137.16	13	9	7	3041600	737690	0.017332	0.00191058	10	10	7	5		106874	Neutral alpha-glucosidase AB OS=Homo sapiens OX=9606 GN=GANAB PE=1 SV=3
804	2786	Q9BW60|ELOV1_HUMAN	Q9BW60	ELOVL1	1.92354	82.38	9	9	5	174280	737570	0.0009931	0.00191027	2	2	2	1	Carbamidomethylation	32663	Elongation of very long chain fatty acids protein 1 OS=Homo sapiens OX=9606 GN=ELOVL1 PE=1 SV=1
650	2103	tr|I3L4V5|I3L4V5_HUMAN	I3L4V5	BRD7	3.232	61.6	31	19	31	170920	1215400	0.000973954	0.00314782	3	3	2	3	Carbamidomethylation	12097	Bromodomain-containing protein 7 (Fragment) OS=Homo sapiens OX=9606 GN=BRD7 PE=1 SV=1
650	2105	Q9NPI1|BRD7_HUMAN	Q9NPI1	BRD7	3.232	61.6	5	3	5	170920	1215400	0.000973954	0.00314782	3	3	2	3	Carbamidomethylation	74139	Bromodomain-containing protein 7 OS=Homo sapiens OX=9606 GN=BRD7 PE=1 SV=1
884	3309	P78356|PI42B_HUMAN	P78356	PIP4K2B	5.12811	61.36	3	3	3	25704	290010	0.000146469	0.00075111	1	1	1	1		47378	Phosphatidylinositol 5-phosphate 4-kinase type-2 beta OS=Homo sapiens OX=9606 GN=PIP4K2B PE=1 SV=1
884	3585	tr|A0A087WT35|A0A087WT35_HUMAN	A0A087WT35	PIP4K2B	5.12811	61.36	20	20	20	25704	290010	0.000146469	0.00075111	1	1	1	1		8454	Phosphatidylinositol 5-phosphate 4-kinase type-2 beta (Fragment) OS=Homo sapiens OX=9606 GN=PIP4K2B PE=1 SV=1
741	2220	tr|I3L3H2|I3L3H2_HUMAN	I3L3H2	EIF4A3	12.5483	60.75	11	2	8	156170	4311600	0.000889904	0.0111668	4	4	1	3	Acetylation (N-term)	44511	RNA helicase OS=Homo sapiens OX=9606 GN=EIF4A3 PE=1 SV=2
741	2221	P38919|IF4A3_HUMAN	P38919	EIF4A3	12.5483	60.75	10	2	8	156170	4311600	0.000889904	0.0111668	4	4	1	3	Acetylation (N-term)	46871	Eukaryotic initiation factor 4A-III OS=Homo sapiens OX=9606 GN=EIF4A3 PE=1 SV=4
733	3169	Q86YZ3|HORN_HUMAN	Q86YZ3	HRNR	6.26698	60.58	1	1	1	453890	6258400	0.0025864	0.0162089	1	1	1	2		282389	Hornerin OS=Homo sapiens OX=9606 GN=HRNR PE=1 SV=2
32	48	P60709|ACTB_HUMAN	P60709	ACTB	0.884192	254.75	72	64	66	371010	721750	0.00211413	0.00186929	24	1	37	30	Carbamidomethylation; Acetylation (N-term); Oxidation (HW)	41737	Actin cytoplasmic 1 OS=Homo sapiens OX=9606 GN=ACTB PE=1 SV=1
635	1684	P35240|MERL_HUMAN	P35240	NF2	0.844032	66.06	7	5	5	388410	721280	0.00221328	0.00186808	4	3	3	3		69690	Merlin OS=Homo sapiens OX=9606 GN=NF2 PE=1 SV=1
672	2108	Q5SY16|NOL9_HUMAN	Q5SY16	NOL9	1184.79	60.29	5	0	5		468900	1.02501e-06	0.00121443	3	3	0	4		79323	Polynucleotide 5'-hydroxyl-kinase NOL9 OS=Homo sapiens OX=9606 GN=NOL9 PE=1 SV=1
671	2102	P49757|NUMB_HUMAN	P49757	NUMB	1.37008	59.39	9	1	8	234130	705760	0.00133414	0.00182788	4	4	1	3	Carbamidomethylation	70804	Protein numb homolog OS=Homo sapiens OX=9606 GN=NUMB PE=1 SV=2
827	2460	P14314|GLU2B_HUMAN	P14314	PRKCSH	1429.69	60.03	5	0	5		565820	1.02501e-06	0.00146544	2	2	0	2		59426	Glucosidase 2 subunit beta OS=Homo sapiens OX=9606 GN=PRKCSH PE=1 SV=2
827	2461	tr|K7ELL7|K7ELL7_HUMAN	K7ELL7	PRKCSH	1429.69	60.03	4	0	4		565820	1.02501e-06	0.00146544	2	2	0	2		60192	Glucosidase 2 subunit beta OS=Homo sapiens OX=9606 GN=PRKCSH PE=1 SV=1
688	1775	P50454|SERPH_HUMAN	P50454	SERPINH1	1097.14	59.67	12	0	12		434210	1.02501e-06	0.00112458	4	4	0	4		46441	Serpin H1 OS=Homo sapiens OX=9606 GN=SERPINH1 PE=1 SV=2
810	3049	P39748|FEN1_HUMAN	P39748	FEN1	2995.97	59.46	7	0	7		1185700	1.02501e-06	0.0030709	2	2	0	3		42593	Flap endonuclease 1 OS=Homo sapiens OX=9606 GN=FEN1 PE=1 SV=1
898	2742	Q9UGP8|SEC63_HUMAN	Q9UGP8	SEC63	669.008	59.43	4	0	4		264770	1.02501e-06	0.00068574	2	2	0	2		87997	Translocation protein SEC63 homolog OS=Homo sapiens OX=9606 GN=SEC63 PE=1 SV=2
1045	3181	Q9UBS4|DJB11_HUMAN	Q9UBS4	DNAJB11	528.899	59.39	4	0	4		209320	1.02501e-06	0.000542128	1	1	0	1		40514	DnaJ homolog subfamily B member 11 OS=Homo sapiens OX=9606 GN=DNAJB11 PE=1 SV=1
631	1634	Q14554|PDIA5_HUMAN	Q14554	PDIA5	0.5344	73.63	9	7	4	585090	687930	0.00333402	0.0017817	5	5	4	2		59594	Protein disulfide-isomerase A5 OS=Homo sapiens OX=9606 GN=PDIA5 PE=1 SV=1
587	2094	Q9Y295|DRG1_HUMAN	Q9Y295	DRG1	0.940954	60.22	9	3	9	331240	685750	0.00188751	0.00177606	3	3	3	3	Carbamidomethylation	40542	Developmentally-regulated GTP-binding protein 1 OS=Homo sapiens OX=9606 GN=DRG1 PE=1 SV=1
728	2647	P62304|RUXE_HUMAN	P62304	SNRPE	0.0347283	122.53	39	39	39	8861000	677050	0.0504927	0.00175352	2	2	2	2	Carbamidomethylation	10804	Small nuclear ribonucleoprotein E OS=Homo sapiens OX=9606 GN=SNRPE PE=1 SV=1
757	2487	tr|A0A3B3ITT1|A0A3B3ITT1_HUMAN	A0A3B3ITT1	RAB12	905.385	59	7	0	7		358320	1.02501e-06	0.00092803	2	1	0	3		36315	Ras-related protein Rab-12 OS=Homo sapiens OX=9606 GN=RAB12 PE=1 SV=1
757	2502	Q6IQ22|RAB12_HUMAN	Q6IQ22	RAB12	905.385	59	10	0	10		358320	1.02501e-06	0.00092803	2	1	0	3		27248	Ras-related protein Rab-12 OS=Homo sapiens OX=9606 GN=RAB12 PE=1 SV=3
743	2445	tr|J3KPP4|J3KPP4_HUMAN	J3KPP4	LUC7L3	1.71742	95.85	7	3	7	178950	676180	0.00101971	0.00175127	2	2	1	2		58220	Cisplatin resistance-associated overexpressed protein isoform CRA_b OS=Homo sapiens OX=9606 GN=LUC7L3 PE=1 SV=1
743	2507	O95232|LC7L3_HUMAN	O95232	LUC7L3	1.71742	95.85	7	3	7	178950	676180	0.00101971	0.00175127	2	2	1	2		51466	Luc7-like protein 3 OS=Homo sapiens OX=9606 GN=LUC7L3 PE=1 SV=2
725	2619	tr|G3V4M8|G3V4M8_HUMAN	G3V4M8	HNRNPC	0.679393	76.89	35	35	35	445900	666520	0.00254087	0.00172625	2	2	2	2		7280	Heterogeneous nuclear ribonucleoproteins C1/C2 (Fragment) OS=Homo sapiens OX=9606 GN=HNRNPC PE=1 SV=1
725	2620	tr|G3V5X6|G3V5X6_HUMAN	G3V5X6	HNRNPC	0.679393	76.89	20	20	20	445900	666520	0.00254087	0.00172625	2	2	2	2		12781	Heterogeneous nuclear ribonucleoproteins C1/C2 (Fragment) OS=Homo sapiens OX=9606 GN=HNRNPC PE=1 SV=1
725	2621	tr|G3V3K6|G3V3K6_HUMAN	G3V3K6	HNRNPC	0.679393	76.89	19	19	19	445900	666520	0.00254087	0.00172625	2	2	2	2		13337	Heterogeneous nuclear ribonucleoproteins C1/C2 (Fragment) OS=Homo sapiens OX=9606 GN=HNRNPC PE=1 SV=1
725	2622	tr|G3V251|G3V251_HUMAN	G3V251	HNRNPC	0.679393	76.89	18	18	18	445900	666520	0.00254087	0.00172625	2	2	2	2		14038	Heterogeneous nuclear ribonucleoproteins C1/C2 (Fragment) OS=Homo sapiens OX=9606 GN=HNRNPC PE=1 SV=1
725	2623	tr|B4DSU6|B4DSU6_HUMAN	B4DSU6	HNRNPC	0.679393	76.89	16	16	16	445900	666520	0.00254087	0.00172625	2	2	2	2		15735	Heterogeneous nuclear ribonucleoproteins C1/C2 OS=Homo sapiens OX=9606 GN=HNRNPC PE=1 SV=1
725	2624	tr|G3V555|G3V555_HUMAN	G3V555	HNRNPC	0.679393	76.89	13	13	13	445900	666520	0.00254087	0.00172625	2	2	2	2		19178	Heterogeneous nuclear ribonucleoproteins C1/C2 (Fragment) OS=Homo sapiens OX=9606 GN=HNRNPC PE=1 SV=1
725	2625	tr|G3V575|G3V575_HUMAN	G3V575	HNRNPC	0.679393	76.89	12	12	12	445900	666520	0.00254087	0.00172625	2	2	2	2		20366	Heterogeneous nuclear ribonucleoproteins C1/C2 (Fragment) OS=Homo sapiens OX=9606 GN=HNRNPC PE=1 SV=1
725	2626	tr|G3V576|G3V576_HUMAN	G3V576	HNRNPC	0.679393	76.89	10	10	10	445900	666520	0.00254087	0.00172625	2	2	2	2		25257	Heterogeneous nuclear ribonucleoproteins C1/C2 OS=Homo sapiens OX=9606 GN=HNRNPC PE=1 SV=1
725	2628	tr|G3V4W0|G3V4W0_HUMAN	G3V4W0	HNRNPC	0.679393	76.89	9	9	9	445900	666520	0.00254087	0.00172625	2	2	2	2		28916	Heterogeneous nuclear ribonucleoproteins C1/C2 (Fragment) OS=Homo sapiens OX=9606 GN=HNRNPC PE=1 SV=1
725	2629	tr|B4DY08|B4DY08_HUMAN	B4DY08	HNRNPC	0.679393	76.89	8	8	8	445900	666520	0.00254087	0.00172625	2	2	2	2		31972	Heterogeneous nuclear ribonucleoproteins C1/C2 OS=Homo sapiens OX=9606 GN=HNRNPC PE=1 SV=1
725	2630	tr|B2R5W2|B2R5W2_HUMAN	B2R5W2	HNRNPC	0.679393	76.89	8	8	8	445900	666520	0.00254087	0.00172625	2	2	2	2		31948	Heterogeneous nuclear ribonucleoproteins C1/C2 OS=Homo sapiens OX=9606 GN=HNRNPC PE=1 SV=1
725	2631	tr|G3V4C1|G3V4C1_HUMAN	G3V4C1	HNRNPC	0.679393	76.89	8	8	8	445900	666520	0.00254087	0.00172625	2	2	2	2		32238	Heterogeneous nuclear ribonucleoproteins C1/C2 OS=Homo sapiens OX=9606 GN=HNRNPC PE=1 SV=1
725	2632	tr|G3V2Q1|G3V2Q1_HUMAN	G3V2Q1	HNRNPC	0.679393	76.89	8	8	8	445900	666520	0.00254087	0.00172625	2	2	2	2		33571	Heterogeneous nuclear ribonucleoproteins C1/C2 OS=Homo sapiens OX=9606 GN=HNRNPC PE=1 SV=1
725	2634	P07910|HNRPC_HUMAN	P07910	HNRNPC	0.679393	76.89	8	8	8	445900	666520	0.00254087	0.00172625	2	2	2	2		33670	Heterogeneous nuclear ribonucleoproteins C1/C2 OS=Homo sapiens OX=9606 GN=HNRNPC PE=1 SV=4
900	2782	P60953|CDC42_HUMAN	P60953	CDC42	1261.25	58.66	13	0	13		499160	1.02501e-06	0.0012928	2	2	0	2		21259	Cell division control protein 42 homolog OS=Homo sapiens OX=9606 GN=CDC42 PE=1 SV=2
867	2492	P47813|IF1AX_HUMAN	P47813	EIF1AX	3184.97	58.59	15	0	15		1260500	1.02501e-06	0.00326463	2	2	0	2	Carbamidomethylation	16460	Eukaryotic translation initiation factor 1A X-chromosomal OS=Homo sapiens OX=9606 GN=EIF1AX PE=1 SV=2
714	1992	Q8IUF8|RIOX2_HUMAN	Q8IUF8	RIOX2	2360.69	58.52	9	0	9		934280	1.02501e-06	0.00241974	4	4	0	4		52800	Ribosomal oxygenase 2 OS=Homo sapiens OX=9606 GN=RIOX2 PE=1 SV=1
824	2392	tr|F5GXF5|F5GXF5_HUMAN	F5GXF5	BPTF	1249.78	58.05	1	0	1		494620	1.02501e-06	0.00128104	2	2	0	2	Carbamidomethylation	271529	Nucleosome-remodeling factor subunit BPTF (Fragment) OS=Homo sapiens OX=9606 GN=BPTF PE=1 SV=2
824	2393	tr|E7ETD6|E7ETD6_HUMAN	E7ETD6	BPTF	1249.78	58.05	1	0	1		494620	1.02501e-06	0.00128104	2	2	0	2	Carbamidomethylation	308072	Nucleosome-remodeling factor subunit BPTF (Fragment) OS=Homo sapiens OX=9606 GN=BPTF PE=1 SV=3
824	2394	tr|E9PE19|E9PE19_HUMAN	E9PE19	BPTF	1249.78	58.05	1	0	1		494620	1.02501e-06	0.00128104	2	2	0	2	Carbamidomethylation	314795	Nucleosome-remodeling factor subunit BPTF OS=Homo sapiens OX=9606 GN=BPTF PE=1 SV=3
942	3924	Q8WY22|BRI3B_HUMAN	Q8WY22	BRI3BP	1.73701	41.46	7	7	7	171390	655000	0.000976632	0.00169642	1	1	1	1		27836	BRI3-binding protein OS=Homo sapiens OX=9606 GN=BRI3BP PE=1 SV=1
824	2395	tr|A0A2R8Y7Q1|A0A2R8Y7Q1_HUMAN	A0A2R8Y7Q1	BPTF	1249.78	58.05	1	0	1		494620	1.02501e-06	0.00128104	2	2	0	2	Carbamidomethylation	330840	Nucleosome-remodeling factor subunit BPTF OS=Homo sapiens OX=9606 GN=BPTF PE=1 SV=1
824	2396	Q12830|BPTF_HUMAN	Q12830	BPTF	1249.78	58.05	1	0	1		494620	1.02501e-06	0.00128104	2	2	0	2	Carbamidomethylation	338262	Nucleosome-remodeling factor subunit BPTF OS=Homo sapiens OX=9606 GN=BPTF PE=1 SV=3
530	1419	tr|A0A3B3IRW2|A0A3B3IRW2_HUMAN	A0A3B3IRW2	MOGS	0.678894	97.55	11	5	11	434070	648360	0.00247346	0.00167922	4	4	2	5		62249	Mannosyl-oligosaccharide glucosidase OS=Homo sapiens OX=9606 GN=MOGS PE=1 SV=1
530	1420	tr|A0A3B3IRK6|A0A3B3IRK6_HUMAN	A0A3B3IRK6	MOGS	0.678894	97.55	8	4	8	434070	648360	0.00247346	0.00167922	4	4	2	5		78582	Mannosyl-oligosaccharide glucosidase (Fragment) OS=Homo sapiens OX=9606 GN=MOGS PE=1 SV=1
530	1421	Q13724|MOGS_HUMAN	Q13724	MOGS	0.678894	97.55	7	3	7	434070	648360	0.00247346	0.00167922	4	4	2	5		91918	Mannosyl-oligosaccharide glucosidase OS=Homo sapiens OX=9606 GN=MOGS PE=1 SV=5
470	1535	P27694|RFA1_HUMAN	P27694	RPA1	0.623631	81.13	8	5	8	469430	644100	0.00267495	0.00166818	4	4	4	4	Carbamidomethylation	68138	Replication protein A 70 kDa DNA-binding subunit OS=Homo sapiens OX=9606 GN=RPA1 PE=1 SV=2
824	2410	tr|A0A0A0MR81|A0A0A0MR81_HUMAN	A0A0A0MR81	BPTF	1249.78	58.05	3	0	3		494620	1.02501e-06	0.00128104	2	2	0	2	Carbamidomethylation	91900	Nucleosome-remodeling factor subunit BPTF OS=Homo sapiens OX=9606 GN=BPTF PE=1 SV=1
923	3050	O95391|SLU7_HUMAN	O95391	SLU7	2.4586	57.72	4	2	2	66513	359790	0.000379011	0.000931837	2	2	1	1		68387	Pre-mRNA-splicing factor SLU7 OS=Homo sapiens OX=9606 GN=SLU7 PE=1 SV=2
1134	3603	Q8N1G4|LRC47_HUMAN	Q8N1G4	LRRC47	949.982	57.32	3	0	3		375970	1.02501e-06	0.000973742	1	1	0	1		63473	Leucine-rich repeat-containing protein 47 OS=Homo sapiens OX=9606 GN=LRRC47 PE=1 SV=1
901	2785	tr|A6NHH0|A6NHH0_HUMAN	A6NHH0	PTGES2	1710.13	56.72	12	0	12		676810	1.02501e-06	0.0017529	2	2	0	2		21337	Prostaglandin E synthase 2 OS=Homo sapiens OX=9606 GN=PTGES2 PE=1 SV=2
901	2787	Q9H7Z7|PGES2_HUMAN	Q9H7Z7	PTGES2	1710.13	56.72	6	0	6		676810	1.02501e-06	0.0017529	2	2	0	2		41943	Prostaglandin E synthase 2 OS=Homo sapiens OX=9606 GN=PTGES2 PE=1 SV=1
747	2172	O94874|UFL1_HUMAN	O94874	UFL1	367.857	55.67	5	3	3	16522	13372000	9.41474e-05	0.0346328	3	3	1	2		89595	E3 UFM1-protein ligase 1 OS=Homo sapiens OX=9606 GN=UFL1 PE=1 SV=2
1136	3621	tr|F5GXE0|F5GXE0_HUMAN	F5GXE0	M6PR	218.62	55.09	20	0	20		86522	1.02501e-06	0.000224087	1	1	0	1		10377	Cation-dependent mannose-6-phosphate receptor (Fragment) OS=Homo sapiens OX=9606 GN=M6PR PE=1 SV=1
1136	3622	tr|H0YGE9|H0YGE9_HUMAN	H0YGE9	M6PR	218.62	55.09	17	0	17		86522	1.02501e-06	0.000224087	1	1	0	1		11658	Cation-dependent mannose-6-phosphate receptor (Fragment) OS=Homo sapiens OX=9606 GN=M6PR PE=1 SV=1
1136	3623	tr|F5GXU0|F5GXU0_HUMAN	F5GXU0	M6PR	218.62	55.09	17	0	17		86522	1.02501e-06	0.000224087	1	1	0	1		12218	Cation-dependent mannose-6-phosphate receptor (Fragment) OS=Homo sapiens OX=9606 GN=M6PR PE=1 SV=1
1136	3624	tr|F5H883|F5H883_HUMAN	F5H883	M6PR	218.62	55.09	14	0	14		86522	1.02501e-06	0.000224087	1	1	0	1		15032	Cation-dependent mannose-6-phosphate receptor OS=Homo sapiens OX=9606 GN=M6PR PE=1 SV=1
1136	3625	tr|F5GX30|F5GX30_HUMAN	F5GX30	M6PR	218.62	55.09	9	0	9		86522	1.02501e-06	0.000224087	1	1	0	1		21538	Cation-dependent mannose-6-phosphate receptor OS=Homo sapiens OX=9606 GN=M6PR PE=1 SV=2
1136	3626	P20645|MPRD_HUMAN	P20645	M6PR	218.62	55.09	6	0	6		86522	1.02501e-06	0.000224087	1	1	0	1		30993	Cation-dependent mannose-6-phosphate receptor OS=Homo sapiens OX=9606 GN=M6PR PE=1 SV=1
780	2468	P07814|SYEP_HUMAN	P07814	EPRS1	874.483	54.66	2	1	1	0	346090	1.02501e-06	0.000896355	2	2	1	2		170590	Bifunctional glutamate/proline--tRNA ligase OS=Homo sapiens OX=9606 GN=EPRS1 PE=1 SV=5
749	2216	tr|A0A3B3IS03|A0A3B3IS03_HUMAN	A0A3B3IS03	TJP2	2504.36	53.65	4	0	4		991140	1.02501e-06	0.002567	3	3	0	3		72904	Tight junction protein ZO-2 (Fragment) OS=Homo sapiens OX=9606 GN=TJP2 PE=4 SV=1
749	2222	tr|A0A3B3IT83|A0A3B3IT83_HUMAN	A0A3B3IT83	TJP2	2504.36	53.65	4	0	4		991140	1.02501e-06	0.002567	3	3	0	3		70076	Tight junction protein ZO-2 (Fragment) OS=Homo sapiens OX=9606 GN=TJP2 PE=4 SV=1
749	2223	tr|A0A3B3IU51|A0A3B3IU51_HUMAN	A0A3B3IU51	TJP2	2504.36	53.65	2	0	2		991140	1.02501e-06	0.002567	3	3	0	3		118369	Tight junction protein ZO-2 OS=Homo sapiens OX=9606 GN=TJP2 PE=1 SV=1
910	2901	tr|F8VVL1|F8VVL1_HUMAN	F8VVL1	DENR	1.0755	79.2	16	5	11	262830	621930	0.00149769	0.00161077	2	2	1	1		17770	Density-regulated protein OS=Homo sapiens OX=9606 GN=DENR PE=1 SV=1
910	2902	O43583|DENR_HUMAN	O43583	DENR	1.0755	79.2	13	4	9	262830	621930	0.00149769	0.00161077	2	2	1	1		22092	Density-regulated protein OS=Homo sapiens OX=9606 GN=DENR PE=1 SV=2
715	2106	Q969X5|ERGI1_HUMAN	Q969X5	ERGIC1	0.442647	55.7	10	6	6	632860	616340	0.00360623	0.00159629	3	3	2	2		32592	Endoplasmic reticulum-Golgi intermediate compartment protein 1 OS=Homo sapiens OX=9606 GN=ERGIC1 PE=1 SV=1
430	1832	Q13011|ECH1_HUMAN	Q13011	ECH1	0.0141853	166.87	18	18	7	19636000	612840	0.111892	0.00158722	4	4	8	2		35816	Delta(3 5)-Delta(2 4)-dienoyl-CoA isomerase mitochondrial OS=Homo sapiens OX=9606 GN=ECH1 PE=1 SV=2
749	2225	Q9UDY2|ZO2_HUMAN	Q9UDY2	TJP2	2504.36	53.65	2	0	2		991140	1.02501e-06	0.002567	3	3	0	3		133958	Tight junction protein ZO-2 OS=Homo sapiens OX=9606 GN=TJP2 PE=1 SV=2
749	2226	tr|A0A3B3ITE1|A0A3B3ITE1_HUMAN	A0A3B3ITE1	TJP2	2504.36	53.65	2	0	2		991140	1.02501e-06	0.002567	3	3	0	3		134208	Tight junction protein ZO-2 (Fragment) OS=Homo sapiens OX=9606 GN=TJP2 PE=1 SV=1
749	2227	tr|A0A3B3IRV6|A0A3B3IRV6_HUMAN	A0A3B3IRV6	TJP2	2504.36	53.65	3	0	3		991140	1.02501e-06	0.002567	3	3	0	3		96119	Tight junction protein ZO-2 (Fragment) OS=Homo sapiens OX=9606 GN=TJP2 PE=1 SV=1
744	2960	tr|H0YFF7|H0YFF7_HUMAN	H0YFF7	GTF2H3	1.26527	41.72	11	11	4	217660	605920	0.00124029	0.0015693	2	2	2	1		21876	General transcription factor IIH subunit 3 (Fragment) OS=Homo sapiens OX=9606 GN=GTF2H3 PE=1 SV=1
744	2961	tr|F5GWD3|F5GWD3_HUMAN	F5GWD3	GTF2H3	1.26527	41.72	9	9	3	217660	605920	0.00124029	0.0015693	2	2	2	1		28911	General transcription factor IIH subunit 3 (Fragment) OS=Homo sapiens OX=9606 GN=GTF2H3 PE=1 SV=1
744	2962	Q13889|TF2H3_HUMAN	Q13889	GTF2H3	1.26527	41.72	7	7	3	217660	605920	0.00124029	0.0015693	2	2	2	1		34378	General transcription factor IIH subunit 3 OS=Homo sapiens OX=9606 GN=GTF2H3 PE=1 SV=2
749	2229	tr|A0A1B0GTW1|A0A1B0GTW1_HUMAN	A0A1B0GTW1	TJP2	2504.36	53.65	2	0	2		991140	1.02501e-06	0.002567	3	3	0	3		140727	Tight junction protein ZO-2 OS=Homo sapiens OX=9606 GN=TJP2 PE=1 SV=1
749	2231	tr|A0A2R8YDH4|A0A2R8YDH4_HUMAN	A0A2R8YDH4		2504.36	53.65	2	0	2		991140	1.02501e-06	0.002567	3	3	0	3		147881	Uncharacterized protein OS=Homo sapiens OX=9606 PE=1 SV=1
749	2232	tr|A0A3B3ISF1|A0A3B3ISF1_HUMAN	A0A3B3ISF1	TJP2	2504.36	53.65	3	0	3		991140	1.02501e-06	0.002567	3	3	0	3		111506	Tight junction protein ZO-2 OS=Homo sapiens OX=9606 GN=TJP2 PE=1 SV=1
749	2235	tr|A0A3B3ISZ5|A0A3B3ISZ5_HUMAN	A0A3B3ISZ5	TJP2	2504.36	53.65	2	0	2		991140	1.02501e-06	0.002567	3	3	0	3		123584	Tight junction protein ZO-2 OS=Homo sapiens OX=9606 GN=TJP2 PE=1 SV=1
749	2236	tr|A0A3B3IRI3|A0A3B3IRI3_HUMAN	A0A3B3IRI3	TJP2	2504.36	53.65	2	0	2		991140	1.02501e-06	0.002567	3	3	0	3		126952	Tight junction protein ZO-2 OS=Homo sapiens OX=9606 GN=TJP2 PE=1 SV=1
996	3119	Q9UBV2|SE1L1_HUMAN	Q9UBV2	SEL1L	552.525	53.13	2	0	2		218670	1.02501e-06	0.000566344	1	1	0	1		88755	Protein sel-1 homolog 1 OS=Homo sapiens OX=9606 GN=SEL1L PE=1 SV=3
996	3127	tr|G3V3B3|G3V3B3_HUMAN	G3V3B3	SEL1L	552.525	53.13	9	0	9		218670	1.02501e-06	0.000566344	1	1	0	1		18348	Protein sel-1 homolog 1 (Fragment) OS=Homo sapiens OX=9606 GN=SEL1L PE=1 SV=1
515	1272	P38432|COIL_HUMAN	P38432	COIL	1.12302	104.86	11	6	7	238810	590060	0.00136081	0.00152822	6	6	3	4	Carbamidomethylation	62608	Coilin OS=Homo sapiens OX=9606 GN=COIL PE=1 SV=1
637	1790	Q14318|FKBP8_HUMAN	Q14318	FKBP8	0.624957	114.71	11	7	11	414900	570490	0.00236423	0.00147754	3	3	2	3	Carbamidomethylation	44562	Peptidyl-prolyl cis-trans isomerase FKBP8 OS=Homo sapiens OX=9606 GN=FKBP8 PE=1 SV=2
917	2978	P61604|CH10_HUMAN	P61604	HSPE1	1084.84	52.59	19	0	19		429340	1.02501e-06	0.00111197	2	2	0	2		10932	10 kDa heat shock protein mitochondrial OS=Homo sapiens OX=9606 GN=HSPE1 PE=1 SV=2
1022	3165	Q70UQ0|IKIP_HUMAN	Q70UQ0	IKBIP	568.999	52.19	3	0	3		225190	1.02501e-06	0.00058323	1	1	0	1		39309	Inhibitor of nuclear factor kappa-B kinase-interacting protein OS=Homo sapiens OX=9606 GN=IKBIP PE=1 SV=1
855	3190	P0C1Z6|TFPT_HUMAN	P0C1Z6	TFPT	1075.61	51.98	6	6	6	0	425690	1.02501e-06	0.00110251	1	1	1	1		28278	TCF3 fusion partner OS=Homo sapiens OX=9606 GN=TFPT PE=1 SV=1
822	2296	P35221|CTNA1_HUMAN	P35221	CTNNA1	3.04025	51.58	7	2	5	160950	1076600	0.000917142	0.00278834	4	4	1	3	Carbamidomethylation	100071	Catenin alpha-1 OS=Homo sapiens OX=9606 GN=CTNNA1 PE=1 SV=1
822	2306	tr|G3XAM7|G3XAM7_HUMAN	G3XAM7	CTNNA1	2.89933	51.58	6	2	4	160950	1026700	0.000917142	0.0026591	3	3	1	2	Carbamidomethylation	92722	Catenin (Cadherin-associated protein) alpha 1 102kDa isoform CRA_a OS=Homo sapiens OX=9606 GN=CTNNA1 PE=1 SV=1
776	2307	P62308|RUXG_HUMAN	P62308	SNRPG	19.1415	51.33	34	25	25	86975	3662900	0.00049561	0.00948672	3	3	2	2		8496	Small nuclear ribonucleoprotein G OS=Homo sapiens OX=9606 GN=SNRPG PE=1 SV=1
776	2308	A8MWD9|RUXGL_HUMAN	A8MWD9	SNRPGP15	19.1415	51.33	34	25	25	86975	3662900	0.00049561	0.00948672	3	3	2	2		8544	Putative small nuclear ribonucleoprotein G-like protein 15 OS=Homo sapiens OX=9606 GN=SNRPGP15 PE=5 SV=2
775	2305	Q15545|TAF7_HUMAN	Q15545	TAF7	0.546063	46.02	9	3	6	465230	558940	0.00265102	0.00144762	3	3	1	2	Carbamidomethylation	40259	Transcription initiation factor TFIID subunit 7 OS=Homo sapiens OX=9606 GN=TAF7 PE=1 SV=1
954	4264	tr|H0YNX5|H0YNX5_HUMAN	H0YNX5	SEC11A	1.10543	31.32	8	8	8	228730	556300	0.00130337	0.00144079	1	1	1	1		11986	Signal peptidase complex catalytic subunit SEC11 (Fragment) OS=Homo sapiens OX=9606 GN=SEC11A PE=1 SV=1
954	4265	tr|H0YNA5|H0YNA5_HUMAN	H0YNA5	SEC11A	1.10543	31.32	7	7	7	228730	556300	0.00130337	0.00144079	1	1	1	1		15649	Signal peptidase I (Fragment) OS=Homo sapiens OX=9606 GN=SEC11A PE=1 SV=1
954	4266	tr|H0YNG3|H0YNG3_HUMAN	H0YNG3	SEC11A	1.10543	31.32	6	6	6	228730	556300	0.00130337	0.00144079	1	1	1	1		18651	Signal peptidase complex catalytic subunit SEC11 OS=Homo sapiens OX=9606 GN=SEC11A PE=1 SV=1
954	4267	P67812|SC11A_HUMAN	P67812	SEC11A	1.10543	31.32	5	5	5	228730	556300	0.00130337	0.00144079	1	1	1	1		20625	Signal peptidase complex catalytic subunit SEC11A OS=Homo sapiens OX=9606 GN=SEC11A PE=1 SV=1
746	2125	Q9H089|LSG1_HUMAN	Q9H089	LSG1	1.26779	54.99	7	1	6	198800	554520	0.00113282	0.00143618	4	4	1	3	Carbamidomethylation	75225	Large subunit GTPase 1 homolog OS=Homo sapiens OX=9606 GN=LSG1 PE=1 SV=2
541	1072	O75533|SF3B1_HUMAN	O75533	SF3B1	0.395697	105.23	6	3	3	636700	554310	0.00362811	0.00143563	6	6	3	4		145830	Splicing factor 3B subunit 1 OS=Homo sapiens OX=9606 GN=SF3B1 PE=1 SV=3
492	1095	Q15365|PCBP1_HUMAN	Q15365	PCBP1	0.0788784	128.44	21	17	4	3187700	553210	0.0181645	0.00143278	5	4	7	1	Carbamidomethylation	37498	Poly(rC)-binding protein 1 OS=Homo sapiens OX=9606 GN=PCBP1 PE=1 SV=2
595	1781	P06576|ATPB_HUMAN	P06576	ATP5F1B	0.209859	114.12	9	9	4	1195500	551990	0.00681232	0.00142962	3	3	3	2		56560	ATP synthase subunit beta mitochondrial OS=Homo sapiens OX=9606 GN=ATP5F1B PE=1 SV=3
595	1795	tr|F8W079|F8W079_HUMAN	F8W079	ATP5F1B	0.209859	114.12	16	16	7	1195500	551990	0.00681232	0.00142962	3	3	3	2		30170	ATP synthase subunit beta mitochondrial (Fragment) OS=Homo sapiens OX=9606 GN=ATP5F1B PE=1 SV=1
776	2899	tr|Q49AN9|Q49AN9_HUMAN	Q49AN9	SNRPG	9255.24	51.33	30	19	30	0	3662900	1.02501e-06	0.00948672	2	2	1	2		7101	Small nuclear ribonucleoprotein G OS=Homo sapiens OX=9606 GN=SNRPG PE=1 SV=1
776	2900	tr|F5H013|F5H013_HUMAN	F5H013	SNRPG	9255.24	51.33	28	18	28	0	3662900	1.02501e-06	0.00948672	2	2	1	2		7596	Small nuclear ribonucleoprotein G OS=Homo sapiens OX=9606 GN=SNRPG PE=1 SV=1
742	2291	tr|H0YGV7|H0YGV7_HUMAN	H0YGV7	MAN1B1	0.316594	61.29	6	3	4	764330	532400	0.00435538	0.00137889	3	3	2	2		62399	alpha-1 2-Mannosidase OS=Homo sapiens OX=9606 GN=MAN1B1 PE=1 SV=2
742	2292	tr|H0YG20|H0YG20_HUMAN	H0YG20	MAN1B1	0.316594	61.29	4	3	3	764330	532400	0.00435538	0.00137889	3	3	2	2		78974	alpha-1 2-Mannosidase OS=Homo sapiens OX=9606 GN=MAN1B1 PE=1 SV=2
742	2293	Q9UKM7|MA1B1_HUMAN	Q9UKM7	MAN1B1	0.316594	61.29	4	3	3	764330	532400	0.00435538	0.00137889	3	3	2	2		79580	Endoplasmic reticulum mannosyl-oligosaccharide 1 2-alpha-mannosidase OS=Homo sapiens OX=9606 GN=MAN1B1 PE=1 SV=2
885	3333	P04004|VTNC_HUMAN	P04004	VTN	1.37109	61.16	3	3	3	175760	530200	0.00100153	0.00137319	1	1	1	1		54306	Vitronectin OS=Homo sapiens OX=9606 GN=VTN PE=1 SV=1
611	1620	tr|A0A087WWH3|A0A087WWH3_HUMAN	A0A087WWH3	BICRA	1.1181	65.48	5	3	2	215000	528900	0.00122514	0.00136982	5	5	3	3		152822	BRD4-interacting chromatin-remodeling complex-associated protein OS=Homo sapiens OX=9606 GN=BICRA PE=1 SV=1
611	1621	Q9NZM4|BICRA_HUMAN	Q9NZM4	BICRA	1.1181	65.48	5	3	2	215000	528900	0.00122514	0.00136982	5	5	3	3		158490	BRD4-interacting chromatin-remodeling complex-associated protein OS=Homo sapiens OX=9606 GN=BICRA PE=1 SV=2
1013	2449	tr|E7EVX8|E7EVX8_HUMAN	E7EVX8	PRPF31	0.386193	22.74	6	4	3	620970	527630	0.00353848	0.00136653	3	3	2	1		54766	Pre-mRNA-processing factor 31 OS=Homo sapiens OX=9606 GN=PRPF31 PE=1 SV=1
1013	2450	Q8WWY3|PRP31_HUMAN	Q8WWY3	PRPF31	0.386193	22.74	6	4	3	620970	527630	0.00353848	0.00136653	3	3	2	1		55456	U4/U6 small nuclear ribonucleoprotein Prp31 OS=Homo sapiens OX=9606 GN=PRPF31 PE=1 SV=2
1015	2891	Q9BZ95|NSD3_HUMAN	Q9BZ95	NSD3	1016.33	51.1	2	0	2		402230	1.02501e-06	0.00104175	2	2	0	2		161613	Histone-lysine N-methyltransferase NSD3 OS=Homo sapiens OX=9606 GN=NSD3 PE=1 SV=1
1144	3670	tr|H0YAI3|H0YAI3_HUMAN	H0YAI3	METAP1	434.348	50.68	39	0	39		171900	1.02501e-06	0.000445212	1	1	0	1	Carbamidomethylation	4440	Methionine aminopeptidase 1 (Fragment) OS=Homo sapiens OX=9606 GN=METAP1 PE=1 SV=1
1144	3671	P53582|MAP11_HUMAN	P53582	METAP1	434.348	50.68	4	0	4		171900	1.02501e-06	0.000445212	1	1	0	1	Carbamidomethylation	43215	Methionine aminopeptidase 1 OS=Homo sapiens OX=9606 GN=METAP1 PE=1 SV=2
935	3676	P48651|PTSS1_HUMAN	P48651	PTDSS1	147.785	50.54	3	3	3	0	58488	1.02501e-06	0.000151481	1	1	1	1	Carbamidomethylation	55528	Phosphatidylserine synthase 1 OS=Homo sapiens OX=9606 GN=PTDSS1 PE=1 SV=1
904	2850	tr|A0A0A0MTB8|A0A0A0MTB8_HUMAN	A0A0A0MTB8	WDR36	918.171	50.25	3	0	3		363380	1.02501e-06	0.000941135	2	2	0	2		99366	WD repeat-containing protein 36 OS=Homo sapiens OX=9606 GN=WDR36 PE=1 SV=1
904	2851	Q8NI36|WDR36_HUMAN	Q8NI36	WDR36	918.171	50.25	2	0	2		363380	1.02501e-06	0.000941135	2	2	0	2		105322	WD repeat-containing protein 36 OS=Homo sapiens OX=9606 GN=WDR36 PE=1 SV=1
778	2350	Q13492|PICAL_HUMAN	Q13492	PICALM	3.91188	49.72	3	2	3	62244	535720	0.000354685	0.00138749	2	2	1	2		70755	Phosphatidylinositol-binding clathrin assembly protein OS=Homo sapiens OX=9606 GN=PICALM PE=1 SV=2
927	3102	tr|G3V1P5|G3V1P5_HUMAN	G3V1P5	MED15	1050.14	49.26	3	0	3		415610	1.02501e-06	0.00107641	2	2	0	2		79600	Mediator of RNA polymerase II transcription subunit 15 OS=Homo sapiens OX=9606 GN=MED15 PE=1 SV=1
927	3103	Q96RN5|MED15_HUMAN	Q96RN5	MED15	1050.14	49.26	3	0	3		415610	1.02501e-06	0.00107641	2	2	0	2		86753	Mediator of RNA polymerase II transcription subunit 15 OS=Homo sapiens OX=9606 GN=MED15 PE=1 SV=2
907	2883	Q8TBQ9|KISHA_HUMAN	Q8TBQ9	TMEM167A	14882.6	49	25	0	25		5890000	1.02501e-06	0.0152548	2	2	0	2		8060	Protein kish-A OS=Homo sapiens OX=9606 GN=TMEM167A PE=1 SV=1
1018	3132	tr|X6R3T8|X6R3T8_HUMAN	X6R3T8	SAP30BP	209.783	49	6	0	6		83025	1.02501e-06	0.00021503	1	1	0	1		26276	SAP30-binding protein OS=Homo sapiens OX=9606 GN=SAP30BP PE=1 SV=1
1018	3133	tr|J3QLH3|J3QLH3_HUMAN	J3QLH3	SAP30BP	209.783	49	6	0	6		83025	1.02501e-06	0.00021503	1	1	0	1		27752	SAP30-binding protein (Fragment) OS=Homo sapiens OX=9606 GN=SAP30BP PE=1 SV=1
1018	3283	tr|F5H478|F5H478_HUMAN	F5H478	SAP30BP	209.783	49	9	0	9		83025	1.02501e-06	0.00021503	1	1	0	1		18760	SAP30-binding protein OS=Homo sapiens OX=9606 GN=SAP30BP PE=1 SV=1
1018	3284	tr|J3KRU5|J3KRU5_HUMAN	J3KRU5	SAP30BP	209.783	49	8	0	8		83025	1.02501e-06	0.00021503	1	1	0	1		20096	SAP30 binding protein isoform CRA_f OS=Homo sapiens OX=9606 GN=SAP30BP PE=1 SV=1
1018	3285	Q9UHR5|S30BP_HUMAN	Q9UHR5	SAP30BP	209.783	49	5	0	5		83025	1.02501e-06	0.00021503	1	1	0	1		33870	SAP30-binding protein OS=Homo sapiens OX=9606 GN=SAP30BP PE=1 SV=1
1018	3286	tr|J3QQJ0|J3QQJ0_HUMAN	J3QQJ0	SAP30BP	209.783	49	5	0	5		83025	1.02501e-06	0.00021503	1	1	0	1		35891	SAP30-binding protein (Fragment) OS=Homo sapiens OX=9606 GN=SAP30BP PE=1 SV=1
1018	3728	tr|J3KS14|J3KS14_HUMAN	J3KS14	SAP30BP	209.783	49	14	0	14		83025	1.02501e-06	0.00021503	1	1	0	1		11713	SAP30-binding protein (Fragment) OS=Homo sapiens OX=9606 GN=SAP30BP PE=1 SV=1
925	3063	Q9H1B7|I2BPL_HUMAN	Q9H1B7	IRF2BPL	5.30804	48.63	3	3	2	124750	1456900	0.000710863	0.00377329	2	2	1	1		82659	Probable E3 ubiquitin-protein ligase IRF2BPL OS=Homo sapiens OX=9606 GN=IRF2BPL PE=1 SV=1
1075	3431	tr|E9PG40|E9PG40_HUMAN	E9PG40	APP	111.548	48.46	2	0	2		44147	1.02501e-06	0.000114338	1	1	0	1	Carbamidomethylation	80833	ABPP OS=Homo sapiens OX=9606 GN=APP PE=1 SV=1
1075	3432	P05067|A4_HUMAN	P05067	APP	111.548	48.46	2	0	2		44147	1.02501e-06	0.000114338	1	1	0	1	Carbamidomethylation	86943	Amyloid-beta precursor protein OS=Homo sapiens OX=9606 GN=APP PE=1 SV=3
1075	3737	tr|H7C0V9|H7C0V9_HUMAN	H7C0V9	APP	111.548	48.46	3	0	3		44147	1.02501e-06	0.000114338	1	1	0	1	Carbamidomethylation	55101	ABPP (Fragment) OS=Homo sapiens OX=9606 GN=APP PE=1 SV=1
903	2846	tr|M0R0Y2|M0R0Y2_HUMAN	M0R0Y2	NAPA	123.599	48.36	11	4	7	0	48916	1.02501e-06	0.00012669	2	2	1	1	Carbamidomethylation	29163	Alpha-soluble NSF attachment protein OS=Homo sapiens OX=9606 GN=NAPA PE=1 SV=1
903	2847	P54920|SNAA_HUMAN	P54920	NAPA	123.599	48.36	9	3	6	0	48916	1.02501e-06	0.00012669	2	2	1	1	Carbamidomethylation	33233	Alpha-soluble NSF attachment protein OS=Homo sapiens OX=9606 GN=NAPA PE=1 SV=3
924	3056	tr|F8WF48|F8WF48_HUMAN	F8WF48	SEC62	5242.25	48.17	25	0	25		2074700	1.02501e-06	0.00537336	2	2	0	2	Carbamidomethylation	9870	Translocation protein SEC62 OS=Homo sapiens OX=9606 GN=SEC62 PE=1 SV=1
924	3057	Q99442|SEC62_HUMAN	Q99442	SEC62	5242.25	48.17	5	0	5		2074700	1.02501e-06	0.00537336	2	2	0	2	Carbamidomethylation	45862	Translocation protein SEC62 OS=Homo sapiens OX=9606 GN=SEC62 PE=1 SV=1
1149	3741	Q96AQ6|PBIP1_HUMAN	Q96AQ6	PBXIP1	647.758	47.64	2	0	2		256360	1.02501e-06	0.000663959	1	1	0	1	Carbamidomethylation	80643	Pre-B-cell leukemia transcription factor-interacting protein 1 OS=Homo sapiens OX=9606 GN=PBXIP1 PE=1 SV=1
938	3766	tr|A0A0D9SF32|A0A0D9SF32_HUMAN	A0A0D9SF32	NAA50	4.48497	47.17	19	19	19	105040	1036500	0.00059855	0.00268448	1	1	1	1		6645	N-alpha-acetyltransferase 50 OS=Homo sapiens OX=9606 GN=NAA50 PE=1 SV=1
938	3767	tr|C9J5J3|C9J5J3_HUMAN	C9J5J3	NAA50	4.48497	47.17	19	19	19	105040	1036500	0.00059855	0.00268448	1	1	1	1		6686	N-alpha-acetyltransferase 50 OS=Homo sapiens OX=9606 GN=NAA50 PE=1 SV=1
938	3768	tr|A0A087WWJ2|A0A087WWJ2_HUMAN	A0A087WWJ2	NAA50	4.48497	47.17	14	14	14	105040	1036500	0.00059855	0.00268448	1	1	1	1		9437	N-alpha-acetyltransferase 50 OS=Homo sapiens OX=9606 GN=NAA50 PE=1 SV=1
938	3769	tr|B0AZT5|B0AZT5_HUMAN	B0AZT5	NAA50	4.48497	47.17	12	12	12	105040	1036500	0.00059855	0.00268448	1	1	1	1		10904	N-alpha-acetyltransferase 50 OS=Homo sapiens OX=9606 GN=NAA50 PE=1 SV=1
938	3772	tr|C9J5D1|C9J5D1_HUMAN	C9J5D1	NAA50	4.48497	47.17	9	9	9	105040	1036500	0.00059855	0.00268448	1	1	1	1		14886	N-alpha-acetyltransferase 50 OS=Homo sapiens OX=9606 GN=NAA50 PE=1 SV=1
938	3775	tr|E7EQ69|E7EQ69_HUMAN	E7EQ69	NAA50	4.48497	47.17	7	7	7	105040	1036500	0.00059855	0.00268448	1	1	1	1		19311	N-alpha-acetyltransferase 50 OS=Homo sapiens OX=9606 GN=NAA50 PE=1 SV=1
938	3776	Q9GZZ1|NAA50_HUMAN	Q9GZZ1	NAA50	4.48497	47.17	7	7	7	105040	1036500	0.00059855	0.00268448	1	1	1	1		19398	N-alpha-acetyltransferase 50 OS=Homo sapiens OX=9606 GN=NAA50 PE=1 SV=1
939	3777	tr|C9JAG1|C9JAG1_HUMAN	C9JAG1	SELENOI	689.171	46.57	9	0	9		272750	1.02501e-06	0.000706408	1	1	0	2	Acetylation (N-term)	20557	Ethanolaminephosphotransferase 1 (Fragment) OS=Homo sapiens OX=9606 GN=SELENOI PE=1 SV=1
939	3778	tr|A0A087WW58|A0A087WW58_HUMAN	A0A087WW58	SELENOI	689.171	46.57	4	0	4		272750	1.02501e-06	0.000706408	1	1	0	2	Acetylation (N-term)	45079	Ethanolaminephosphotransferase 1 OS=Homo sapiens OX=9606 GN=SELENOI PE=1 SV=1
939	3779	Q9C0D9|EPT1_HUMAN	Q9C0D9	SELENOI	689.171	46.57	4	0	4		272750	1.02501e-06	0.000706408	1	1	0	2	Acetylation (N-term)	45229	Ethanolaminephosphotransferase 1 OS=Homo sapiens OX=9606 GN=SELENOI PE=1 SV=3
941	3836	tr|H7C4K8|H7C4K8_HUMAN	H7C4K8	HACD2	6.92499	46.49	20	20	20	55782	849900	0.000317863	0.0022012	1	1	1	1		7002	Very-long-chain (3R)-3-hydroxyacyl-CoA dehydratase (Fragment) OS=Homo sapiens OX=9606 GN=HACD2 PE=1 SV=1
941	3837	tr|C9JWG1|C9JWG1_HUMAN	C9JWG1	HACD2	6.92499	46.49	12	12	12	55782	849900	0.000317863	0.0022012	1	1	1	1		11412	Very-long-chain (3R)-3-hydroxyacyl-CoA dehydratase (Fragment) OS=Homo sapiens OX=9606 GN=HACD2 PE=1 SV=1
941	3838	Q6Y1H2|HACD2_HUMAN	Q6Y1H2	HACD2	6.92499	46.49	5	5	5	55782	849900	0.000317863	0.0022012	1	1	1	1		28368	Very-long-chain (3R)-3-hydroxyacyl-CoA dehydratase 2 OS=Homo sapiens OX=9606 GN=HACD2 PE=1 SV=1
1150	3785	O14828|SCAM3_HUMAN	O14828	SCAMP3	931.941	46.43	5	0	5		368830	1.02501e-06	0.00095525	1	1	0	1		38287	Secretory carrier-associated membrane protein 3 OS=Homo sapiens OX=9606 GN=SCAMP3 PE=1 SV=3
1151	3788	tr|M0R1H9|M0R1H9_HUMAN	M0R1H9	RABAC1	357.485	46.31	10	0	10		141480	1.02501e-06	0.000366426	1	1	0	1		16822	PRA1 family protein (Fragment) OS=Homo sapiens OX=9606 GN=RABAC1 PE=1 SV=1
843	2412	P19367|HXK1_HUMAN	P19367	HK1	0.760514	43.74	2	1	1	295000	493610	0.001681	0.00127842	2	2	1	1		102486	Hexokinase-1 OS=Homo sapiens OX=9606 GN=HK1 PE=1 SV=3
640	2170	Q96HS1|PGAM5_HUMAN	Q96HS1	PGAM5	0.517992	74.18	14	12	6	419860	478500	0.00239249	0.00123929	5	5	3	2		32004	Serine/threonine-protein phosphatase PGAM5 mitochondrial OS=Homo sapiens OX=9606 GN=PGAM5 PE=1 SV=2
1151	3789	tr|M0R3D4|M0R3D4_HUMAN	M0R3D4	RABAC1	357.485	46.31	10	0	10		141480	1.02501e-06	0.000366426	1	1	0	1		17056	PRA1 family protein OS=Homo sapiens OX=9606 GN=RABAC1 PE=1 SV=1
1151	3790	Q9UI14|PRAF1_HUMAN	Q9UI14	RABAC1	357.485	46.31	8	0	8		141480	1.02501e-06	0.000366426	1	1	0	1		20648	Prenylated Rab acceptor protein 1 OS=Homo sapiens OX=9606 GN=RABAC1 PE=1 SV=1
1057	3295	tr|A0A0C4DG62|A0A0C4DG62_HUMAN	A0A0C4DG62	ARL6IP4	379.771	46.27	9	0	9		150300	1.02501e-06	0.000389269	1	1	0	1		24592	ADP-ribosylation factor-like protein 6-interacting protein 4 OS=Homo sapiens OX=9606 GN=ARL6IP4 PE=1 SV=1
599	1071	P29317|EPHA2_HUMAN	P29317	EPHA2	1.29081	97.6	7	2	5	161800	459510	0.000921986	0.00119011	6	6	2	4	Carbamidomethylation	108266	Ephrin type-A receptor 2 OS=Homo sapiens OX=9606 GN=EPHA2 PE=1 SV=2
654	2261	tr|A8MX75|A8MX75_HUMAN	A8MX75	ERCC2	0.855752	79.16	7	4	7	242990	457500	0.00138463	0.0011849	3	3	1	4		80512	General transcription and DNA repair factor IIH helicase subunit XPD (Fragment) OS=Homo sapiens OX=9606 GN=ERCC2 PE=1 SV=2
654	2263	P18074|ERCC2_HUMAN	P18074	ERCC2	0.855752	79.16	6	3	6	242990	457500	0.00138463	0.0011849	3	3	1	4		86909	General transcription and DNA repair factor IIH helicase subunit XPD OS=Homo sapiens OX=9606 GN=ERCC2 PE=1 SV=1
347	535	Q92841|DDX17_HUMAN	Q92841	DDX17	0.166926	135.23	14	9	8	1237500	454490	0.00705165	0.0011771	9	3	6	6	Carbamidomethylation	80273	Probable ATP-dependent RNA helicase DDX17 OS=Homo sapiens OX=9606 GN=DDX17 PE=1 SV=2
347	536	tr|A0A1X7SBZ2|A0A1X7SBZ2_HUMAN	A0A1X7SBZ2	DDX17	0.166926	135.23	14	9	8	1237500	454490	0.00705165	0.0011771	9	3	6	6	Carbamidomethylation	80255	RNA helicase OS=Homo sapiens OX=9606 GN=DDX17 PE=1 SV=1
347	537	tr|A0A5H1ZRQ2|A0A5H1ZRQ2_HUMAN	A0A5H1ZRQ2	DDX17	0.166926	135.23	14	8	8	1237500	454490	0.00705165	0.0011771	9	3	6	6	Carbamidomethylation	80440	RNA helicase OS=Homo sapiens OX=9606 GN=DDX17 PE=1 SV=1
889	3798	tr|A0A1W2PRU9|A0A1W2PRU9_HUMAN	A0A1W2PRU9		379.291	46.1	10	0	10		150110	1.02501e-06	0.000388777	1	1	0	2		26682	HLA class I histocompatibility antigen C alpha chain OS=Homo sapiens OX=9606 GN=HLA-C PE=1 SV=1
889	3799	tr|A0A140T8W8|A0A140T8W8_HUMAN	A0A140T8W8	HLA-A	379.291	46.1	8	0	8		150110	1.02501e-06	0.000388777	1	1	0	2		34426	HLA class I histocompatibility antigen A alpha chain OS=Homo sapiens OX=9606 GN=HLA-A PE=1 SV=1
1153	3806	Q86YP4|P66A_HUMAN	Q86YP4	GATAD2A	197.554	45.88	4	0	4		78185	1.02501e-06	0.000202495	1	1	0	1		68063	Transcriptional repressor p66-alpha OS=Homo sapiens OX=9606 GN=GATAD2A PE=1 SV=1
940	3808	tr|F5GX11|F5GX11_HUMAN	F5GX11	PSMA1	566.877	45.86	5	0	5		224350	1.02501e-06	0.000581055	1	1	0	2		26505	Proteasome subunit alpha type-1 OS=Homo sapiens OX=9606 GN=PSMA1 PE=1 SV=1
940	3809	P25786|PSA1_HUMAN	P25786	PSMA1	566.877	45.86	5	0	5		224350	1.02501e-06	0.000581055	1	1	0	2		29556	Proteasome subunit alpha type-1 OS=Homo sapiens OX=9606 GN=PSMA1 PE=1 SV=1
1154	3819	Q9Y3E5|PTH2_HUMAN	Q9Y3E5	PTRH2	235.822	45.62	8	0	8		93330	1.02501e-06	0.00024172	1	1	0	1		19194	Peptidyl-tRNA hydrolase 2 mitochondrial OS=Homo sapiens OX=9606 GN=PTRH2 PE=1 SV=1
1154	3820	tr|J3KQ48|J3KQ48_HUMAN	J3KQ48	PTRH2	235.822	45.62	8	0	8		93330	1.02501e-06	0.00024172	1	1	0	1		19325	Aminoacyl-tRNA hydrolase OS=Homo sapiens OX=9606 GN=PTRH2 PE=1 SV=1
684	1627	P23246|SFPQ_HUMAN	P23246	SFPQ	0.0206437	86.43	8	6	2	9832800	446600	0.0560303	0.00115667	4	4	3	1		76150	Splicing factor proline- and glutamine-rich OS=Homo sapiens OX=9606 GN=SFPQ PE=1 SV=2
947	4009	tr|A6NL93|A6NL93_HUMAN	A6NL93	HMGN1	1.35759	38.9	14	14	14	148400	443260	0.000845628	0.00114802	1	1	1	1		9536	Non-histone chromosomal protein HMG-14 OS=Homo sapiens OX=9606 GN=HMGN1 PE=1 SV=1
947	4010	P05114|HMGN1_HUMAN	P05114	HMGN1	1.35759	38.9	13	13	13	148400	443260	0.000845628	0.00114802	1	1	1	1		10659	Non-histone chromosomal protein HMG-14 OS=Homo sapiens OX=9606 GN=HMGN1 PE=1 SV=3
947	4011	tr|A6NEL0|A6NEL0_HUMAN	A6NEL0	HMGN1	1.35759	38.9	11	11	11	148400	443260	0.000845628	0.00114802	1	1	1	1		12435	Non-histone chromosomal protein HMG-14 OS=Homo sapiens OX=9606 GN=HMGN1 PE=1 SV=1
1155	3822	Q5RKV6|EXOS6_HUMAN	Q5RKV6	EXOSC6	548.28	45.45	6	0	6		216990	1.02501e-06	0.000561993	1	1	0	1		28235	Exosome complex component MTR3 OS=Homo sapiens OX=9606 GN=EXOSC6 PE=1 SV=1
883	3296	O14744|ANM5_HUMAN	O14744	PRMT5	501.055	45.12	2	0	2		198300	1.02501e-06	0.000513586	1	1	0	2		72684	Protein arginine N-methyltransferase 5 OS=Homo sapiens OX=9606 GN=PRMT5 PE=1 SV=4
883	3827	tr|H0YJX6|H0YJX6_HUMAN	H0YJX6	PRMT5	501.055	45.12	5	0	5		198300	1.02501e-06	0.000513586	1	1	0	2		32312	Protein arginine N-methyltransferase 5 (Fragment) OS=Homo sapiens OX=9606 GN=PRMT5 PE=1 SV=1
703	2332	P05556|ITB1_HUMAN	P05556	ITGB1	3.55651	45.08	4	1	2	83095	650210	0.000473501	0.00168401	3	3	3	2		88415	Integrin beta-1 OS=Homo sapiens OX=9606 GN=ITGB1 PE=1 SV=2
230	523	tr|B0YJC4|B0YJC4_HUMAN	B0YJC4	VIM	0.0130849	156	29	29	9	15168000	436670	0.0864319	0.00113095	10	7	16	4		49653	Vimentin OS=Homo sapiens OX=9606 GN=VIM PE=1 SV=1
230	524	P08670|VIME_HUMAN	P08670	VIM	0.0130849	156	27	27	8	15168000	436670	0.0864319	0.00113095	10	7	16	4		53652	Vimentin OS=Homo sapiens OX=9606 GN=VIM PE=1 SV=4
847	2549	tr|A0A0A0MTS5|A0A0A0MTS5_HUMAN	A0A0A0MTS5	LAMA3	1677.13	44.8	1	0	1		663750	1.02501e-06	0.00171908	2	2	0	2	Carbamidomethylation	184023	HCG1811249 isoform CRA_f OS=Homo sapiens OX=9606 GN=LAMA3 PE=1 SV=1
636	1745	P52597|HNRPF_HUMAN	P52597	HNRNPF	0.152774	93.09	12	12	5	1289300	433370	0.00734682	0.00112241	3	1	3	2		45672	Heterogeneous nuclear ribonucleoprotein F OS=Homo sapiens OX=9606 GN=HNRNPF PE=1 SV=3
951	4227	tr|A0A087WW78|A0A087WW78_HUMAN	A0A087WW78	GPR89B	1.60098	32.85	13	13	13	122890	432870	0.000700265	0.00112111	1	1	1	1		10740	Golgi pH regulator B (Fragment) OS=Homo sapiens OX=9606 GN=GPR89B PE=3 SV=1
951	4228	tr|A0A087WW82|A0A087WW82_HUMAN	A0A087WW82	GPR89B	1.60098	32.85	9	9	9	122890	432870	0.000700265	0.00112111	1	1	1	1		14314	Golgi pH regulator B (Fragment) OS=Homo sapiens OX=9606 GN=GPR89B PE=3 SV=1
951	4229	tr|U3KPV2|U3KPV2_HUMAN	U3KPV2	GPR89B	1.60098	32.85	6	6	6	122890	432870	0.000700265	0.00112111	1	1	1	1		25100	Golgi pH regulator B (Fragment) OS=Homo sapiens OX=9606 GN=GPR89B PE=3 SV=1
951	4230	tr|E9PKY3|E9PKY3_HUMAN	E9PKY3	GPR89A	1.60098	32.85	5	5	5	122890	432870	0.000700265	0.00112111	1	1	1	1		26291	Golgi pH regulator A OS=Homo sapiens OX=9606 GN=GPR89A PE=3 SV=1
951	4231	P0CG08|GPHRB_HUMAN	P0CG08	GPR89B	1.60098	32.85	3	3	3	122890	432870	0.000700265	0.00112111	1	1	1	1		52917	Golgi pH regulator B OS=Homo sapiens OX=9606 GN=GPR89B PE=1 SV=1
951	4232	B7ZAQ6|GPHRA_HUMAN	B7ZAQ6	GPR89A	1.60098	32.85	3	3	3	122890	432870	0.000700265	0.00112111	1	1	1	1		52917	Golgi pH regulator A OS=Homo sapiens OX=9606 GN=GPR89A PE=1 SV=2
847	2550	tr|A0A0A6YYF2|A0A0A6YYF2_HUMAN	A0A0A6YYF2	LAMA3	1677.13	44.8	1	0	1		663750	1.02501e-06	0.00171908	2	2	0	2	Carbamidomethylation	190460	HCG1811249 isoform CRA_e OS=Homo sapiens OX=9606 GN=LAMA3 PE=1 SV=1
830	2966	tr|K7EQ03|K7EQ03_HUMAN	K7EQ03	RBM42	0.569851	31.72	4	4	4	340080	426380	0.00193788	0.0011043	2	2	2	2		44638	RNA-binding motif protein 42 OS=Homo sapiens OX=9606 GN=RBM42 PE=1 SV=1
830	2967	tr|K7EP90|K7EP90_HUMAN	K7EP90	RBM42	0.569851	31.72	4	4	4	340080	426380	0.00193788	0.0011043	2	2	2	2		48024	RNA-binding motif protein 42 OS=Homo sapiens OX=9606 GN=RBM42 PE=1 SV=1
830	2968	Q9BTD8|RBM42_HUMAN	Q9BTD8	RBM42	0.569851	31.72	4	4	4	340080	426380	0.00193788	0.0011043	2	2	2	2		50414	RNA-binding protein 42 OS=Homo sapiens OX=9606 GN=RBM42 PE=1 SV=1
830	3142	tr|K7ER08|K7ER08_HUMAN	K7ER08	RBM42	0.569851	31.72	4	4	4	340080	426380	0.00193788	0.0011043	2	2	2	2		39897	RNA-binding protein 42 OS=Homo sapiens OX=9606 GN=RBM42 PE=1 SV=1
847	2552	tr|A0A3B3ITG1|A0A3B3ITG1_HUMAN	A0A3B3ITG1	LAMA3	1677.13	44.8	1	0	1		663750	1.02501e-06	0.00171908	2	2	0	2	Carbamidomethylation	242170	Laminin subunit alpha-3 (Fragment) OS=Homo sapiens OX=9606 GN=LAMA3 PE=1 SV=1
847	2557	tr|A0A0A0MSA0|A0A0A0MSA0_HUMAN	A0A0A0MSA0	LAMA3	1677.13	44.8	1	0	1		663750	1.02501e-06	0.00171908	2	2	0	2	Carbamidomethylation	360183	Laminin subunit alpha-3 OS=Homo sapiens OX=9606 GN=LAMA3 PE=1 SV=1
620	2458	P02452|CO1A1_HUMAN	P02452	COL1A1	0.504842	48.01	2	2	2	376760	418480	0.00214689	0.00108384	2	2	2	3		138942	Collagen alpha-1(I) chain OS=Homo sapiens OX=9606 GN=COL1A1 PE=1 SV=5
629	1569	O95470|SGPL1_HUMAN	O95470	SGPL1	1.37933	95.69	10	10	3	137260	416550	0.000782149	0.00107884	4	4	4	1	Carbamidomethylation	63524	Sphingosine-1-phosphate lyase 1 OS=Homo sapiens OX=9606 GN=SGPL1 PE=1 SV=3
847	2558	Q16787|LAMA3_HUMAN	Q16787	LAMA3	1677.13	44.8	1	0	1		663750	1.02501e-06	0.00171908	2	2	0	2	Carbamidomethylation	366650	Laminin subunit alpha-3 OS=Homo sapiens OX=9606 GN=LAMA3 PE=1 SV=2
1157	3865	Q8WUU5|GATD1_HUMAN	Q8WUU5	GATAD1	366.657	44.71	7	0	7		145110	1.02501e-06	0.000375827	1	1	0	1		28690	GATA zinc finger domain-containing protein 1 OS=Homo sapiens OX=9606 GN=GATAD1 PE=1 SV=1
832	3212	O96005|CLPT1_HUMAN	O96005	CLPTM1	1.55065	38.92	2	2	2	121210	413530	0.000690691	0.00107102	1	1	1	1		76097	Cleft lip and palate transmembrane protein 1 OS=Homo sapiens OX=9606 GN=CLPTM1 PE=1 SV=1
832	3409	tr|K7EQQ1|K7EQQ1_HUMAN	K7EQQ1	CLPTM1	1.55065	38.92	9	9	9	121210	413530	0.000690691	0.00107102	1	1	1	1		18743	Cleft lip and palate transmembrane protein 1 (Fragment) OS=Homo sapiens OX=9606 GN=CLPTM1 PE=1 SV=1
882	3267	tr|E9PEW8|E9PEW8_HUMAN	E9PEW8	HBD	0.851242	33.61	10	10	10	218440	409110	0.00124474	0.00105957	1	1	1	1		11346	Hemoglobin subunit delta (Fragment) OS=Homo sapiens OX=9606 GN=HBD PE=1 SV=1
882	3268	tr|E9PFT6|E9PFT6_HUMAN	E9PFT6	HBD	0.851242	33.61	7	7	7	218440	409110	0.00124474	0.00105957	1	1	1	1		15420	Hemoglobin subunit delta OS=Homo sapiens OX=9606 GN=HBD PE=1 SV=1
882	3269	P02042|HBD_HUMAN	P02042	HBD	0.851242	33.61	7	7	7	218440	409110	0.00124474	0.00105957	1	1	1	1		16055	Hemoglobin subunit delta OS=Homo sapiens OX=9606 GN=HBD PE=1 SV=2
882	4196	tr|A0A2R8Y7R2|A0A2R8Y7R2_HUMAN	A0A2R8Y7R2	HBB	0.851242	33.61	9	9	9	218440	409110	0.00124474	0.00105957	1	1	1	1		12176	Hemoglobin subunit beta OS=Homo sapiens OX=9606 GN=HBB PE=1 SV=1
882	4198	P69891|HBG1_HUMAN	P69891	HBG1	0.851242	33.61	7	7	7	218440	409110	0.00124474	0.00105957	1	1	1	1		16140	Hemoglobin subunit gamma-1 OS=Homo sapiens OX=9606 GN=HBG1 PE=1 SV=2
882	4199	P69892|HBG2_HUMAN	P69892	HBG2	0.851242	33.61	7	7	7	218440	409110	0.00124474	0.00105957	1	1	1	1		16126	Hemoglobin subunit gamma-2 OS=Homo sapiens OX=9606 GN=HBG2 PE=1 SV=2
882	4200	P02100|HBE_HUMAN	P02100	HBE1	0.851242	33.61	7	7	7	218440	409110	0.00124474	0.00105957	1	1	1	1		16203	Hemoglobin subunit epsilon OS=Homo sapiens OX=9606 GN=HBE1 PE=1 SV=2
882	4201	P68871|HBB_HUMAN	P68871	HBB	0.851242	33.61	7	7	7	218440	409110	0.00124474	0.00105957	1	1	1	1		15998	Hemoglobin subunit beta OS=Homo sapiens OX=9606 GN=HBB PE=1 SV=2
882	4202	tr|A0A2R8Y7X9|A0A2R8Y7X9_HUMAN	A0A2R8Y7X9		0.851242	33.61	6	6	6	218440	409110	0.00124474	0.00105957	1	1	1	1		18420	GLOBIN domain-containing protein OS=Homo sapiens OX=9606 PE=3 SV=1
613	1719	Q9Y2T2|AP3M1_HUMAN	Q9Y2T2	AP3M1	0.188177	100.16	11	9	2	977680	404780	0.00557112	0.00104836	4	4	5	1	Carbamidomethylation	46939	AP-3 complex subunit mu-1 OS=Homo sapiens OX=9606 GN=AP3M1 PE=1 SV=1
1158	3866	Q8TAD8|SNIP1_HUMAN	Q8TAD8	SNIP1	333.582	44.5	3	0	3		132020	1.02501e-06	0.000341925	1	1	0	1		45778	Smad nuclear-interacting protein 1 OS=Homo sapiens OX=9606 GN=SNIP1 PE=1 SV=1
539	2909	P53680|AP2S1_HUMAN	P53680	AP2S1	2.10963	43.9	11	11	11	1215700	5642700	0.00692743	0.0146143	2	2	3	4		17018	AP-2 complex subunit sigma OS=Homo sapiens OX=9606 GN=AP2S1 PE=1 SV=2
539	2910	tr|M0R0N4|M0R0N4_HUMAN	M0R0N4	AP2S1	2.10963	43.9	10	10	10	1215700	5642700	0.00692743	0.0146143	2	2	3	4		17303	AP complex subunit sigma OS=Homo sapiens OX=9606 GN=AP2S1 PE=1 SV=1
539	2911	tr|M0QYZ2|M0QYZ2_HUMAN	M0QYZ2	AP2S1	2.10963	43.9	9	9	9	1215700	5642700	0.00692743	0.0146143	2	2	3	4		18929	AP complex subunit sigma OS=Homo sapiens OX=9606 GN=AP2S1 PE=1 SV=1
806	2898	Q92575|UBXN4_HUMAN	Q92575	UBXN4	3.81113	43.83	7	3	7	409130	3430600	0.00233135	0.00888507	2	2	1	2		56778	UBX domain-containing protein 4 OS=Homo sapiens OX=9606 GN=UBXN4 PE=1 SV=2
812	3067	Q9BTV4|TMM43_HUMAN	Q9BTV4	TMEM43	2.64067	43.09	4	2	4	261140	1517200	0.00148805	0.00392947	2	2	1	2		44876	Transmembrane protein 43 OS=Homo sapiens OX=9606 GN=TMEM43 PE=1 SV=1
828	2531	Q15572|TAF1C_HUMAN	Q15572	TAF1C	907.533	42.99	3	0	3		359170	1.02501e-06	0.000930231	2	2	0	2		95213	TATA box-binding protein-associated factor RNA polymerase I subunit C OS=Homo sapiens OX=9606 GN=TAF1C PE=1 SV=2
845	2520	tr|M0QXM4|M0QXM4_HUMAN	M0QXM4	SLC1A5	34497.7	42.88	6	3	3	0	13653000	1.02501e-06	0.0353605	2	2	1	1		39443	Amino acid transporter OS=Homo sapiens OX=9606 GN=SLC1A5 PE=1 SV=1
915	2971	tr|Q504U8|Q504U8_HUMAN	Q504U8	EGFR	0.489781	56.15	2	1	2	371530	400360	0.00211709	0.00103691	2	2	1	1	Carbamidomethylation	120692	Receptor protein-tyrosine kinase OS=Homo sapiens OX=9606 GN=EGFR PE=1 SV=1
915	2972	tr|E9PFD7|E9PFD7_HUMAN	E9PFD7	EGFR	0.489781	56.15	2	1	2	371530	400360	0.00211709	0.00103691	2	2	1	1	Carbamidomethylation	129169	Receptor protein-tyrosine kinase OS=Homo sapiens OX=9606 GN=EGFR PE=1 SV=3
915	2973	P00533|EGFR_HUMAN	P00533	EGFR	0.489781	56.15	2	1	1	371530	400360	0.00211709	0.00103691	2	2	1	1	Carbamidomethylation	134277	Epidermal growth factor receptor OS=Homo sapiens OX=9606 GN=EGFR PE=1 SV=2
670	2018	tr|E9PLV1|E9PLV1_HUMAN	E9PLV1	PRDM10	1.03405	66.34	3	2	2	175580	399460	0.00100051	0.00103458	3	3	2	2	Carbamidomethylation	126982	PR domain zinc finger protein 10 OS=Homo sapiens OX=9606 GN=PRDM10 PE=1 SV=1
670	2022	Q9NQV6|PRD10_HUMAN	Q9NQV6	PRDM10	1.03405	66.34	2	2	1	175580	399460	0.00100051	0.00103458	3	3	2	2	Carbamidomethylation	130136	PR domain zinc finger protein 10 OS=Homo sapiens OX=9606 GN=PRDM10 PE=1 SV=3
845	2521	Q15758|AAAT_HUMAN	Q15758	SLC1A5	34497.7	42.88	4	2	2	0	13653000	1.02501e-06	0.0353605	2	2	1	1		56598	Neutral amino acid transporter B(0) OS=Homo sapiens OX=9606 GN=SLC1A5 PE=1 SV=2
1056	3292	tr|A8MU58|A8MU58_HUMAN	A8MU58	AIMP2	351.117	42.87	5	0	5		138960	1.02501e-06	0.000359899	1	1	0	1	Carbamidomethylation	26760	Aminoacyl tRNA synthase complex-interacting multifunctional protein 2 OS=Homo sapiens OX=9606 GN=AIMP2 PE=1 SV=2
1056	3293	Q13155|AIMP2_HUMAN	Q13155	AIMP2	351.117	42.87	4	0	4		138960	1.02501e-06	0.000359899	1	1	0	1	Carbamidomethylation	35349	Aminoacyl tRNA synthase complex-interacting multifunctional protein 2 OS=Homo sapiens OX=9606 GN=AIMP2 PE=1 SV=2
913	2931	tr|E9PNM1|E9PNM1_HUMAN	E9PNM1	FDFT1	1321.67	42.33	5	0	5		523070	1.02501e-06	0.00135472	2	2	0	2	Carbamidomethylation	47285	Squalene synthase OS=Homo sapiens OX=9606 GN=FDFT1 PE=1 SV=1
913	2932	P37268|FDFT_HUMAN	P37268	FDFT1	1321.67	42.33	5	0	5		523070	1.02501e-06	0.00135472	2	2	0	2	Carbamidomethylation	48115	Squalene synthase OS=Homo sapiens OX=9606 GN=FDFT1 PE=1 SV=1
763	1914	Q92572|AP3S1_HUMAN	Q92572	AP3S1	1.57003	82.48	19	8	19	113400	391720	0.000646188	0.00101453	3	3	1	3		21732	AP-3 complex subunit sigma-1 OS=Homo sapiens OX=9606 GN=AP3S1 PE=1 SV=1
1044	3138	tr|K7EMM8|K7EMM8_HUMAN	K7EMM8	GLYR1	0.121923	48.26	5	2	2	1451700	389420	0.00827223	0.00100858	2	2	1	1		57334	Glyoxylate reductase 1 homolog (Fragment) OS=Homo sapiens OX=9606 GN=GLYR1 PE=1 SV=2
1044	3139	Q49A26|GLYR1_HUMAN	Q49A26	GLYR1	0.121923	48.26	4	2	2	1451700	389420	0.00827223	0.00100858	2	2	1	1		60547	Putative oxidoreductase GLYR1 OS=Homo sapiens OX=9606 GN=GLYR1 PE=1 SV=4
571	1361	O60476|MA1A2_HUMAN	O60476	MAN1A2	0.225393	81.75	10	8	3	774430	384040	0.00441294	0.000994643	5	5	4	3		73004	Mannosyl-oligosaccharide 1 2-alpha-mannosidase IB OS=Homo sapiens OX=9606 GN=MAN1A2 PE=1 SV=1
913	2933	tr|A0A1W2PQ47|A0A1W2PQ47_HUMAN	A0A1W2PQ47	FDFT1	1321.67	42.33	4	0	4		523070	1.02501e-06	0.00135472	2	2	0	2	Carbamidomethylation	53629	Squalene synthase OS=Homo sapiens OX=9606 GN=FDFT1 PE=1 SV=1
779	2386	Q14573|ITPR3_HUMAN	Q14573	ITPR3	3097.04	41.82	1	0	1		1225700	1.02501e-06	0.0031745	3	2	1	3	Acetylation (N-term)	304105	Inositol 1 4 5-trisphosphate receptor type 3 OS=Homo sapiens OX=9606 GN=ITPR3 PE=1 SV=2
916	2975	P59780|AP3S2_HUMAN	P59780	AP3S2	516.215	41.82	11	0	11		204300	1.02501e-06	0.000529126	2	2	0	2		22017	AP-3 complex subunit sigma-2 OS=Homo sapiens OX=9606 GN=AP3S2 PE=2 SV=1
916	2976	tr|H0YLI7|H0YLI7_HUMAN	H0YLI7	AP3S2	516.215	41.82	10	0	10		204300	1.02501e-06	0.000529126	2	2	0	2		23398	AP-3 complex subunit sigma-2 OS=Homo sapiens OX=9606 GN=AP3S2 PE=1 SV=1
886	3340	tr|F5H2B9|F5H2B9_HUMAN	F5H2B9	UACA	277.185	41.82	1	0	1		109700	1.02501e-06	0.000284117	1	1	0	2	Carbamidomethylation	150532	Uveal autoantigen with coiled-coil domains and ankyrin repeats OS=Homo sapiens OX=9606 GN=UACA PE=1 SV=1
802	2746	Q8N4V1|MMGT1_HUMAN	Q8N4V1	MMGT1	0.840997	70.41	27	27	18	205720	380650	0.00117226	0.000985863	2	2	2	1		14686	Membrane magnesium transporter 1 OS=Homo sapiens OX=9606 GN=MMGT1 PE=1 SV=1
886	3341	tr|H0YNH8|H0YNH8_HUMAN	H0YNH8	UACA	277.185	41.82	1	0	1		109700	1.02501e-06	0.000284117	1	1	0	2	Carbamidomethylation	161308	Uveal autoantigen with coiled-coil domains and ankyrin repeats OS=Homo sapiens OX=9606 GN=UACA PE=1 SV=1
630	1600	Q9BY77|PDIP3_HUMAN	Q9BY77	POLDIP3	1.38728	90.05	15	3	12	123280	376280	0.000702487	0.000974545	4	4	1	4		46089	Polymerase delta-interacting protein 3 OS=Homo sapiens OX=9606 GN=POLDIP3 PE=1 SV=2
630	1601	tr|F6VRR5|F6VRR5_HUMAN	F6VRR5	POLDIP3	1.38728	90.05	14	3	11	123280	376280	0.000702487	0.000974545	4	4	1	4		48104	Polymerase delta-interacting protein 3 OS=Homo sapiens OX=9606 GN=POLDIP3 PE=1 SV=1
886	3342	Q9BZF9|UACA_HUMAN	Q9BZF9	UACA	277.185	41.82	1	0	1		109700	1.02501e-06	0.000284117	1	1	0	2	Carbamidomethylation	162504	Uveal autoantigen with coiled-coil domains and ankyrin repeats OS=Homo sapiens OX=9606 GN=UACA PE=1 SV=2
805	2870	tr|M0R0R3|M0R0R3_HUMAN	M0R0R3	SMIM7	1.0845	50.23	30	14	30	155380	370750	0.000885402	0.000960223	2	2	1	2		7344	Small integral membrane protein 7 OS=Homo sapiens OX=9606 GN=SMIM7 PE=1 SV=1
805	2871	tr|M0R2G5|M0R2G5_HUMAN	M0R2G5		1.0845	50.23	26	12	26	155380	370750	0.000885402	0.000960223	2	2	1	2		8387	Uncharacterized protein (Fragment) OS=Homo sapiens OX=9606 PE=1 SV=1
805	2872	Q9BQ49|SMIM7_HUMAN	Q9BQ49	SMIM7	1.0845	50.23	25	12	25	155380	370750	0.000885402	0.000960223	2	2	1	2		8631	Small integral membrane protein 7 OS=Homo sapiens OX=9606 GN=SMIM7 PE=1 SV=2
805	2873	tr|B7WNH4|B7WNH4_HUMAN	B7WNH4	SMIM7	1.0845	50.23	18	9	18	155380	370750	0.000885402	0.000960223	2	2	1	2		11800	Small integral membrane protein 7 OS=Homo sapiens OX=9606 GN=SMIM7 PE=1 SV=2
1080	3929	tr|K7EPQ7|K7EPQ7_HUMAN	K7EPQ7	YIF1B	1761.55	41.22	5	0	5		697160	1.02501e-06	0.00180561	1	1	0	1		26924	Protein YIF1B OS=Homo sapiens OX=9606 GN=YIF1B PE=1 SV=1
1080	3930	Q5BJH7|YIF1B_HUMAN	Q5BJH7	YIF1B	1761.55	41.22	4	0	4		697160	1.02501e-06	0.00180561	1	1	0	1		34435	Protein YIF1B OS=Homo sapiens OX=9606 GN=YIF1B PE=1 SV=1
777	2319	Q9Y6Q5|AP1M2_HUMAN	Q9Y6Q5	AP1M2	2780.69	40.91	6	0	6		1100500	1.02501e-06	0.00285024	3	3	0	4		48109	AP-1 complex subunit mu-2 OS=Homo sapiens OX=9606 GN=AP1M2 PE=1 SV=4
777	3016	tr|K7EPR4|K7EPR4_HUMAN	K7EPR4	AP1M2	2134.83	40.91	7	0	7		844890	1.02501e-06	0.00218822	2	2	0	3		27435	AP-1 complex subunit mu-2 (Fragment) OS=Homo sapiens OX=9606 GN=AP1M2 PE=1 SV=1
777	3017	tr|K7EJJ1|K7EJJ1_HUMAN	K7EJJ1	AP1M2	2134.83	40.91	7	0	7		844890	1.02501e-06	0.00218822	2	2	0	3		27888	AP-1 complex subunit mu-2 (Fragment) OS=Homo sapiens OX=9606 GN=AP1M2 PE=1 SV=1
1168	3959	tr|H7C0X4|H7C0X4_HUMAN	H7C0X4	ALG3	236.981	40.85	3	0	3		93789	1.02501e-06	0.000242909	1	1	0	1		37017	Dol-P-Man:Man(5)GlcNAc(2)-PP-Dol alpha-1 3-mannosyltransferase (Fragment) OS=Homo sapiens OX=9606 GN=ALG3 PE=1 SV=1
1168	3961	tr|C9J7S5|C9J7S5_HUMAN	C9J7S5	ALG3	236.981	40.85	3	0	3		93789	1.02501e-06	0.000242909	1	1	0	1		45732	Dol-P-Man:Man(5)GlcNAc(2)-PP-Dol alpha-1 3-mannosyltransferase OS=Homo sapiens OX=9606 GN=ALG3 PE=1 SV=1
1168	3962	Q92685|ALG3_HUMAN	Q92685	ALG3	236.981	40.85	2	0	2		93789	1.02501e-06	0.000242909	1	1	0	1		50126	Dol-P-Man:Man(5)GlcNAc(2)-PP-Dol alpha-1 3-mannosyltransferase OS=Homo sapiens OX=9606 GN=ALG3 PE=1 SV=1
801	2707	Q9NVF7|FBX28_HUMAN	Q9NVF7	FBXO28	1.4339	74.98	7	4	7	112850	356020	0.000643054	0.000922073	2	2	1	2	Carbamidomethylation	41149	F-box only protein 28 OS=Homo sapiens OX=9606 GN=FBXO28 PE=1 SV=1
796	2274	tr|F5GY55|F5GY55_HUMAN	F5GY55	DDB1	0.319733	51.81	5	4	1	505470	355580	0.00288032	0.000920933	3	3	2	1	Carbamidomethylation; Acetylation (N-term)	121714	DNA damage-binding protein 1 OS=Homo sapiens OX=9606 GN=DDB1 PE=1 SV=1
796	2275	Q16531|DDB1_HUMAN	Q16531	DDB1	0.319733	51.81	5	4	1	505470	355580	0.00288032	0.000920933	3	3	2	1	Carbamidomethylation; Acetylation (N-term)	126968	DNA damage-binding protein 1 OS=Homo sapiens OX=9606 GN=DDB1 PE=1 SV=1
632	1640	tr|K7EMW4|K7EMW4_HUMAN	K7EMW4	NCLN	0.484267	77.66	12	6	9	332080	353820	0.00189229	0.000916375	4	4	2	3		54874	Nicalin OS=Homo sapiens OX=9606 GN=NCLN PE=1 SV=1
632	1641	Q969V3|NCLN_HUMAN	Q969V3	NCLN	0.484267	77.66	10	5	8	332080	353820	0.00189229	0.000916375	4	4	2	3		62974	Nicalin OS=Homo sapiens OX=9606 GN=NCLN PE=1 SV=2
443	999	Q8TCJ2|STT3B_HUMAN	Q8TCJ2	STT3B	0.135309	124.93	9	8	3	1187500	353520	0.00676674	0.000915598	7	6	6	4		93674	Dolichyl-diphosphooligosaccharide--protein glycosyltransferase subunit STT3B OS=Homo sapiens OX=9606 GN=STT3B PE=1 SV=1
820	2389	Q9H0V9|LMA2L_HUMAN	Q9H0V9	LMAN2L	9414.42	40.75	6	0	6		3725900	1.02501e-06	0.00964988	2	2	0	2	Carbamidomethylation	39711	VIP36-like protein OS=Homo sapiens OX=9606 GN=LMAN2L PE=1 SV=1
953	4257	P60059|SC61G_HUMAN	P60059	SEC61G	0.260444	31.54	19	19	19	599090	343290	0.0034138	0.000889103	1	1	1	1		7741	Protein transport protein Sec61 subunit gamma OS=Homo sapiens OX=9606 GN=SEC61G PE=1 SV=1
511	1046	Q6P1M0|S27A4_HUMAN	Q6P1M0	SLC27A4	0.643261	80.03	14	6	10	238370	337360	0.0013583	0.000873744	8	6	4	5	Carbamidomethylation	72064	Long-chain fatty acid transport protein 4 OS=Homo sapiens OX=9606 GN=SLC27A4 PE=1 SV=1
598	1979	P35269|T2FA_HUMAN	P35269	GTF2F1	1.35842	77.7	7	3	7	112760	337010	0.000642541	0.000872838	3	3	1	4	Acetylation (N-term)	58241	General transcription factor IIF subunit 1 OS=Homo sapiens OX=9606 GN=GTF2F1 PE=1 SV=2
1050	3246	tr|D6R9I9|D6R9I9_HUMAN	D6R9I9	ABCE1	1986.33	40.6	3	0	3		786120	1.02501e-06	0.00203601	1	1	0	1		47037	ATP-binding cassette sub-family E member 1 OS=Homo sapiens OX=9606 GN=ABCE1 PE=1 SV=1
1050	3247	P61221|ABCE1_HUMAN	P61221	ABCE1	1986.33	40.6	2	0	2		786120	1.02501e-06	0.00203601	1	1	0	1		67314	ATP-binding cassette sub-family E member 1 OS=Homo sapiens OX=9606 GN=ABCE1 PE=1 SV=1
926	3077	tr|B3KQV6|B3KQV6_HUMAN	B3KQV6	PPP2R1A	14.119	40.41	9	0	9		5587.8	1.02501e-06	1.44721e-05	2	2	0	2		45604	Serine/threonine-protein phosphatase 2A 65 kDa regulatory subunit A alpha isoform OS=Homo sapiens OX=9606 GN=PPP2R1A PE=1 SV=1
926	3078	P30153|2AAA_HUMAN	P30153	PPP2R1A	14.119	40.41	6	0	6		5587.8	1.02501e-06	1.44721e-05	2	2	0	2		65309	Serine/threonine-protein phosphatase 2A 65 kDa regulatory subunit A alpha isoform OS=Homo sapiens OX=9606 GN=PPP2R1A PE=1 SV=4
682	2748	tr|A0A0U1RRM1|A0A0U1RRM1_HUMAN	A0A0U1RRM1	GATAD2B	0.651225	61.69	7	7	2	229390	328670	0.00130713	0.000851238	2	2	4	1		63462	Transcriptional repressor p66-beta OS=Homo sapiens OX=9606 GN=GATAD2B PE=1 SV=1
682	2749	Q8WXI9|P66B_HUMAN	Q8WXI9	GATAD2B	0.651225	61.69	6	6	2	229390	328670	0.00130713	0.000851238	2	2	4	1		65261	Transcriptional repressor p66-beta OS=Homo sapiens OX=9606 GN=GATAD2B PE=1 SV=1
1169	3970	tr|A6NNI4|A6NNI4_HUMAN	A6NNI4	CD9	1119.02	40.22	6	0	6		442870	1.02501e-06	0.00114701	1	1	0	1		17764	Tetraspanin OS=Homo sapiens OX=9606 GN=CD9 PE=1 SV=1
1169	3971	tr|A0A2R8Y478|A0A2R8Y478_HUMAN	A0A2R8Y478	CD9	1119.02	40.22	6	0	6		442870	1.02501e-06	0.00114701	1	1	0	1		17680	Tetraspanin OS=Homo sapiens OX=9606 GN=CD9 PE=1 SV=1
1169	3972	P21926|CD9_HUMAN	P21926	CD9	1119.02	40.22	4	0	4		442870	1.02501e-06	0.00114701	1	1	0	1		25416	CD9 antigen OS=Homo sapiens OX=9606 GN=CD9 PE=1 SV=4
784	2756	tr|J3QW43|J3QW43_HUMAN	J3QW43	MPDU1	0.63982	52.41	12	5	12	229380	322900	0.00130708	0.000836294	2	2	1	2		20925	Mannose-P-dolichol utilization defect 1 protein OS=Homo sapiens OX=9606 GN=MPDU1 PE=1 SV=1
784	3036	tr|J3QS48|J3QS48_HUMAN	J3QS48	MPDU1	0.63982	52.41	24	10	24	229380	322900	0.00130708	0.000836294	2	2	1	2		10978	Mannose-P-dolichol utilization defect 1 protein OS=Homo sapiens OX=9606 GN=MPDU1 PE=1 SV=1
784	3037	tr|I3L295|I3L295_HUMAN	I3L295	MPDU1	0.63982	52.41	22	9	22	229380	322900	0.00130708	0.000836294	2	2	1	2		11802	Mannose-P-dolichol utilization defect 1 isoform 2 OS=Homo sapiens OX=9606 GN=MPDU1 PE=1 SV=1
784	3038	tr|J3KTK8|J3KTK8_HUMAN	J3KTK8	MPDU1	0.63982	52.41	21	9	21	229380	322900	0.00130708	0.000836294	2	2	1	2		12674	Mannose-P-dolichol utilization defect 1 protein (Fragment) OS=Homo sapiens OX=9606 GN=MPDU1 PE=1 SV=1
784	3039	tr|J3QQZ4|J3QQZ4_HUMAN	J3QQZ4	MPDU1	0.63982	52.41	16	7	16	229380	322900	0.00130708	0.000836294	2	2	1	2		16663	Mannose-P-dolichol utilization defect 1 protein (Fragment) OS=Homo sapiens OX=9606 GN=MPDU1 PE=1 SV=1
784	3040	tr|J3KT75|J3KT75_HUMAN	J3KT75	MPDU1	0.63982	52.41	16	6	16	229380	322900	0.00130708	0.000836294	2	2	1	2		16506	Mannose-P-dolichol utilization defect 1 protein (Fragment) OS=Homo sapiens OX=9606 GN=MPDU1 PE=1 SV=1
784	3041	tr|J3QRD5|J3QRD5_HUMAN	J3QRD5	MPDU1	0.63982	52.41	12	5	12	229380	322900	0.00130708	0.000836294	2	2	1	2		20710	Mannose-P-dolichol utilization defect 1 protein (Fragment) OS=Homo sapiens OX=9606 GN=MPDU1 PE=1 SV=8
784	3042	O75352|MPU1_HUMAN	O75352	MPDU1	0.63982	52.41	10	4	10	229380	322900	0.00130708	0.000836294	2	2	1	2		26638	Mannose-P-dolichol utilization defect 1 protein OS=Homo sapiens OX=9606 GN=MPDU1 PE=1 SV=2
811	3065	Q13144|EI2BE_HUMAN	Q13144	EIF2B5	0.922002	49.14	3	2	3	157590	319680	0.000897996	0.000827954	2	2	1	2		80380	Translation initiation factor eIF-2B subunit epsilon OS=Homo sapiens OX=9606 GN=EIF2B5 PE=1 SV=3
811	3066	tr|A0A3B3IUB1|A0A3B3IUB1_HUMAN	A0A3B3IUB1	EIF2B5	0.922002	49.14	3	2	3	157590	319680	0.000897996	0.000827954	2	2	1	2		81223	eIF-2B GDP-GTP exchange factor subunit epsilon OS=Homo sapiens OX=9606 GN=EIF2B5 PE=1 SV=1
740	2194	tr|J3QSD7|J3QSD7_HUMAN	J3QSD7	CDK12	0.58793	92.53	4	2	2	241500	312390	0.00137614	0.000809073	3	2	1	2	Carbamidomethylation	133658	Cyclin-dependent kinase 12 (Fragment) OS=Homo sapiens OX=9606 GN=CDK12 PE=1 SV=1
740	2195	Q9NYV4|CDK12_HUMAN	Q9NYV4	CDK12	0.58793	92.53	3	1	2	241500	312390	0.00137614	0.000809073	3	2	1	2	Carbamidomethylation	164154	Cyclin-dependent kinase 12 OS=Homo sapiens OX=9606 GN=CDK12 PE=1 SV=2
594	1643	Q9ULK4|MED23_HUMAN	Q9ULK4	MED23	0.873099	68.13	4	2	2	162070	311330	0.000923524	0.000806328	5	5	3	3		156473	Mediator of RNA polymerase II transcription subunit 23 OS=Homo sapiens OX=9606 GN=MED23 PE=1 SV=2
594	1644	tr|Q5JWT2|Q5JWT2_HUMAN	Q5JWT2	MED23	0.873099	68.13	4	2	2	162070	311330	0.000923524	0.000806328	5	5	3	3		157113	Mediator complex subunit 23 OS=Homo sapiens OX=9606 GN=MED23 PE=1 SV=1
748	2185	tr|M0QXS5|M0QXS5_HUMAN	M0QXS5	HNRNPL	1.40875	49.36	12	10	2	98739	306040	0.000562645	0.000792627	3	3	2	1	Carbamidomethylation	58481	Heterogeneous nuclear ribonucleoprotein L (Fragment) OS=Homo sapiens OX=9606 GN=HNRNPL PE=1 SV=1
748	2186	tr|A0A3B3ITJ4|A0A3B3ITJ4_HUMAN	A0A3B3ITJ4	HNRNPL	1.40875	49.36	12	9	2	98739	306040	0.000562645	0.000792627	3	3	2	1	Carbamidomethylation	59219	Heterogeneous nuclear ribonucleoprotein L (Fragment) OS=Homo sapiens OX=9606 GN=HNRNPL PE=1 SV=1
748	2187	P14866|HNRPL_HUMAN	P14866	HNRNPL	1.40875	49.36	11	9	2	98739	306040	0.000562645	0.000792627	3	3	2	1	Carbamidomethylation	64133	Heterogeneous nuclear ribonucleoprotein L OS=Homo sapiens OX=9606 GN=HNRNPL PE=1 SV=2
1169	3974	tr|G8JLH6|G8JLH6_HUMAN	G8JLH6	CD9	1119.02	40.22	4	0	4		442870	1.02501e-06	0.00114701	1	1	0	1		28124	Tetraspanin OS=Homo sapiens OX=9606 GN=CD9 PE=1 SV=2
735	2149	P08240|SRPRA_HUMAN	P08240	SRPRA	0.218535	54.91	5	3	1	629080	302470	0.00358469	0.000783381	3	3	2	1		69811	Signal recognition particle receptor subunit alpha OS=Homo sapiens OX=9606 GN=SRPRA PE=1 SV=2
642	2501	Q9P0I2|EMC3_HUMAN	Q9P0I2	EMC3	0.369091	66.88	8	8	8	369480	300040	0.00210541	0.000777088	2	2	2	3		29952	ER membrane protein complex subunit 3 OS=Homo sapiens OX=9606 GN=EMC3 PE=1 SV=3
662	1996	tr|A0A3B3ITZ9|A0A3B3ITZ9_HUMAN	A0A3B3ITZ9	THRAP3	0.504662	65.56	4	3	3	268540	298170	0.00153022	0.000772244	3	3	2	2		103523	Thyroid hormone receptor-associated protein 3 OS=Homo sapiens OX=9606 GN=THRAP3 PE=1 SV=1
662	1997	Q9Y2W1|TR150_HUMAN	Q9Y2W1	THRAP3	0.504662	65.56	4	3	3	268540	298170	0.00153022	0.000772244	3	3	2	2		108666	Thyroid hormone receptor-associated protein 3 OS=Homo sapiens OX=9606 GN=THRAP3 PE=1 SV=2
1060	3323	P51948|MAT1_HUMAN	P51948	MNAT1	96.6255	40.11	5	0	5		38241	1.02501e-06	9.90422e-05	1	1	0	1		35823	CDK-activating kinase assembly factor MAT1 OS=Homo sapiens OX=9606 GN=MNAT1 PE=1 SV=1
945	3994	tr|E9PPJ5|E9PPJ5_HUMAN	E9PPJ5	MDK	4.43981	40.08	8	8	8	125600	1226900	0.000715707	0.00317761	1	1	1	1	Carbamidomethylation	14374	Midkine (Fragment) OS=Homo sapiens OX=9606 GN=MDK PE=1 SV=1
945	3996	P21741|MK_HUMAN	P21741	MDK	4.43981	40.08	7	7	7	125600	1226900	0.000715707	0.00317761	1	1	1	1	Carbamidomethylation	15585	Midkine OS=Homo sapiens OX=9606 GN=MDK PE=1 SV=1
476	1238	tr|E9PII3|E9PII3_HUMAN	E9PII3	EPB41L2	0.317128	106.28	8	4	6	418770	292190	0.00238628	0.000756757	5	3	3	6	Carbamidomethylation	79257	Band 4.1-like protein 2 OS=Homo sapiens OX=9606 GN=EPB41L2 PE=1 SV=1
476	1240	tr|E9PK52|E9PK52_HUMAN	E9PK52	EPB41L2	0.317128	106.28	7	4	5	418770	292190	0.00238628	0.000756757	5	3	3	6	Carbamidomethylation	90997	Band 4.1-like protein 2 OS=Homo sapiens OX=9606 GN=EPB41L2 PE=1 SV=1
476	1241	tr|A0A2R8Y5B3|A0A2R8Y5B3_HUMAN	A0A2R8Y5B3	EPB41L2	0.317128	106.28	7	4	5	418770	292190	0.00238628	0.000756757	5	3	3	6	Carbamidomethylation	92127	Band 4.1-like protein 2 (Fragment) OS=Homo sapiens OX=9606 GN=EPB41L2 PE=1 SV=1
476	1243	tr|E9PHY5|E9PHY5_HUMAN	E9PHY5	EPB41L2	0.317128	106.28	6	3	4	418770	292190	0.00238628	0.000756757	5	3	3	6	Carbamidomethylation	104360	Band 4.1-like protein 2 OS=Homo sapiens OX=9606 GN=EPB41L2 PE=1 SV=1
476	1246	O43491|E41L2_HUMAN	O43491	EPB41L2	0.317128	106.28	6	3	4	418770	292190	0.00238628	0.000756757	5	3	3	6	Carbamidomethylation	112588	Band 4.1-like protein 2 OS=Homo sapiens OX=9606 GN=EPB41L2 PE=1 SV=1
547	1261	O95810|CAVN2_HUMAN	O95810	CAVIN2	0.211526	122.28	16	12	8	624250	290520	0.00355717	0.000752431	5	5	5	2		47173	Caveolae-associated protein 2 OS=Homo sapiens OX=9606 GN=CAVIN2 PE=1 SV=3
945	3997	tr|E9PLM6|E9PLM6_HUMAN	E9PLM6	MDK	4.43981	40.08	6	6	6	125600	1226900	0.000715707	0.00317761	1	1	1	1	Carbamidomethylation	16926	Midkine OS=Homo sapiens OX=9606 GN=MDK PE=1 SV=1
1170	3975	Q8TB61|S35B2_HUMAN	Q8TB61	SLC35B2	295.605	40.01	3	0	3		116990	1.02501e-06	0.000302998	1	1	0	1		47515	Adenosine 3'-phospho 5'-phosphosulfate transporter 1 OS=Homo sapiens OX=9606 GN=SLC35B2 PE=1 SV=1
734	1783	Q6P4R8|NFRKB_HUMAN	Q6P4R8	NFRKB	0.593624	89.82	4	2	2	217860	284540	0.00124143	0.000736943	4	4	3	2		139001	Nuclear factor related to kappa-B-binding protein OS=Homo sapiens OX=9606 GN=NFRKB PE=1 SV=2
765	2019	P35625|TIMP3_HUMAN	P35625	TIMP3	0.171177	73.21	24	18	5	749170	282150	0.004269	0.000730754	4	4	3	1	Carbamidomethylation	24145	Metalloproteinase inhibitor 3 OS=Homo sapiens OX=9606 GN=TIMP3 PE=1 SV=2
406	2158	P51991|ROA3_HUMAN	P51991	HNRNPA3	0.392595	77.01	12	10	4	325410	281080	0.00185428	0.000727982	4	3	10	3	Carbamidomethylation	39595	Heterogeneous nuclear ribonucleoprotein A3 OS=Homo sapiens OX=9606 GN=HNRNPA3 PE=1 SV=2
1171	3977	tr|A0A1B0GVC6|A0A1B0GVC6_HUMAN	A0A1B0GVC6	TBP	2238.95	39.98	4	0	4		886100	1.02501e-06	0.00229495	1	1	0	1		27137	TATA-box-binding protein OS=Homo sapiens OX=9606 GN=TBP PE=1 SV=1
1171	3979	tr|Q32MN6|Q32MN6_HUMAN	Q32MN6	TBP	2238.95	39.98	3	0	3		886100	1.02501e-06	0.00229495	1	1	0	1		31616	TATA-box-binding protein OS=Homo sapiens OX=9606 GN=TBP PE=1 SV=1
668	1998	Q9UG63|ABCF2_HUMAN	Q9UG63	ABCF2	0.258506	61.68	6	4	2	487890	277490	0.00278015	0.000718684	4	4	3	1		71290	ATP-binding cassette sub-family F member 2 OS=Homo sapiens OX=9606 GN=ABCF2 PE=1 SV=2
447	1538	P68431|H31_HUMAN	P68431	H3C1	1.34773	143.26	40	40	29	93069	275970	0.000530335	0.000714748	5	2	5	4	Carbamidomethylation	15404	Histone H3.1 OS=Homo sapiens OX=9606 GN=H3C1 PE=1 SV=2
1171	3981	P20226|TBP_HUMAN	P20226	TBP	2238.95	39.98	3	0	3		886100	1.02501e-06	0.00229495	1	1	0	1		37698	TATA-box-binding protein OS=Homo sapiens OX=9606 GN=TBP PE=1 SV=2
1171	3982	Q6SJ96|TBPL2_HUMAN	Q6SJ96	TBPL2	2238.95	39.98	3	0	3		886100	1.02501e-06	0.00229495	1	1	0	1		41525	TATA box-binding protein-like 2 OS=Homo sapiens OX=9606 GN=TBPL2 PE=2 SV=1
1173	3983	tr|D6RIB3|D6RIB3_HUMAN	D6RIB3	NAF1	181.711	39.7	24	0	24		71915	1.02501e-06	0.000186256	1	1	0	1		4946	H/ACA ribonucleoprotein complex subunit OS=Homo sapiens OX=9606 GN=NAF1 PE=1 SV=1
1173	3999	Q96HR8|NAF1_HUMAN	Q96HR8	NAF1	181.711	39.7	2	0	2		71915	1.02501e-06	0.000186256	1	1	0	1		53717	H/ACA ribonucleoprotein complex non-core subunit NAF1 OS=Homo sapiens OX=9606 GN=NAF1 PE=1 SV=2
863	2457	Q9BZI7|REN3B_HUMAN	Q9BZI7	UPF3B	1253.82	39.66	5	0	5		496220	1.02501e-06	0.00128518	2	2	0	2	Carbamidomethylation	57762	Regulator of nonsense transcripts 3B OS=Homo sapiens OX=9606 GN=UPF3B PE=1 SV=1
1081	4000	tr|E7ER40|E7ER40_HUMAN	E7ER40	PHF3	587.747	39.54	1	0	1		232610	1.02501e-06	0.000602448	1	1	0	1		96581	PHD finger protein 3 (Fragment) OS=Homo sapiens OX=9606 GN=PHF3 PE=1 SV=8
1081	4004	Q92576|PHF3_HUMAN	Q92576	PHF3	587.747	39.54	1	0	1		232610	1.02501e-06	0.000602448	1	1	0	1		229479	PHD finger protein 3 OS=Homo sapiens OX=9606 GN=PHF3 PE=1 SV=3
919	3002	tr|B7Z641|B7Z641_HUMAN	B7Z641	ATP6V0A1	199.416	39.19	2	0	2		78922	1.02501e-06	0.000204404	2	2	0	2		90500	V-type proton ATPase subunit a OS=Homo sapiens OX=9606 GN=ATP6V0A1 PE=1 SV=1
919	3003	tr|B7Z2A9|B7Z2A9_HUMAN	B7Z2A9	ATP6V0A1	199.416	39.19	2	0	2		78922	1.02501e-06	0.000204404	2	2	0	2		91157	V-type proton ATPase subunit a OS=Homo sapiens OX=9606 GN=ATP6V0A1 PE=1 SV=1
919	3004	Q93050|VPP1_HUMAN	Q93050	ATP6V0A1	199.416	39.19	2	0	2		78922	1.02501e-06	0.000204404	2	2	0	2		96413	V-type proton ATPase 116 kDa subunit a1 OS=Homo sapiens OX=9606 GN=ATP6V0A1 PE=1 SV=3
946	4005	Q96EC8|YIPF6_HUMAN	Q96EC8	YIPF6	1292.64	39.18	5	0	5		511580	1.02501e-06	0.00132497	1	1	0	2		26256	Protein YIPF6 OS=Homo sapiens OX=9606 GN=YIPF6 PE=1 SV=2
652	2196	tr|A0A6I8PS19|A0A6I8PS19_HUMAN	A0A6I8PS19	GNL3L	1.70463	63.85	6	6	4	69250	259720	0.000394608	0.000672661	3	2	3	2	Carbamidomethylation	58013	Guanine nucleotide binding protein-like 3 (Nucleolar)-like isoform CRA_b OS=Homo sapiens OX=9606 GN=GNL3L PE=1 SV=1
652	2199	Q9NVN8|GNL3L_HUMAN	Q9NVN8	GNL3L	1.70463	63.85	6	6	4	69250	259720	0.000394608	0.000672661	3	2	3	2	Carbamidomethylation	65573	Guanine nucleotide-binding protein-like 3-like protein OS=Homo sapiens OX=9606 GN=GNL3L PE=1 SV=1
808	3011	Q8WUY1|THEM6_HUMAN	Q8WUY1	THEM6	2.10516	38.87	8	4	8	317270	1469500	0.0018079	0.00380593	2	2	1	2	Carbamidomethylation	23865	Protein THEM6 OS=Homo sapiens OX=9606 GN=THEM6 PE=1 SV=2
866	2491	P50552|VASP_HUMAN	P50552	VASP	0.910198	67.03	7	4	3	127760	255850	0.000728015	0.000662638	2	2	1	1		39830	Vasodilator-stimulated phosphoprotein OS=Homo sapiens OX=9606 GN=VASP PE=1 SV=3
858	3391	P41567|EIF1_HUMAN	P41567	EIF1	0.914498	54.74	14	14	14	127040	255610	0.000723912	0.000662016	1	1	1	1		12732	Eukaryotic translation initiation factor 1 OS=Homo sapiens OX=9606 GN=EIF1 PE=1 SV=1
858	3392	tr|K7EM18|K7EM18_HUMAN	K7EM18	EIF1	0.914498	54.74	13	13	13	127040	255610	0.000723912	0.000662016	1	1	1	1		13608	Eukaryotic translation initiation factor 1 OS=Homo sapiens OX=9606 GN=EIF1 PE=1 SV=1
858	3627	O60739|EIF1B_HUMAN	O60739	EIF1B	0.914498	54.74	14	14	14	127040	255610	0.000723912	0.000662016	1	1	1	1		12824	Eukaryotic translation initiation factor 1b OS=Homo sapiens OX=9606 GN=EIF1B PE=1 SV=2
833	3223	O60244|MED14_HUMAN	O60244	MED14	0.977525	35.82	1	1	1	118570	255010	0.000675648	0.000660462	1	1	1	1		160606	Mediator of RNA polymerase II transcription subunit 14 OS=Homo sapiens OX=9606 GN=MED14 PE=1 SV=2
833	4101	tr|H7C017|H7C017_HUMAN	H7C017	MED14	0.977525	35.82	6	6	6	118570	255010	0.000675648	0.000660462	1	1	1	1		16819	Mediator of RNA polymerase II transcription subunit 14 (Fragment) OS=Homo sapiens OX=9606 GN=MED14 PE=1 SV=1
833	4105	tr|H7C3E5|H7C3E5_HUMAN	H7C3E5	MED14	0.977525	35.82	3	3	3	118570	255010	0.000675648	0.000660462	1	1	1	1		35916	Mediator of RNA polymerase II transcription subunit 14 (Fragment) OS=Homo sapiens OX=9606 GN=MED14 PE=1 SV=1
874	2896	tr|A0A087WUV8|A0A087WUV8_HUMAN	A0A087WUV8	BSG	24042.8	38.54	15	0	15		9515300	1.02501e-06	0.0246441	2	2	0	2		20542	Basigin OS=Homo sapiens OX=9606 GN=BSG PE=1 SV=1
1029	3427	Q03111|ENL_HUMAN	Q03111	MLLT1	2009.6	38.52	3	0	3		795330	1.02501e-06	0.00205986	1	1	0	2		62056	Protein ENL OS=Homo sapiens OX=9606 GN=MLLT1 PE=1 SV=2
1048	3238	tr|A0A0C4DGI3|A0A0C4DGI3_HUMAN	A0A0C4DGI3	CS	1135.75	38.42	3	0	3		449490	1.02501e-06	0.00116416	1	1	0	1		44703	Citrate synthase OS=Homo sapiens OX=9606 GN=CS PE=1 SV=1
665	1741	P42285|MTREX_HUMAN	P42285	MTREX	0.100774	67.81	4	3	1	1035900	229680	0.00590287	0.000594859	4	4	3	1		117805	Exosome RNA helicase MTR4 OS=Homo sapiens OX=9606 GN=MTREX PE=1 SV=3
1048	3239	tr|B4DJV2|B4DJV2_HUMAN	B4DJV2	CS	1135.75	38.42	2	0	2		449490	1.02501e-06	0.00116416	1	1	0	1		50432	Citrate synthase OS=Homo sapiens OX=9606 GN=CS PE=1 SV=1
1048	3240	O75390|CISY_HUMAN	O75390	CS	1135.75	38.42	2	0	2		449490	1.02501e-06	0.00116416	1	1	0	1		51712	Citrate synthase mitochondrial OS=Homo sapiens OX=9606 GN=CS PE=1 SV=2
1048	4028	tr|H0YIC4|H0YIC4_HUMAN	H0YIC4	CS	1135.75	38.42	9	0	9		449490	1.02501e-06	0.00116416	1	1	0	1		14123	Citrate synthase (Fragment) OS=Homo sapiens OX=9606 GN=CS PE=1 SV=1
198	449	Q9NQC3|RTN4_HUMAN	Q9NQC3	RTN4	0.608635	187.64	14	10	14	165440	221540	0.000942727	0.000573777	9	1	10	12	Carbamidomethylation; Acetylation (N-term)	129931	Reticulon-4 OS=Homo sapiens OX=9606 GN=RTN4 PE=1 SV=2
525	1173	tr|B4DY09|B4DY09_HUMAN	B4DY09	ILF2	0.0147621	135.48	24	24	10	6770200	219890	0.0385787	0.000569503	5	5	5	2	Carbamidomethylation	38910	Interleukin enhancer-binding factor 2 OS=Homo sapiens OX=9606 GN=ILF2 PE=1 SV=1
525	1174	Q12905|ILF2_HUMAN	Q12905	ILF2	0.0147621	135.48	22	22	9	6770200	219890	0.0385787	0.000569503	5	5	5	2	Carbamidomethylation	43062	Interleukin enhancer-binding factor 2 OS=Homo sapiens OX=9606 GN=ILF2 PE=1 SV=2
1176	4036	Q15165|PON2_HUMAN	Q15165	PON2	71.7193	38	5	0	5		28384	1.02501e-06	7.35131e-05	1	1	0	1		39381	Serum paraoxonase/arylesterase 2 OS=Homo sapiens OX=9606 GN=PON2 PE=1 SV=4
1023	3172	tr|A2A2N5|A2A2N5_HUMAN	A2A2N5	ZFP64	281.91	37.73	6	0	6		111570	1.02501e-06	0.00028896	1	1	0	1	Carbamidomethylation	25151	Zinc finger protein 64 (Fragment) OS=Homo sapiens OX=9606 GN=ZFP64 PE=1 SV=1
1023	3173	Q9NTW7|ZF64B_HUMAN	Q9NTW7	ZFP64	281.91	37.73	2	0	2		111570	1.02501e-06	0.00028896	1	1	0	1	Carbamidomethylation	72217	Zinc finger protein 64 OS=Homo sapiens OX=9606 GN=ZFP64 PE=1 SV=3
767	2080	P52907|CAZA1_HUMAN	P52907	CAPZA1	0.506309	76.94	14	9	5	192170	214070	0.00109504	0.00055443	3	3	2	1		32923	F-actin-capping protein subunit alpha-1 OS=Homo sapiens OX=9606 GN=CAPZA1 PE=1 SV=3
1023	3366	tr|A2A2N6|A2A2N6_HUMAN	A2A2N6	ZFP64	281.91	37.73	10	0	10		111570	1.02501e-06	0.00028896	1	1	0	1	Carbamidomethylation	14598	Zinc finger protein 64 OS=Homo sapiens OX=9606 GN=ZFP64 PE=1 SV=1
1177	4042	Q96JJ7|TMX3_HUMAN	Q96JJ7	TMX3	109.115	37.55	3	0	3		43184	1.02501e-06	0.000111844	1	1	0	1		51872	Protein disulfide-isomerase TMX3 OS=Homo sapiens OX=9606 GN=TMX3 PE=1 SV=2
850	4051	tr|K7EQI9|K7EQI9_HUMAN	K7EQI9	RETREG3	2.04407	37.5	4	4	4	259690	1167900	0.00147979	0.0030248	1	1	1	1		40779	Reticulophagy regulator 3 OS=Homo sapiens OX=9606 GN=RETREG3 PE=1 SV=1
1179	4077	tr|H0Y873|H0Y873_HUMAN	H0Y873	AGAP3	707.819	36.9	3	0	3		280130	1.02501e-06	0.000725522	1	1	0	1		43467	Arf-GAP with GTPase ANK repeat and PH domain-containing protein 3 (Fragment) OS=Homo sapiens OX=9606 GN=AGAP3 PE=1 SV=1
1179	4078	Q96P47|AGAP3_HUMAN	Q96P47	AGAP3	707.819	36.9	1	0	1		280130	1.02501e-06	0.000725522	1	1	0	1		95044	Arf-GAP with GTPase ANK repeat and PH domain-containing protein 3 OS=Homo sapiens OX=9606 GN=AGAP3 PE=1 SV=2
1180	4090	Q9UKN8|TF3C4_HUMAN	Q9UKN8	GTF3C4	512.299	36.66	1	0	1		202750	1.02501e-06	0.000525112	1	1	0	1		91982	General transcription factor 3C polypeptide 4 OS=Homo sapiens OX=9606 GN=GTF3C4 PE=1 SV=2
877	3048	Q9UKV5|AMFR_HUMAN	Q9UKV5	AMFR	4246.96	36.13	3	0	3		1680800	1.02501e-06	0.00435318	2	2	0	2		72996	E3 ubiquitin-protein ligase AMFR OS=Homo sapiens OX=9606 GN=AMFR PE=1 SV=2
1059	3316	Q8IWX8|CHERP_HUMAN	Q8IWX8	CHERP	311.169	36.1	1	0	1		123150	1.02501e-06	0.000318952	1	1	0	1		103702	Calcium homeostasis endoplasmic reticulum protein OS=Homo sapiens OX=9606 GN=CHERP PE=1 SV=3
1059	3317	tr|J3QK89|J3QK89_HUMAN	J3QK89	CHERP	311.169	36.1	1	0	1		123150	1.02501e-06	0.000318952	1	1	0	1		104934	Calcium homeostasis endoplasmic reticulum protein OS=Homo sapiens OX=9606 GN=CHERP PE=1 SV=1
1183	4152	Q10589|BST2_HUMAN	Q10589	BST2	1665.66	34.79	8	0	8		659210	1.02501e-06	0.00170732	1	1	0	1		19769	Bone marrow stromal antigen 2 OS=Homo sapiens OX=9606 GN=BST2 PE=1 SV=1
1083	4156	Q9HCM4|E41L5_HUMAN	Q9HCM4	EPB41L5	237.439	34.63	2	0	2		93970	1.02501e-06	0.000243377	1	1	0	1		81856	Band 4.1-like protein 5 OS=Homo sapiens OX=9606 GN=EPB41L5 PE=1 SV=3
739	1746	O00203|AP3B1_HUMAN	O00203	AP3B1	0.238275	63.18	5	3	2	388140	203480	0.00221174	0.000527002	4	4	2	2		121320	AP-3 complex subunit beta-1 OS=Homo sapiens OX=9606 GN=AP3B1 PE=1 SV=3
1030	3449	tr|F8VQW0|F8VQW0_HUMAN	F8VQW0	TMBIM6	408.626	34.3	20	0	20		161720	1.02501e-06	0.000418846	1	1	0	1		4776	Bax inhibitor 1 (Fragment) OS=Homo sapiens OX=9606 GN=TMBIM6 PE=1 SV=1
1030	3450	tr|F8VX73|F8VX73_HUMAN	F8VX73	TMBIM6	408.626	34.3	18	0	18		161720	1.02501e-06	0.000418846	1	1	0	1		4975	Bax inhibitor 1 (Fragment) OS=Homo sapiens OX=9606 GN=TMBIM6 PE=1 SV=1
1030	3456	tr|F8VPI1|F8VPI1_HUMAN	F8VPI1	TMBIM6	408.626	34.3	9	0	9		161720	1.02501e-06	0.000418846	1	1	0	1		9957	Bax inhibitor 1 (Fragment) OS=Homo sapiens OX=9606 GN=TMBIM6 PE=1 SV=1
683	1589	tr|A0A0R4J2E8|A0A0R4J2E8_HUMAN	A0A0R4J2E8	MATR3	0.119136	142.05	11	7	4	771710	202280	0.00439744	0.000523894	4	4	3	1	Carbamidomethylation	94623	Matrin-3 OS=Homo sapiens OX=9606 GN=MATR3 PE=1 SV=1
683	1590	P43243|MATR3_HUMAN	P43243	MATR3	0.119136	142.05	11	7	4	771710	202280	0.00439744	0.000523894	4	4	3	1	Carbamidomethylation	94623	Matrin-3 OS=Homo sapiens OX=9606 GN=MATR3 PE=1 SV=2
683	1591	tr|A8MXP9|A8MXP9_HUMAN	A8MXP9	MATR3	0.119136	142.05	10	7	3	771710	202280	0.00439744	0.000523894	4	4	3	1	Carbamidomethylation	99967	Matrin-3 OS=Homo sapiens OX=9606 GN=MATR3 PE=1 SV=1
1030	3457	tr|F8W201|F8W201_HUMAN	F8W201	TMBIM6	408.626	34.3	8	0	8		161720	1.02501e-06	0.000418846	1	1	0	1		10594	Bax inhibitor 1 (Fragment) OS=Homo sapiens OX=9606 GN=TMBIM6 PE=1 SV=8
614	1723	P63104|1433Z_HUMAN	P63104	YWHAZ	0.105775	83.2	20	17	7	855100	199000	0.00487262	0.000515399	4	4	4	2		27745	14-3-3 protein zeta/delta OS=Homo sapiens OX=9606 GN=YWHAZ PE=1 SV=1
614	1724	tr|E7EX29|E7EX29_HUMAN	E7EX29	YWHAZ	0.105775	83.2	20	17	7	855100	199000	0.00487262	0.000515399	4	4	4	2		28037	14-3-3 protein zeta/delta (Fragment) OS=Homo sapiens OX=9606 GN=YWHAZ PE=1 SV=1
1030	3458	tr|F8W086|F8W086_HUMAN	F8W086	TMBIM6	408.626	34.3	7	0	7		161720	1.02501e-06	0.000418846	1	1	0	1		11822	Bax inhibitor 1 (Fragment) OS=Homo sapiens OX=9606 GN=TMBIM6 PE=1 SV=1
1030	3459	tr|F8VR05|F8VR05_HUMAN	F8VR05	TMBIM6	408.626	34.3	7	0	7		161720	1.02501e-06	0.000418846	1	1	0	1		12317	Bax inhibitor 1 OS=Homo sapiens OX=9606 GN=TMBIM6 PE=1 SV=1
878	3051	tr|D6RCL3|D6RCL3_HUMAN	D6RCL3	DIMT1	0.50744	36.75	14	14	6	177070	197690	0.001009	0.000512007	2	2	2	1		17070	rRNA adenine N(6)-methyltransferase OS=Homo sapiens OX=9606 GN=DIMT1 PE=1 SV=1
878	3052	tr|A0A0C4DGB1|A0A0C4DGB1_HUMAN	A0A0C4DGB1	DIMT1	0.50744	36.75	8	8	4	177070	197690	0.001009	0.000512007	2	2	2	1		30844	rRNA adenine N(6)-methyltransferase OS=Homo sapiens OX=9606 GN=DIMT1 PE=1 SV=1
878	3053	Q9UNQ2|DIM1_HUMAN	Q9UNQ2	DIMT1	0.50744	36.75	7	7	3	177070	197690	0.001009	0.000512007	2	2	2	1		35236	Probable dimethyladenosine transferase OS=Homo sapiens OX=9606 GN=DIMT1 PE=1 SV=1
878	3054	tr|A0A494C0G7|A0A494C0G7_HUMAN	A0A494C0G7	DIMT1	0.50744	36.75	7	7	3	177070	197690	0.001009	0.000512007	2	2	2	1		35692	rRNA adenine N(6)-methyltransferase OS=Homo sapiens OX=9606 GN=DIMT1 PE=1 SV=1
1030	3460	tr|F8VQQ5|F8VQQ5_HUMAN	F8VQQ5	TMBIM6	408.626	34.3	6	0	6		161720	1.02501e-06	0.000418846	1	1	0	1		14180	Bax inhibitor 1 (Fragment) OS=Homo sapiens OX=9606 GN=TMBIM6 PE=1 SV=1
1025	3193	tr|Q5QPR4|Q5QPR4_HUMAN	Q5QPR4	CDK11A	0.423185	23.54	3	1	1	203990	189930	0.0011624	0.000491909	2	2	1	1		86824	Cyclin-dependent kinase 11A OS=Homo sapiens OX=9606 GN=CDK11A PE=1 SV=1
1025	3194	tr|A0A0D9SEI3|A0A0D9SEI3_HUMAN	A0A0D9SEI3	CDK11B	0.423185	23.54	3	1	1	203990	189930	0.0011624	0.000491909	2	2	1	1		89438	Cyclin-dependent kinase 11B OS=Homo sapiens OX=9606 GN=CDK11B PE=1 SV=1
1025	3195	tr|Q5QPR3|Q5QPR3_HUMAN	Q5QPR3	CDK11A	0.423185	23.54	3	1	1	203990	189930	0.0011624	0.000491909	2	2	1	1		91007	Cyclin-dependent kinase 11A OS=Homo sapiens OX=9606 GN=CDK11A PE=1 SV=1
1025	3196	tr|A0A0D9SER5|A0A0D9SER5_HUMAN	A0A0D9SER5	CDK11B	0.423185	23.54	3	1	1	203990	189930	0.0011624	0.000491909	2	2	1	1		90232	Cyclin-dependent kinase 11B OS=Homo sapiens OX=9606 GN=CDK11B PE=1 SV=1
1025	3197	Q9UQ88|CD11A_HUMAN	Q9UQ88	CDK11A	0.423185	23.54	3	1	1	203990	189930	0.0011624	0.000491909	2	2	1	1		91362	Cyclin-dependent kinase 11A OS=Homo sapiens OX=9606 GN=CDK11A PE=1 SV=4
1025	3198	tr|A0A0D9SEN2|A0A0D9SEN2_HUMAN	A0A0D9SEN2	CDK11B	0.423185	23.54	3	1	1	203990	189930	0.0011624	0.000491909	2	2	1	1		90626	Cyclin-dependent kinase 11B OS=Homo sapiens OX=9606 GN=CDK11B PE=1 SV=1
1025	3199	P21127|CD11B_HUMAN	P21127	CDK11B	0.423185	23.54	3	1	1	203990	189930	0.0011624	0.000491909	2	2	1	1		92620	Cyclin-dependent kinase 11B OS=Homo sapiens OX=9606 GN=CDK11B PE=1 SV=4
1030	3461	tr|F8VSI7|F8VSI7_HUMAN	F8VSI7	TMBIM6	408.626	34.3	6	0	6		161720	1.02501e-06	0.000418846	1	1	0	1		15154	Bax inhibitor 1 (Fragment) OS=Homo sapiens OX=9606 GN=TMBIM6 PE=1 SV=1
1030	3462	tr|F8VVJ4|F8VVJ4_HUMAN	F8VVJ4	TMBIM6	408.626	34.3	6	0	6		161720	1.02501e-06	0.000418846	1	1	0	1		15892	Bax inhibitor 1 (Fragment) OS=Homo sapiens OX=9606 GN=TMBIM6 PE=1 SV=1
983	3010	P60228|EIF3E_HUMAN	P60228	EIF3E	1.09559	29.49	6	4	2	78416	189020	0.000446838	0.000489552	2	2	2	1		52221	Eukaryotic translation initiation factor 3 subunit E OS=Homo sapiens OX=9606 GN=EIF3E PE=1 SV=1
983	3109	tr|H0YBR5|H0YBR5_HUMAN	H0YBR5	EIF3E	1.09559	29.49	16	11	5	78416	189020	0.000446838	0.000489552	2	2	2	1		20265	Eukaryotic translation initiation factor 3 subunit E (Fragment) OS=Homo sapiens OX=9606 GN=EIF3E PE=1 SV=1
1030	3465	P55061|BI1_HUMAN	P55061	TMBIM6	408.626	34.3	3	0	3		161720	1.02501e-06	0.000418846	1	1	0	1		26538	Bax inhibitor 1 OS=Homo sapiens OX=9606 GN=TMBIM6 PE=1 SV=2
610	1606	Q8NHH9|ATLA2_HUMAN	Q8NHH9	ATL2	0.12894	77.87	11	5	6	660690	187430	0.00376481	0.000485434	4	4	3	2	Carbamidomethylation	66229	Atlastin-2 OS=Homo sapiens OX=9606 GN=ATL2 PE=1 SV=2
610	1624	tr|B5MCN0|B5MCN0_HUMAN	B5MCN0	ATL2	0.12894	77.87	15	7	8	660690	187430	0.00376481	0.000485434	4	4	3	2	Carbamidomethylation	47400	Atlastin-2 OS=Homo sapiens OX=9606 GN=ATL2 PE=1 SV=1
722	2242	O00148|DX39A_HUMAN	O00148	DDX39A	0.073479	46.01	9	9	2	1143100	184800	0.00651373	0.000478622	3	3	3	1	Carbamidomethylation	49130	ATP-dependent RNA helicase DDX39A OS=Homo sapiens OX=9606 GN=DDX39A PE=1 SV=2
794	2193	Q7L576|CYFP1_HUMAN	Q7L576	CYFIP1	0.620369	59.34	4	3	1	135320	184700	0.000771094	0.000478363	3	3	2	1		145182	Cytoplasmic FMR1-interacting protein 1 OS=Homo sapiens OX=9606 GN=CYFIP1 PE=1 SV=1
645	1639	Q15233|NONO_HUMAN	Q15233	NONO	0.0721394	86.8	10	7	6	1147000	182050	0.00653595	0.0004715	4	4	3	2	Carbamidomethylation	54232	Non-POU domain-containing octamer-binding protein OS=Homo sapiens OX=9606 GN=NONO PE=1 SV=4
209	635	P08779|K1C16_HUMAN	P08779	KRT16	0.858088	128.36	16	14	14	95496	180290	0.000544165	0.000466942	11	1	11	10	Carbamidomethylation	51268	Keratin type I cytoskeletal 16 OS=Homo sapiens OX=9606 GN=KRT16 PE=1 SV=4
678	2198	Q9Y2P8|RCL1_HUMAN	Q9Y2P8	RCL1	0.931774	72.5	10	4	10	86227	176770	0.000491348	0.000457825	3	3	1	4	Carbamidomethylation; Acetylation (N-term)	40843	RNA 3'-terminal phosphate cyclase-like protein OS=Homo sapiens OX=9606 GN=RCL1 PE=1 SV=3
1030	4182	tr|F8W1G3|F8W1G3_HUMAN	F8W1G3	TMBIM6	408.626	34.3	50	0	50		161720	1.02501e-06	0.000418846	1	1	0	1		1985	Bax inhibitor 1 (Fragment) OS=Homo sapiens OX=9606 GN=TMBIM6 PE=1 SV=1
1067	3387	Q8IUH4|ZDH13_HUMAN	Q8IUH4	ZDHHC13	964.916	34.27	2	0	2		381880	1.02501e-06	0.000989049	1	1	0	1		70861	Palmitoyltransferase ZDHHC13 OS=Homo sapiens OX=9606 GN=ZDHHC13 PE=1 SV=3
1067	4183	tr|F8VPW2|F8VPW2_HUMAN	F8VPW2	ZDHHC17	964.916	34.27	8	0	8		381880	1.02501e-06	0.000989049	1	1	0	1		14440	Protein S-acyltransferase (Fragment) OS=Homo sapiens OX=9606 GN=ZDHHC17 PE=1 SV=8
1067	4184	tr|H0YI74|H0YI74_HUMAN	H0YI74	ZDHHC17	964.916	34.27	6	0	6		381880	1.02501e-06	0.000989049	1	1	0	1		17322	Protein S-acyltransferase (Fragment) OS=Homo sapiens OX=9606 GN=ZDHHC17 PE=1 SV=1
1067	4185	tr|H0YIK0|H0YIK0_HUMAN	H0YIK0	ZDHHC17	964.916	34.27	5	0	5		381880	1.02501e-06	0.000989049	1	1	0	1		22548	Protein S-acyltransferase (Fragment) OS=Homo sapiens OX=9606 GN=ZDHHC17 PE=1 SV=1
1067	4188	Q8IUH5|ZDH17_HUMAN	Q8IUH5	ZDHHC17	964.916	34.27	2	0	2		381880	1.02501e-06	0.000989049	1	1	0	1		72640	Palmitoyltransferase ZDHHC17 OS=Homo sapiens OX=9606 GN=ZDHHC17 PE=1 SV=2
997	3131	Q8NI27|THOC2_HUMAN	Q8NI27	THOC2	125.895	33.67	1	0	1		49825	1.02501e-06	0.000129044	1	1	0	1		182774	THO complex subunit 2 OS=Homo sapiens OX=9606 GN=THOC2 PE=1 SV=2
997	3144	tr|A0A0C4DG98|A0A0C4DG98_HUMAN	A0A0C4DG98	THOC2	125.895	33.67	1	0	1		49825	1.02501e-06	0.000129044	1	1	0	1		169581	THO complex subunit 2 OS=Homo sapiens OX=9606 GN=THOC2 PE=1 SV=1
751	2244	Q15648|MED1_HUMAN	Q15648	MED1	0.375154	58.97	2	1	1	202920	167490	0.0011563	0.00043379	3	3	2	1		168477	Mediator of RNA polymerase II transcription subunit 1 OS=Homo sapiens OX=9606 GN=MED1 PE=1 SV=4
1046	3187	tr|E5RGS2|E5RGS2_HUMAN	E5RGS2	REEP4	2281.5	33.63	4	0	4		902940	1.02501e-06	0.00233857	1	1	0	1		28214	Receptor expression-enhancing protein OS=Homo sapiens OX=9606 GN=REEP4 PE=1 SV=1
1046	3188	Q9H6H4|REEP4_HUMAN	Q9H6H4	REEP4	2281.5	33.63	4	0	4		902940	1.02501e-06	0.00233857	1	1	0	1		29395	Receptor expression-enhancing protein 4 OS=Homo sapiens OX=9606 GN=REEP4 PE=1 SV=1
614	1747	tr|B0AZS6|B0AZS6_HUMAN	B0AZS6	YWHAZ	0.0864216	83.2	24	24	6	855100	162590	0.00487262	0.000421099	3	3	4	1		19072	14-3-3 protein zeta/delta OS=Homo sapiens OX=9606 GN=YWHAZ PE=1 SV=1
1076	3464	Q9NX62|IMPA3_HUMAN	Q9NX62	BPNT2	1064.92	33.55	3	0	3		421460	1.02501e-06	0.00109156	1	1	0	1		38681	Golgi-resident adenosine 3' 5'-bisphosphate 3'-phosphatase OS=Homo sapiens OX=9606 GN=BPNT2 PE=1 SV=1
1188	4203	Q12788|TBL3_HUMAN	Q12788	TBL3	244.976	33.37	2	0	2		96953	1.02501e-06	0.000251103	1	1	0	1		89035	Transducin beta-like protein 3 OS=Homo sapiens OX=9606 GN=TBL3 PE=1 SV=2
1190	4211	tr|Q5T911|Q5T911_HUMAN	Q5T911	MED4	371.584	33.28	4	0	4		147060	1.02501e-06	0.000380878	1	1	0	1		27077	Mediator of RNA polymerase II transcription subunit 4 (Fragment) OS=Homo sapiens OX=9606 GN=MED4 PE=1 SV=1
1190	4214	Q9NPJ6|MED4_HUMAN	Q9NPJ6	MED4	371.584	33.28	3	0	3		147060	1.02501e-06	0.000380878	1	1	0	1		29745	Mediator of RNA polymerase II transcription subunit 4 OS=Homo sapiens OX=9606 GN=MED4 PE=1 SV=1
1000	3245	Q5C9Z4|NOM1_HUMAN	Q5C9Z4	NOM1	504.946	32.83	1	0	1		199840	1.02501e-06	0.000517575	1	1	0	1		96257	Nucleolar MIF4G domain-containing protein 1 OS=Homo sapiens OX=9606 GN=NOM1 PE=1 SV=1
1084	4234	P05204|HMGN2_HUMAN	P05204	HMGN2	2269.55	32.65	12	0	12		898210	1.02501e-06	0.00232632	1	1	0	1		9393	Non-histone chromosomal protein HMG-17 OS=Homo sapiens OX=9606 GN=HMGN2 PE=1 SV=3
851	3118	Q9ULC4|MCTS1_HUMAN	Q9ULC4	MCTS1	3338.6	32.6	7	7	7	0	1321300	1.02501e-06	0.0034221	1	1	1	1		20555	Malignant T-cell-amplified sequence 1 OS=Homo sapiens OX=9606 GN=MCTS1 PE=1 SV=1
851	4235	tr|A0A3B3IRV3|A0A3B3IRV3_HUMAN	A0A3B3IRV3	MCTS2P	3338.6	32.6	7	7	7	0	1321300	1.02501e-06	0.0034221	1	1	1	1		20343	Malignant T-cell-amplified sequence OS=Homo sapiens OX=9606 GN=MCTS2P PE=1 SV=1
1192	4247	P17275|JUNB_HUMAN	P17275	JUNB	30960.3	31.99	4	0	4		12253000	1.02501e-06	0.0317346	1	1	0	1		35879	Transcription factor jun-B OS=Homo sapiens OX=9606 GN=JUNB PE=1 SV=1
1065	3367	O95478|NSA2_HUMAN	O95478	NSA2	153.525	30.64	4	0	4		60760	1.02501e-06	0.000157365	1	1	0	1	Carbamidomethylation	30065	Ribosome biogenesis protein NSA2 homolog OS=Homo sapiens OX=9606 GN=NSA2 PE=1 SV=1
1194	4280	tr|E9PLA9|E9PLA9_HUMAN	E9PLA9	CAPRIN1	2068.73	30.47	6	0	6		818730	1.02501e-06	0.00212047	1	1	0	1		20236	Caprin-1 (Fragment) OS=Homo sapiens OX=9606 GN=CAPRIN1 PE=1 SV=1
1194	4281	tr|G3V153|G3V153_HUMAN	G3V153	CAPRIN1	2068.73	30.47	2	0	2		818730	1.02501e-06	0.00212047	1	1	0	1		70353	Caprin-1 OS=Homo sapiens OX=9606 GN=CAPRIN1 PE=1 SV=1
1194	4282	Q14444|CAPR1_HUMAN	Q14444	CAPRIN1	2068.73	30.47	2	0	2		818730	1.02501e-06	0.00212047	1	1	0	1		78366	Caprin-1 OS=Homo sapiens OX=9606 GN=CAPRIN1 PE=1 SV=2
1196	4295	O43292|GPAA1_HUMAN	O43292	GPAA1	59846.1	30.39	1	0	1		23685000	1.02501e-06	0.0613429	1	1	0	1		67623	Glycosylphosphatidylinositol anchor attachment 1 protein OS=Homo sapiens OX=9606 GN=GPAA1 PE=1 SV=3
712	1885	P62306|RUXF_HUMAN	P62306	SNRPF	0.366291	80.48	50	50	9	196650	158480	0.00112057	0.000410455	3	3	3	1	Carbamidomethylation	9725	Small nuclear ribonucleoprotein F OS=Homo sapiens OX=9606 GN=SNRPF PE=1 SV=1
759	2546	Q5QJE6|TDIF2_HUMAN	Q5QJE6	DNTTIP2	1.44542	69.51	4	2	4	49812	158410	0.000283844	0.000410273	2	2	1	2		84469	Deoxynucleotidyltransferase terminal-interacting protein 2 OS=Homo sapiens OX=9606 GN=DNTTIP2 PE=1 SV=2
774	2284	tr|Q5LJB0|Q5LJB0_HUMAN	Q5LJB0	UCHL5	0.554115	60.33	15	3	12	126630	154380	0.000721576	0.000399836	3	3	1	2	Carbamidomethylation	29116	Ubiquitin carboxyl-terminal hydrolase (Fragment) OS=Homo sapiens OX=9606 GN=UCHL5 PE=1 SV=1
512	1103	tr|A0A2R8Y5G6|A0A2R8Y5G6_HUMAN	A0A2R8Y5G6	DDX3X	0.643888	87.55	9	6	5	106490	150860	0.000606812	0.000390719	6	2	4	3		69048	RNA helicase OS=Homo sapiens OX=9606 GN=DDX3X PE=1 SV=1
512	1104	tr|F6S8Q4|F6S8Q4_HUMAN	F6S8Q4	DDX3X	0.643888	87.55	9	6	4	106490	150860	0.000606812	0.000390719	6	2	4	3		69356	RNA helicase OS=Homo sapiens OX=9606 GN=DDX3X PE=1 SV=1
512	1106	tr|A0A0D9SFB3|A0A0D9SFB3_HUMAN	A0A0D9SFB3	DDX3X	0.643888	87.55	9	5	4	106490	150860	0.000606812	0.000390719	6	2	4	3		70840	RNA helicase OS=Homo sapiens OX=9606 GN=DDX3X PE=1 SV=1
512	1107	tr|A0A2R8YF78|A0A2R8YF78_HUMAN	A0A2R8YF78	DDX3X	0.643888	87.55	9	5	4	106490	150860	0.000606812	0.000390719	6	2	4	3		70940	RNA helicase OS=Homo sapiens OX=9606 GN=DDX3X PE=1 SV=1
512	1108	tr|A0A0D9SG12|A0A0D9SG12_HUMAN	A0A0D9SG12	DDX3X	0.643888	87.55	9	5	4	106490	150860	0.000606812	0.000390719	6	2	4	3		71541	RNA helicase OS=Homo sapiens OX=9606 GN=DDX3X PE=1 SV=1
512	1109	tr|A0A2R8YCW1|A0A2R8YCW1_HUMAN	A0A2R8YCW1	DDX3X	0.643888	87.55	9	5	4	106490	150860	0.000606812	0.000390719	6	2	4	3		71694	RNA helicase OS=Homo sapiens OX=9606 GN=DDX3X PE=1 SV=1
512	1110	tr|A0A2R8YFR4|A0A2R8YFR4_HUMAN	A0A2R8YFR4	DDX3X	0.643888	87.55	8	5	4	106490	150860	0.000606812	0.000390719	6	2	4	3		73127	RNA helicase OS=Homo sapiens OX=9606 GN=DDX3X PE=1 SV=1
512	1111	tr|A0A2U3TZJ9|A0A2U3TZJ9_HUMAN	A0A2U3TZJ9	DDX3X	0.643888	87.55	8	5	4	106490	150860	0.000606812	0.000390719	6	2	4	3		73215	RNA helicase OS=Homo sapiens OX=9606 GN=DDX3X PE=1 SV=1
512	1112	tr|A0A2R8YFS5|A0A2R8YFS5_HUMAN	A0A2R8YFS5	DDX3X	0.643888	87.55	8	5	4	106490	150860	0.000606812	0.000390719	6	2	4	3		73156	RNA helicase OS=Homo sapiens OX=9606 GN=DDX3X PE=1 SV=1
512	1113	tr|A0A2R8Y4A4|A0A2R8Y4A4_HUMAN	A0A2R8Y4A4	DDX3X	0.643888	87.55	8	5	4	106490	150860	0.000606812	0.000390719	6	2	4	3		73244	RNA helicase OS=Homo sapiens OX=9606 GN=DDX3X PE=1 SV=1
512	1114	O00571|DDX3X_HUMAN	O00571	DDX3X	0.643888	87.55	8	5	4	106490	150860	0.000606812	0.000390719	6	2	4	3		73244	ATP-dependent RNA helicase DDX3X OS=Homo sapiens OX=9606 GN=DDX3X PE=1 SV=3
512	1115	tr|A0A2R8Y645|A0A2R8Y645_HUMAN	A0A2R8Y645	DDX3X	0.643888	87.55	8	5	4	106490	150860	0.000606812	0.000390719	6	2	4	3		79475	RNA helicase OS=Homo sapiens OX=9606 GN=DDX3X PE=1 SV=1
512	1116	tr|A0A0D9SF53|A0A0D9SF53_HUMAN	A0A0D9SF53	DDX3X	0.643888	87.55	8	5	4	106490	150860	0.000606812	0.000390719	6	2	4	3		81477	RNA helicase OS=Homo sapiens OX=9606 GN=DDX3X PE=1 SV=1
1197	4310	tr|G3V3B0|G3V3B0_HUMAN	G3V3B0	ACIN1	511.389	30.27	3	0	3		202390	1.02501e-06	0.000524179	1	1	0	1		67495	Apoptotic chromatin condensation inducer in the nucleus OS=Homo sapiens OX=9606 GN=ACIN1 PE=1 SV=1
1197	4311	Q9UKV3|ACINU_HUMAN	Q9UKV3	ACIN1	511.389	30.27	1	0	1		202390	1.02501e-06	0.000524179	1	1	0	1		151861	Apoptotic chromatin condensation inducer in the nucleus OS=Homo sapiens OX=9606 GN=ACIN1 PE=1 SV=2
881	3211	tr|I3L0M9|I3L0M9_HUMAN	I3L0M9	ELOB	4.7043	30	14	9	5	67527	698920	0.000384789	0.00181017	2	2	1	1		15602	Elongin-B (Fragment) OS=Homo sapiens OX=9606 GN=ELOB PE=1 SV=1
881	3279	tr|B8ZZU8|B8ZZU8_HUMAN	B8ZZU8	ELOB	4.7043	30	17	11	6	67527	698920	0.000384789	0.00181017	2	2	1	1		12527	Elongin-B OS=Homo sapiens OX=9606 GN=ELOB PE=1 SV=1
881	3282	Q15370|ELOB_HUMAN	Q15370	ELOB	4.7043	30	16	10	6	67527	698920	0.000384789	0.00181017	2	2	1	1		13133	Elongin-B OS=Homo sapiens OX=9606 GN=ELOB PE=1 SV=1
965	4595	Q01831|XPC_HUMAN	Q01831	XPC	425.859	29.93	2	0	2		168540	1.02501e-06	0.00043651	2	2	0	2		105953	DNA repair protein complementing XP-C cells OS=Homo sapiens OX=9606 GN=XPC PE=1 SV=4
857	3329	tr|B8ZZW2|B8ZZW2_HUMAN	B8ZZW2	GCC2	172.817	29.9	2	0	2		68395	1.02501e-06	0.000177139	2	1	0	3		107098	GRIP and coiled-coil domain-containing protein 2 (Fragment) OS=Homo sapiens OX=9606 GN=GCC2 PE=1 SV=1
857	3467	Q8IWJ2|GCC2_HUMAN	Q8IWJ2	GCC2	172.817	29.9	1	0	1		68395	1.02501e-06	0.000177139	2	1	0	3		195908	GRIP and coiled-coil domain-containing protein 2 OS=Homo sapiens OX=9606 GN=GCC2 PE=1 SV=4
957	4335	tr|A0A087WW69|A0A087WW69_HUMAN	A0A087WW69	EIF2B4	3.08937	29.74	6	6	6	82535	561000	0.000470309	0.00145296	1	1	1	1		25111	Translation initiation factor eIF-2B subunit delta OS=Homo sapiens OX=9606 GN=EIF2B4 PE=1 SV=1
957	4336	tr|F8W8L6|F8W8L6_HUMAN	F8W8L6	EIF2B4	3.08937	29.74	6	6	6	82535	561000	0.000470309	0.00145296	1	1	1	1		25389	Eukaryotic translation initiation factor 2B subunit 4 delta transcript variant 4 OS=Homo sapiens OX=9606 GN=EIF2B4 PE=1 SV=1
912	2921	tr|D6R9X7|D6R9X7_HUMAN	D6R9X7	ERCC6	1.96239	57.44	16	6	11	32766	141470	0.000186711	0.0003664	2	2	1	1	Carbamidomethylation	19602	Chimeric ERCC6-PGBD3 protein (Fragment) OS=Homo sapiens OX=9606 GN=ERCC6 PE=1 SV=1
912	2922	P0DP91|ERPG3_HUMAN	P0DP91	ERCC6	1.96239	57.44	3	1	2	32766	141470	0.000186711	0.0003664	2	2	1	1	Carbamidomethylation	119487	Chimeric ERCC6-PGBD3 protein OS=Homo sapiens OX=9606 GN=ERCC6 PE=1 SV=1
912	2923	Q03468|ERCC6_HUMAN	Q03468	ERCC6	1.96239	57.44	2	1	1	32766	141470	0.000186711	0.0003664	2	2	1	1	Carbamidomethylation	168415	DNA excision repair protein ERCC-6 OS=Homo sapiens OX=9606 GN=ERCC6 PE=1 SV=1
807	2999	Q16563|SYPL1_HUMAN	Q16563	SYPL1	0.235404	43.24	14	4	14	272490	141130	0.00155273	0.000365519	2	2	1	2		28565	Synaptophysin-like protein 1 OS=Homo sapiens OX=9606 GN=SYPL1 PE=1 SV=1
957	4337	tr|A0A087WTA5|A0A087WTA5_HUMAN	A0A087WTA5	EIF2B4	3.08937	29.74	3	3	3	82535	561000	0.000470309	0.00145296	1	1	1	1		57496	Translation initiation factor eIF-2B subunit delta OS=Homo sapiens OX=9606 GN=EIF2B4 PE=1 SV=1
957	4338	Q9UI10|EI2BD_HUMAN	Q9UI10	EIF2B4	3.08937	29.74	3	3	3	82535	561000	0.000470309	0.00145296	1	1	1	1		57557	Translation initiation factor eIF-2B subunit delta OS=Homo sapiens OX=9606 GN=EIF2B4 PE=1 SV=2
957	4339	tr|E7ERK9|E7ERK9_HUMAN	E7ERK9	EIF2B4	3.08937	29.74	3	3	3	82535	561000	0.000470309	0.00145296	1	1	1	1		59715	Translation initiation factor eIF-2B subunit delta OS=Homo sapiens OX=9606 GN=EIF2B4 PE=1 SV=1
597	1803	O60264|SMCA5_HUMAN	O60264	SMARCA5	0.481437	56.89	5	2	3	128460	136070	0.000732004	0.000352414	5	5	2	3		121905	SWI/SNF-related matrix-associated actin-dependent regulator of chromatin subfamily A member 5 OS=Homo sapiens OX=9606 GN=SMARCA5 PE=1 SV=1
578	1778	P05387|RLA2_HUMAN	P05387	RPLP2	0.0197006	98.25	56	56	45	3095900	134190	0.0176414	0.000347545	3	3	4	2		11665	60S acidic ribosomal protein P2 OS=Homo sapiens OX=9606 GN=RPLP2 PE=1 SV=1
1078	3478	tr|J3QQM1|J3QQM1_HUMAN	J3QQM1	PSMC5	752.719	29.68	5	0	5		297900	1.02501e-06	0.000771545	1	1	0	1		29347	26S proteasome regulatory subunit 8 (Fragment) OS=Homo sapiens OX=9606 GN=PSMC5 PE=1 SV=1
1078	3479	P62195|PRS8_HUMAN	P62195	PSMC5	752.719	29.68	3	0	3		297900	1.02501e-06	0.000771545	1	1	0	1		45626	26S proteasome regulatory subunit 8 OS=Homo sapiens OX=9606 GN=PSMC5 PE=1 SV=1
655	2689	O00488|ZN593_HUMAN	O00488	ZNF593	0.100179	83.7	25	25	25	602380	132770	0.00343254	0.000343867	2	2	3	2		15199	Zinc finger protein 593 OS=Homo sapiens OX=9606 GN=ZNF593 PE=1 SV=2
1047	3204	P01008|ANT3_HUMAN	P01008	SERPINC1	932.295	29.54	3	0	3		368970	1.02501e-06	0.000955613	2	2	0	2		52602	Antithrombin-III OS=Homo sapiens OX=9606 GN=SERPINC1 PE=1 SV=1
983	3191	tr|E5RGA2|E5RGA2_HUMAN	E5RGA2	EIF3E	477.606	29.49	3	0	3		189020	1.02501e-06	0.000489552	1	1	0	1		41357	Eukaryotic translation initiation factor 3 subunit E OS=Homo sapiens OX=9606 GN=EIF3E PE=1 SV=1
1202	4379	tr|X6R960|X6R960_HUMAN	X6R960	UBR4	222.546	29.37	1	0	1		88076	1.02501e-06	0.000228112	1	1	0	1		100656	E3 ubiquitin-protein ligase UBR4 OS=Homo sapiens OX=9606 GN=UBR4 PE=1 SV=1
922	3027	tr|A0A0A0MTS6|A0A0A0MTS6_HUMAN	A0A0A0MTS6	MBD3	0.661802	44.83	16	8	8	90854	132290	0.000517714	0.000342624	2	2	1	1	Carbamidomethylation	20601	Methyl-CpG-binding domain protein 3 OS=Homo sapiens OX=9606 GN=MBD3 PE=1 SV=1
922	3028	tr|K7EIE8|K7EIE8_HUMAN	K7EIE8	MBD3	0.661802	44.83	12	6	6	90854	132290	0.000517714	0.000342624	2	2	1	1	Carbamidomethylation	26323	Methyl-CpG binding domain protein 3 isoform CRA_b OS=Homo sapiens OX=9606 GN=MBD3 PE=1 SV=1
922	3029	O95983|MBD3_HUMAN	O95983	MBD3	0.661802	44.83	10	5	5	90854	132290	0.000517714	0.000342624	2	2	1	1	Carbamidomethylation	32844	Methyl-CpG-binding domain protein 3 OS=Homo sapiens OX=9606 GN=MBD3 PE=1 SV=1
1202	4496	Q5T4S7|UBR4_HUMAN	Q5T4S7	UBR4	222.546	29.37	0	0	0		88076	1.02501e-06	0.000228112	1	1	0	1		573849	E3 ubiquitin-protein ligase UBR4 OS=Homo sapiens OX=9606 GN=UBR4 PE=1 SV=1
795	2217	Q9Y6V7|DDX49_HUMAN	Q9Y6V7	DDX49	0.242416	69.11	9	7	2	243590	129920	0.00138805	0.000336486	3	3	2	1	Carbamidomethylation	54226	Probable ATP-dependent RNA helicase DDX49 OS=Homo sapiens OX=9606 GN=DDX49 PE=1 SV=1
999	3221	P00451|FA8_HUMAN	P00451	F8	0.0136082	23.05	1	0	0	4337300	129860	0.0247153	0.00033633	2	2	1	1	Acetylation (N-term)	267007	Coagulation factor VIII OS=Homo sapiens OX=9606 GN=F8 PE=1 SV=1
958	4351	Q9NR30|DDX21_HUMAN	Q9NR30	DDX21	1007.01	29.19	1	0	1		398540	1.02501e-06	0.0010322	1	1	0	2		87344	Nucleolar RNA helicase 2 OS=Homo sapiens OX=9606 GN=DDX21 PE=1 SV=5
1201	4361	tr|G3XAL0|G3XAL0_HUMAN	G3XAL0	MDH2	596.743	29.04	5	0	5		236170	1.02501e-06	0.000611668	1	1	0	1		24595	Malate dehydrogenase OS=Homo sapiens OX=9606 GN=MDH2 PE=1 SV=1
1204	4391	tr|E9PRJ3|E9PRJ3_HUMAN	E9PRJ3	CD151	440.109	27.93	5	0	5		174180	1.02501e-06	0.000451117	1	1	0	1	Carbamidomethylation	19792	Tetraspanin (Fragment) OS=Homo sapiens OX=9606 GN=CD151 PE=1 SV=1
1204	4393	tr|K4DIA7|K4DIA7_HUMAN	K4DIA7	CD151	440.109	27.93	4	0	4		174180	1.02501e-06	0.000451117	1	1	0	1	Carbamidomethylation	25588	Tetraspanin (Fragment) OS=Homo sapiens OX=9606 GN=CD151 PE=1 SV=1
964	4548	tr|C9JP06|C9JP06_HUMAN	C9JP06	BCAP29	0.639481	25.98	14	14	14	89313	125660	0.000508933	0.000325453	1	1	1	1		7504	B-cell receptor-associated protein (Fragment) OS=Homo sapiens OX=9606 GN=BCAP29 PE=1 SV=1
964	4549	tr|F8WDG1|F8WDG1_HUMAN	F8WDG1	BCAP29	0.639481	25.98	14	14	14	89313	125660	0.000508933	0.000325453	1	1	1	1		7781	B-cell receptor-associated protein OS=Homo sapiens OX=9606 GN=BCAP29 PE=1 SV=1
964	4550	tr|C9JGJ9|C9JGJ9_HUMAN	C9JGJ9	BCAP29	0.639481	25.98	7	7	7	89313	125660	0.000508933	0.000325453	1	1	1	1		15650	B-cell receptor-associated protein (Fragment) OS=Homo sapiens OX=9606 GN=BCAP29 PE=1 SV=1
964	4551	tr|F8WB99|F8WB99_HUMAN	F8WB99	BCAP29	0.639481	25.98	5	5	5	89313	125660	0.000508933	0.000325453	1	1	1	1		20076	B-cell receptor-associated protein OS=Homo sapiens OX=9606 GN=BCAP29 PE=1 SV=1
964	4553	tr|C9IYK6|C9IYK6_HUMAN	C9IYK6	BCAP29	0.639481	25.98	5	5	5	89313	125660	0.000508933	0.000325453	1	1	1	1		22933	B-cell receptor-associated protein (Fragment) OS=Homo sapiens OX=9606 GN=BCAP29 PE=1 SV=1
964	4554	tr|C9JTE9|C9JTE9_HUMAN	C9JTE9	BCAP29	0.639481	25.98	4	4	4	89313	125660	0.000508933	0.000325453	1	1	1	1		26953	B-cell receptor-associated protein (Fragment) OS=Homo sapiens OX=9606 GN=BCAP29 PE=1 SV=1
964	4555	Q9UHQ4|BAP29_HUMAN	Q9UHQ4	BCAP29	0.639481	25.98	4	4	4	89313	125660	0.000508933	0.000325453	1	1	1	1		28320	B-cell receptor-associated protein 29 OS=Homo sapiens OX=9606 GN=BCAP29 PE=1 SV=2
964	4558	tr|A0A669KBH7|A0A669KBH7_HUMAN	A0A669KBH7	DUS4L-BCAP29	0.639481	25.98	2	2	2	89313	125660	0.000508933	0.000325453	1	1	1	1		41683	Uncharacterized protein OS=Homo sapiens OX=9606 GN=DUS4L-BCAP29 PE=1 SV=1
964	4559	tr|A0A669KB27|A0A669KB27_HUMAN	A0A669KB27	DUS4L-BCAP29	0.639481	25.98	2	2	2	89313	125660	0.000508933	0.000325453	1	1	1	1		55272	Uncharacterized protein OS=Homo sapiens OX=9606 GN=DUS4L-BCAP29 PE=1 SV=1
964	4561	tr|A0A669KAY5|A0A669KAY5_HUMAN	A0A669KAY5	DUS4L-BCAP29	0.639481	25.98	2	2	2	89313	125660	0.000508933	0.000325453	1	1	1	1		67749	Uncharacterized protein OS=Homo sapiens OX=9606 GN=DUS4L-BCAP29 PE=1 SV=1
848	2562	Q01780|EXOSX_HUMAN	Q01780	EXOSC10	0.0910979	68.26	3	2	1	622960	124860	0.00354982	0.000323381	2	2	1	1	Carbamidomethylation	100831	Exosome component 10 OS=Homo sapiens OX=9606 GN=EXOSC10 PE=1 SV=2
1204	4394	tr|E9PMR4|E9PMR4_HUMAN	E9PMR4	CD151	440.109	27.93	4	0	4		174180	1.02501e-06	0.000451117	1	1	0	1	Carbamidomethylation	28067	Tetraspanin OS=Homo sapiens OX=9606 GN=CD151 PE=1 SV=1
1204	4395	P48509|CD151_HUMAN	P48509	CD151	440.109	27.93	4	0	4		174180	1.02501e-06	0.000451117	1	1	0	1	Carbamidomethylation	28295	CD151 antigen OS=Homo sapiens OX=9606 GN=CD151 PE=1 SV=3
673	2277	O43747|AP1G1_HUMAN	O43747	AP1G1	0.0305304	48.38	3	3	1	1827700	122770	0.0104148	0.000317968	3	3	3	1		91351	AP-1 complex subunit gamma-1 OS=Homo sapiens OX=9606 GN=AP1G1 PE=1 SV=5
466	1494	P20339|RAB5A_HUMAN	P20339	RAB5A	0.969196	88.8	21	16	21	56153	119740	0.000319977	0.00031012	4	1	4	5		23659	Ras-related protein Rab-5A OS=Homo sapiens OX=9606 GN=RAB5A PE=1 SV=2
1055	3291	Q5T0B9|ZN362_HUMAN	Q5T0B9	ZNF362	347.479	27.92	3	0	3		137520	1.02501e-06	0.000356169	1	1	0	1		45815	Zinc finger protein 362 OS=Homo sapiens OX=9606 GN=ZNF362 PE=1 SV=1
961	4388	Q6PCB5|RSBNL_HUMAN	Q6PCB5	RSBN1L	0.732389	28.07	2	2	2	71709	115550	0.00040862	0.000299268	1	1	1	1		94870	Lysine-specific demethylase RSBN1L OS=Homo sapiens OX=9606 GN=RSBN1L PE=1 SV=2
633	1669	Q13263|TIF1B_HUMAN	Q13263	TRIM28	0.226631	77.87	7	4	3	229250	114310	0.00130634	0.000296057	4	4	3	2		88550	Transcription intermediary factor 1-beta OS=Homo sapiens OX=9606 GN=TRIM28 PE=1 SV=5
1021	3151	tr|C9JC03|C9JC03_HUMAN	C9JC03	EHD1	1017.14	27.57	2	0	2		402550	1.02501e-06	0.00104258	1	1	0	1		42737	EH domain-containing protein 1 (Fragment) OS=Homo sapiens OX=9606 GN=EHD1 PE=1 SV=1
1021	3152	Q9H4M9|EHD1_HUMAN	Q9H4M9	EHD1	1017.14	27.57	2	0	2		402550	1.02501e-06	0.00104258	1	1	0	1		60627	EH domain-containing protein 1 OS=Homo sapiens OX=9606 GN=EHD1 PE=1 SV=2
1021	3153	Q9NZN3|EHD3_HUMAN	Q9NZN3	EHD3	1017.14	27.57	2	0	2		402550	1.02501e-06	0.00104258	1	1	0	1		60887	EH domain-containing protein 3 OS=Homo sapiens OX=9606 GN=EHD3 PE=1 SV=2
1021	3154	tr|A0A024R571|A0A024R571_HUMAN	A0A024R571	EHD1	1017.14	27.57	2	0	2		402550	1.02501e-06	0.00104258	1	1	0	1		61927	EH domain-containing protein 1 OS=Homo sapiens OX=9606 GN=EHD1 PE=1 SV=1
1021	3967	tr|C9JIJ3|C9JIJ3_HUMAN	C9JIJ3	EHD1	1017.14	27.57	6	0	6		402550	1.02501e-06	0.00104258	1	1	0	1		16572	EH domain-containing protein 1 (Fragment) OS=Homo sapiens OX=9606 GN=EHD1 PE=1 SV=1
1021	3968	tr|C9IZH1|C9IZH1_HUMAN	C9IZH1	EHD1	1017.14	27.57	6	0	6		402550	1.02501e-06	0.00104258	1	1	0	1		16887	EH domain-containing protein 1 (Fragment) OS=Homo sapiens OX=9606 GN=EHD1 PE=1 SV=1
1021	4015	Q9NZN4|EHD2_HUMAN	Q9NZN4	EHD2	1017.14	27.57	2	0	2		402550	1.02501e-06	0.00104258	1	1	0	1		61162	EH domain-containing protein 2 OS=Homo sapiens OX=9606 GN=EHD2 PE=1 SV=2
1208	4433	P83916|CBX1_HUMAN	P83916	CBX1	93.6793	27.51	9	0	9		37075	1.02501e-06	9.60223e-05	1	1	0	1		21418	Chromobox protein homolog 1 OS=Homo sapiens OX=9606 GN=CBX1 PE=1 SV=1
962	4436	tr|H0YEL5|H0YEL5_HUMAN	H0YEL5	PPIH	832.716	27.36	9	9	9	0	329560	1.02501e-06	0.000853543	1	1	1	1		10281	Peptidyl-prolyl cis-trans isomerase (Fragment) OS=Homo sapiens OX=9606 GN=PPIH PE=1 SV=1
962	4437	tr|C9JQD4|C9JQD4_HUMAN	C9JQD4	PPIH	832.716	27.36	6	6	6	0	329560	1.02501e-06	0.000853543	1	1	1	1		15800	Peptidyl-prolyl cis-trans isomerase (Fragment) OS=Homo sapiens OX=9606 GN=PPIH PE=1 SV=1
962	4438	O43447|PPIH_HUMAN	O43447	PPIH	832.716	27.36	5	5	5	0	329560	1.02501e-06	0.000853543	1	1	1	1		19208	Peptidyl-prolyl cis-trans isomerase H OS=Homo sapiens OX=9606 GN=PPIH PE=1 SV=1
1033	4239	tr|E9PMJ3|E9PMJ3_HUMAN	E9PMJ3	RNH1	1613.23	27.05	5	0	5		638460	1.02501e-06	0.00165358	1	1	0	1	Carbamidomethylation	20476	Ribonuclease inhibitor (Fragment) OS=Homo sapiens OX=9606 GN=RNH1 PE=1 SV=1
1033	4240	tr|E9PLZ3|E9PLZ3_HUMAN	E9PLZ3	RNH1	1613.23	27.05	5	0	5		638460	1.02501e-06	0.00165358	1	1	0	1	Carbamidomethylation	20990	Ribonuclease inhibitor (Fragment) OS=Homo sapiens OX=9606 GN=RNH1 PE=1 SV=1
873	2693	P25398|RS12_HUMAN	P25398	RPS12	0.0396896	65.91	18	11	7	1218000	106360	0.00694053	0.000275467	2	2	2	1	Carbamidomethylation	14515	40S ribosomal protein S12 OS=Homo sapiens OX=9606 GN=RPS12 PE=1 SV=3
1033	4241	tr|E9PIM9|E9PIM9_HUMAN	E9PIM9	RNH1	1613.23	27.05	5	0	5		638460	1.02501e-06	0.00165358	1	1	0	1	Carbamidomethylation	21521	Ribonuclease inhibitor (Fragment) OS=Homo sapiens OX=9606 GN=RNH1 PE=1 SV=1
1033	4242	P13489|RINI_HUMAN	P13489	RNH1	1613.23	27.05	2	0	2		638460	1.02501e-06	0.00165358	1	1	0	1	Carbamidomethylation	49974	Ribonuclease inhibitor OS=Homo sapiens OX=9606 GN=RNH1 PE=1 SV=2
1213	4462	tr|A8MQB8|A8MQB8_HUMAN	A8MQB8	FMR1	1133.2	26.86	2	0	2		448480	1.02501e-06	0.00116154	1	1	0	1		65822	Synaptic functional regulator FMR1 OS=Homo sapiens OX=9606 GN=FMR1 PE=1 SV=1
657	2113	P05187|PPB1_HUMAN	P05187	ALPP	0.165384	56.98	6	6	2	290130	105570	0.00165325	0.000273421	3	3	4	1		57954	Alkaline phosphatase placental type OS=Homo sapiens OX=9606 GN=ALPP PE=1 SV=2
1213	4463	tr|G3V0J0|G3V0J0_HUMAN	G3V0J0	FMR1	1133.2	26.86	2	0	2		448480	1.02501e-06	0.00116154	1	1	0	1		66786	Synaptic functional regulator FMR1 OS=Homo sapiens OX=9606 GN=FMR1 PE=1 SV=1
1213	4464	Q06787|FMR1_HUMAN	Q06787	FMR1	1133.2	26.86	1	0	1		448480	1.02501e-06	0.00116154	1	1	0	1		71175	Synaptic functional regulator FMR1 OS=Homo sapiens OX=9606 GN=FMR1 PE=1 SV=1
1097	4630	tr|A0A096LP92|A0A096LP92_HUMAN	A0A096LP92	ADSL	1.37007	24.15	14	14	14	34080	102730	0.000194198	0.000266065	1	1	1	1		8552	Adenylosuccinate lyase (Fragment) OS=Homo sapiens OX=9606 GN=ADSL PE=1 SV=1
1097	4631	tr|A0A096LNY5|A0A096LNY5_HUMAN	A0A096LNY5	ADSL	1.37007	24.15	4	4	4	34080	102730	0.000194198	0.000266065	1	1	1	1		29571	Adenylosuccinate lyase (Fragment) OS=Homo sapiens OX=9606 GN=ADSL PE=1 SV=1
1097	4632	tr|A0A1B0GTG9|A0A1B0GTG9_HUMAN	A0A1B0GTG9	ADSL	1.37007	24.15	3	3	3	34080	102730	0.000194198	0.000266065	1	1	1	1		42493	Adenylosuccinate lyase (Fragment) OS=Homo sapiens OX=9606 GN=ADSL PE=1 SV=1
1097	4633	tr|A0A1B0GWF8|A0A1B0GWF8_HUMAN	A0A1B0GWF8	ADSL	1.37007	24.15	3	3	3	34080	102730	0.000194198	0.000266065	1	1	1	1		45648	Adenylosuccinase (Fragment) OS=Homo sapiens OX=9606 GN=ADSL PE=1 SV=1
1097	4634	tr|A0A1B0GTJ7|A0A1B0GTJ7_HUMAN	A0A1B0GTJ7	ADSL	1.37007	24.15	2	2	2	34080	102730	0.000194198	0.000266065	1	1	1	1		54434	Adenylosuccinate lyase OS=Homo sapiens OX=9606 GN=ADSL PE=1 SV=1
1097	4635	tr|A0A1B0GWJ0|A0A1B0GWJ0_HUMAN	A0A1B0GWJ0	ADSL	1.37007	24.15	2	2	2	34080	102730	0.000194198	0.000266065	1	1	1	1		54466	Adenylosuccinate lyase OS=Homo sapiens OX=9606 GN=ADSL PE=1 SV=1
1097	4636	P30566|PUR8_HUMAN	P30566	ADSL	1.37007	24.15	2	2	2	34080	102730	0.000194198	0.000266065	1	1	1	1		54889	Adenylosuccinate lyase OS=Homo sapiens OX=9606 GN=ADSL PE=1 SV=2
921	3019	tr|C9JP35|C9JP35_HUMAN	C9JP35	FAM3C	0.172434	42.06	17	7	10	263580	99998	0.00150196	0.00025899	2	2	1	1		11596	Protein FAM3C (Fragment) OS=Homo sapiens OX=9606 GN=FAM3C PE=1 SV=1
921	3020	tr|C9JMN4|C9JMN4_HUMAN	C9JMN4	FAM3C	0.172434	42.06	13	5	7	263580	99998	0.00150196	0.00025899	2	2	1	1		16157	Protein FAM3C (Fragment) OS=Homo sapiens OX=9606 GN=FAM3C PE=1 SV=1
921	3021	Q92520|FAM3C_HUMAN	Q92520	FAM3C	0.172434	42.06	8	4	5	263580	99998	0.00150196	0.00025899	2	2	1	1		24680	Protein FAM3C OS=Homo sapiens OX=9606 GN=FAM3C PE=1 SV=1
577	1696	tr|A0A669KB62|A0A669KB62_HUMAN	A0A669KB62	CTNND1	0.269921	85.3	5	3	3	167540	99497	0.000954694	0.000257692	4	4	3	3	Carbamidomethylation	99078	Catenin delta-1 OS=Homo sapiens OX=9606 GN=CTNND1 PE=1 SV=1
577	1697	tr|A0A669KB05|A0A669KB05_HUMAN	A0A669KB05	CTNND1	0.269921	85.3	5	3	3	167540	99497	0.000954694	0.000257692	4	4	3	3	Carbamidomethylation	102290	Catenin delta-1 OS=Homo sapiens OX=9606 GN=CTNND1 PE=1 SV=1
577	1698	tr|C9JZR2|C9JZR2_HUMAN	C9JZR2	CTNND1	0.269921	85.3	5	3	3	167540	99497	0.000954694	0.000257692	4	4	3	3	Carbamidomethylation	104848	Catenin delta-1 OS=Homo sapiens OX=9606 GN=CTNND1 PE=1 SV=2
577	1699	O60716|CTND1_HUMAN	O60716	CTNND1	0.269921	85.3	5	3	3	167540	99497	0.000954694	0.000257692	4	4	3	3	Carbamidomethylation	108170	Catenin delta-1 OS=Homo sapiens OX=9606 GN=CTNND1 PE=1 SV=1
1212	4461	tr|C9JIG9|C9JIG9_HUMAN	C9JIG9	OXSR1	377.421	26.76	3	0	3		149370	1.02501e-06	0.00038686	1	1	0	1		51856	Non-specific serine/threonine protein kinase OS=Homo sapiens OX=9606 GN=OXSR1 PE=1 SV=1
783	2559	Q86V81|THOC4_HUMAN	Q86V81	ALYREF	1.43879	73.92	11	7	11	30356	96094	0.000172978	0.000248878	2	2	1	2		26888	THO complex subunit 4 OS=Homo sapiens OX=9606 GN=ALYREF PE=1 SV=3
783	2560	tr|E9PB61|E9PB61_HUMAN	E9PB61	ALYREF	1.43879	73.92	11	7	11	30356	96094	0.000172978	0.000248878	2	2	1	2		27558	THO complex subunit 4 OS=Homo sapiens OX=9606 GN=ALYREF PE=1 SV=1
1215	4480	P33176|KINH_HUMAN	P33176	KIF5B	239.95	26.63	2	0	2		94964	1.02501e-06	0.000245952	1	1	0	1		109685	Kinesin-1 heavy chain OS=Homo sapiens OX=9606 GN=KIF5B PE=1 SV=1
1216	4481	tr|A0A6Q8PEX7|A0A6Q8PEX7_HUMAN	A0A6Q8PEX7	HNRNPR	530.946	26.59	3	0	3		210130	1.02501e-06	0.000544226	1	1	0	1		26742	Heterogeneous nuclear ribonucleoprotein R (Fragment) OS=Homo sapiens OX=9606 GN=HNRNPR PE=4 SV=1
1216	4483	tr|A0A6Q8PH31|A0A6Q8PH31_HUMAN	A0A6Q8PH31	HNRNPR	530.946	26.59	3	0	3		210130	1.02501e-06	0.000544226	1	1	0	1		31694	Heterogeneous nuclear ribonucleoprotein R (Fragment) OS=Homo sapiens OX=9606 GN=HNRNPR PE=4 SV=1
1216	4486	tr|B7Z645|B7Z645_HUMAN	B7Z645	SYNCRIP	530.946	26.59	2	0	2		210130	1.02501e-06	0.000544226	1	1	0	1		52046	Heterogeneous nuclear ribonucleoprotein Q OS=Homo sapiens OX=9606 GN=SYNCRIP PE=1 SV=1
1216	4487	tr|A0A6Q8PH35|A0A6Q8PH35_HUMAN	A0A6Q8PH35	HNRNPR	530.946	26.59	2	0	2		210130	1.02501e-06	0.000544226	1	1	0	1		54023	Heterogeneous nuclear ribonucleoprotein R OS=Homo sapiens OX=9606 GN=HNRNPR PE=4 SV=1
1216	4488	tr|B4DT28|B4DT28_HUMAN	B4DT28	HNRNPR	530.946	26.59	2	0	2		210130	1.02501e-06	0.000544226	1	1	0	1		55718	Heterogeneous nuclear ribonucleoprotein R OS=Homo sapiens OX=9606 GN=HNRNPR PE=1 SV=1
1216	4491	O60506|HNRPQ_HUMAN	O60506	SYNCRIP	530.946	26.59	1	0	1		210130	1.02501e-06	0.000544226	1	1	0	1		69603	Heterogeneous nuclear ribonucleoprotein Q OS=Homo sapiens OX=9606 GN=SYNCRIP PE=1 SV=2
1216	4492	O43390|HNRPR_HUMAN	O43390	HNRNPR	530.946	26.59	1	0	1		210130	1.02501e-06	0.000544226	1	1	0	1		70943	Heterogeneous nuclear ribonucleoprotein R OS=Homo sapiens OX=9606 GN=HNRNPR PE=1 SV=1
963	4495	Q9C0E8|LNP_HUMAN	Q9C0E8	LNPK	522.785	26.41	2	2	2	0	206900	1.02501e-06	0.00053586	1	1	1	1		47740	Endoplasmic reticulum junction formation protein lunapark OS=Homo sapiens OX=9606 GN=LNPK PE=1 SV=2
1217	4503	Q7L0Y3|TM10C_HUMAN	Q7L0Y3	TRMT10C	321.984	26.2	2	0	2		127430	1.02501e-06	0.000330037	1	1	0	1		47347	tRNA methyltransferase 10 homolog C OS=Homo sapiens OX=9606 GN=TRMT10C PE=1 SV=2
1218	4571	tr|A0A494C0Z6|A0A494C0Z6_HUMAN	A0A494C0Z6	SP3	268.038	25.63	3	0	3		106080	1.02501e-06	0.000274742	1	1	0	1		65952	Transcription factor Sp3 (Fragment) OS=Homo sapiens OX=9606 GN=SP3 PE=1 SV=1
1218	4572	tr|H0Y7L6|H0Y7L6_HUMAN	H0Y7L6	SP3	268.038	25.63	2	0	2		106080	1.02501e-06	0.000274742	1	1	0	1		77998	Transcription factor Sp3 (Fragment) OS=Homo sapiens OX=9606 GN=SP3 PE=1 SV=1
1218	4573	Q02447|SP3_HUMAN	Q02447	SP3	268.038	25.63	2	0	2		106080	1.02501e-06	0.000274742	1	1	0	1		81925	Transcription factor Sp3 OS=Homo sapiens OX=9606 GN=SP3 PE=1 SV=3
1219	4580	tr|B4DGJ5|B4DGJ5_HUMAN	B4DGJ5	PAF1	264.02	25.32	5	0	5		104490	1.02501e-06	0.000270624	1	1	0	1		32920	RNA polymerase II-associated factor 1 homolog OS=Homo sapiens OX=9606 GN=PAF1 PE=1 SV=1
1219	4581	Q8N7H5|PAF1_HUMAN	Q8N7H5	PAF1	264.02	25.32	2	0	2		104490	1.02501e-06	0.000270624	1	1	0	1		59976	RNA polymerase II-associated factor 1 homolog OS=Homo sapiens OX=9606 GN=PAF1 PE=1 SV=2
1224	4624	Q96JM3|CHAP1_HUMAN	Q96JM3	CHAMP1	751.026	24.68	1	0	1		297230	1.02501e-06	0.00076981	1	1	0	1		89099	Chromosome alignment-maintaining phosphoprotein 1 OS=Homo sapiens OX=9606 GN=CHAMP1 PE=1 SV=2
1096	4623	Q6NXT4|ZNT6_HUMAN	Q6NXT4	SLC30A6	669.412	24.68	3	3	3	0	264930	1.02501e-06	0.000686155	1	1	1	1		51116	Zinc transporter 6 OS=Homo sapiens OX=9606 GN=SLC30A6 PE=1 SV=2
1226	4641	tr|E9PM59|E9PM59_HUMAN	E9PM59	TAF1D	479.678	23.97	5	0	5		189840	1.02501e-06	0.000491676	1	1	0	1		25045	TATA box-binding protein-associated factor 1D OS=Homo sapiens OX=9606 GN=TAF1D PE=1 SV=1
1226	4642	Q9H5J8|TAF1D_HUMAN	Q9H5J8	TAF1D	479.678	23.97	4	0	4		189840	1.02501e-06	0.000491676	1	1	0	1		32058	TATA box-binding protein-associated factor RNA polymerase I subunit D OS=Homo sapiens OX=9606 GN=TAF1D PE=1 SV=1
1227	4647	tr|E9PB77|E9PB77_HUMAN	E9PB77	ITGA2	91.7084	23.74	1	0	1		36295	1.02501e-06	9.40021e-05	1	1	0	1		69464	Integrin alpha-2 OS=Homo sapiens OX=9606 GN=ITGA2 PE=1 SV=1
1227	4649	tr|E7EMF1|E7EMF1_HUMAN	E7EMF1	ITGA2	91.7084	23.74	1	0	1		36295	1.02501e-06	9.40021e-05	1	1	0	1		88562	Integrin alpha-2 OS=Homo sapiens OX=9606 GN=ITGA2 PE=1 SV=1
1227	4650	tr|E7ESP4|E7ESP4_HUMAN	E7ESP4	ITGA2	91.7084	23.74	1	0	1		36295	1.02501e-06	9.40021e-05	1	1	0	1		102827	Integrin alpha-2 OS=Homo sapiens OX=9606 GN=ITGA2 PE=1 SV=1
1227	4651	P17301|ITA2_HUMAN	P17301	ITGA2	91.7084	23.74	1	0	1		36295	1.02501e-06	9.40021e-05	1	1	0	1		129295	Integrin alpha-2 OS=Homo sapiens OX=9606 GN=ITGA2 PE=1 SV=1
1087	4317	Q02040|AK17A_HUMAN	Q02040	AKAP17A	406.2	23.43	1	0	1		160760	1.02501e-06	0.00041636	1	1	0	1		80736	A-kinase anchor protein 17A OS=Homo sapiens OX=9606 GN=AKAP17A PE=1 SV=2
1087	4653	tr|X6RAJ1|X6RAJ1_HUMAN	X6RAJ1	AKAP17A	406.2	23.43	2	0	2		160760	1.02501e-06	0.00041636	1	1	0	1		51507	A-kinase anchor protein 17A OS=Homo sapiens OX=9606 GN=AKAP17A PE=1 SV=1
1087	4656	A6NCM1|IQCAL_HUMAN	A6NCM1	IQCA1L	406.2	23.43	1	0	1		160760	1.02501e-06	0.00041636	1	1	0	1		95061	IQ and AAA domain-containing protein 1-like OS=Homo sapiens OX=9606 GN=IQCA1L PE=3 SV=3
1229	4655	Q96GC9|VMP1_HUMAN	Q96GC9	VMP1	1979.51	23.22	2	0	2		783420	1.02501e-06	0.00202902	1	1	0	1		46238	Vacuole membrane protein 1 OS=Homo sapiens OX=9606 GN=VMP1 PE=1 SV=1
999	4643	tr|Q5VSF9|Q5VSF9_HUMAN	Q5VSF9	GRIN1	328.124	23.05	1	0	1		129860	1.02501e-06	0.00033633	1	1	0	1		103745	Glutamate receptor OS=Homo sapiens OX=9606 GN=GRIN1 PE=1 SV=2
999	4644	Q05586|NMDZ1_HUMAN	Q05586	GRIN1	328.124	23.05	1	0	1		129860	1.02501e-06	0.00033633	1	1	0	1		105373	Glutamate receptor ionotropic NMDA 1 OS=Homo sapiens OX=9606 GN=GRIN1 PE=1 SV=1
999	4671	tr|J3QLR8|J3QLR8_HUMAN	J3QLR8	MRPS23	328.124	23.05	5	0	5		129860	1.02501e-06	0.00033633	1	1	0	1		17517	28S ribosomal protein S23 mitochondrial OS=Homo sapiens OX=9606 GN=MRPS23 PE=1 SV=1
1232	4675	Q9UNX4|WDR3_HUMAN	Q9UNX4	WDR3	488.497	22.97	1	0	1		193330	1.02501e-06	0.000500714	1	1	0	1		106099	WD repeat-containing protein 3 OS=Homo sapiens OX=9606 GN=WDR3 PE=1 SV=1
680	2279	Q15269|PWP2_HUMAN	Q15269	PWP2	0.138317	45.31	4	2	1	256700	78119	0.00146275	0.000202324	3	3	2	2		102452	Periodic tryptophan protein 2 homolog OS=Homo sapiens OX=9606 GN=PWP2 PE=2 SV=2
680	2280	tr|A0A0B4J2E5|A0A0B4J2E5_HUMAN	A0A0B4J2E5	LOC102724159	0.138317	45.31	4	2	1	256700	78119	0.00146275	0.000202324	3	3	2	2		102451	Uncharacterized protein OS=Homo sapiens OX=9606 GN=LOC102724159 PE=1 SV=1
1032	4080	tr|A0A0G2JKZ1|A0A0G2JKZ1_HUMAN	A0A0G2JKZ1	TAPBP	1515.12	22.81	2	0	2		599630	1.02501e-06	0.00155301	1	1	0	1		47607	Tapasin OS=Homo sapiens OX=9606 GN=TAPBP PE=1 SV=1
949	4093	Q9HAU5|RENT2_HUMAN	Q9HAU5	UPF2	0.268972	38.61	1	1	1	124840	73878	0.000711376	0.00019134	1	1	1	1		147810	Regulator of nonsense transcripts 2 OS=Homo sapiens OX=9606 GN=UPF2 PE=1 SV=1
705	2811	Q12906|ILF3_HUMAN	Q12906	ILF3	0.0311329	94.06	5	5	3	1054800	72251	0.00601057	0.000187126	2	2	3	1	Carbamidomethylation	95339	Interleukin enhancer-binding factor 3 OS=Homo sapiens OX=9606 GN=ILF3 PE=1 SV=3
705	2982	tr|K7EQR9|K7EQR9_HUMAN	K7EQR9	ILF3	0.0311329	94.06	23	23	17	1054800	72251	0.00601057	0.000187126	2	2	3	1	Carbamidomethylation	19598	Interleukin enhancer-binding factor 3 (Fragment) OS=Homo sapiens OX=9606 GN=ILF3 PE=1 SV=1
1032	4081	O15533|TPSN_HUMAN	O15533	TAPBP	1515.12	22.81	2	0	2		599630	1.02501e-06	0.00155301	1	1	0	1		47626	Tapasin OS=Homo sapiens OX=9606 GN=TAPBP PE=1 SV=1
1032	4082	tr|A0A0G2JH37|A0A0G2JH37_HUMAN	A0A0G2JH37	TAPBP	1515.12	22.81	2	0	2		599630	1.02501e-06	0.00155301	1	1	0	1		49547	Tapasin OS=Homo sapiens OX=9606 GN=TAPBP PE=1 SV=1
1032	4083	tr|A2AB90|A2AB90_HUMAN	A2AB90	TAPBP	1515.12	22.81	2	0	2		599630	1.02501e-06	0.00155301	1	1	0	1		49492	Tapasin OS=Homo sapiens OX=9606 GN=TAPBP PE=1 SV=1
1032	4085	tr|A0A0A0MSV9|A0A0A0MSV9_HUMAN	A0A0A0MSV9	TAPBP	1515.12	22.81	2	0	2		599630	1.02501e-06	0.00155301	1	1	0	1		53888	Tapasin OS=Homo sapiens OX=9606 GN=TAPBP PE=1 SV=1
1032	4639	tr|Q6P1N7|Q6P1N7_HUMAN	Q6P1N7	TAPBP	1515.12	22.81	6	0	6		599630	1.02501e-06	0.00155301	1	1	0	1		16442	TAPBP protein OS=Homo sapiens OX=9606 GN=TAPBP PE=1 SV=1
1032	4640	tr|C9JA35|C9JA35_HUMAN	C9JA35	TAPBP	1515.12	22.81	5	0	5		599630	1.02501e-06	0.00155301	1	1	0	1		20323	Tapasin (Fragment) OS=Homo sapiens OX=9606 GN=TAPBP PE=1 SV=1
557	1857	P20290|BTF3_HUMAN	P20290	BTF3	0.00592712	85.79	33	33	33	4297800	56046	0.0244902	0.000145156	3	3	4	4		22168	Transcription factor BTF3 OS=Homo sapiens OX=9606 GN=BTF3 PE=1 SV=1
643	1310	tr|F5H6E2|F5H6E2_HUMAN	F5H6E2	MYO1C	0.0827402	111.48	7	3	3	301590	54902	0.00171855	0.000142193	5	4	2	3		118994	Unconventional myosin-Ic OS=Homo sapiens OX=9606 GN=MYO1C PE=1 SV=1
643	1311	O00159|MYO1C_HUMAN	O00159	MYO1C	0.0827402	111.48	6	3	3	301590	54902	0.00171855	0.000142193	5	4	2	3		121682	Unconventional myosin-Ic OS=Homo sapiens OX=9606 GN=MYO1C PE=1 SV=4
658	1726	tr|A0A0U1RQF0|A0A0U1RQF0_HUMAN	A0A0U1RQF0	FASN	0.447446	98.06	3	2	1	54870	54017	0.000312666	0.000139901	3	3	2	2	Carbamidomethylation	273196	3-hydroxyacyl-[acyl-carrier-protein] dehydratase OS=Homo sapiens OX=9606 GN=FASN PE=1 SV=1
658	1727	P49327|FAS_HUMAN	P49327	FASN	0.447446	98.06	3	2	1	54870	54017	0.000312666	0.000139901	3	3	2	2	Carbamidomethylation	273424	Fatty acid synthase OS=Homo sapiens OX=9606 GN=FASN PE=1 SV=3
738	2415	Q99613|EIF3C_HUMAN	Q99613	EIF3C	0.0599618	97.41	4	2	2	397610	52455	0.0022657	0.000135856	2	2	2	1	Carbamidomethylation	105344	Eukaryotic translation initiation factor 3 subunit C OS=Homo sapiens OX=9606 GN=EIF3C PE=1 SV=1
738	2416	B5ME19|EIFCL_HUMAN	B5ME19	EIF3CL	0.0599618	97.41	4	2	2	397610	52455	0.0022657	0.000135856	2	2	2	1	Carbamidomethylation	105473	Eukaryotic translation initiation factor 3 subunit C-like protein OS=Homo sapiens OX=9606 GN=EIF3CL PE=1 SV=1
1231	4674	P51946|CCNH_HUMAN	P51946	CCNH	270.388	22.8	4	0	4		107010	1.02501e-06	0.00027715	1	1	0	1		37643	Cyclin-H OS=Homo sapiens OX=9606 GN=CCNH PE=1 SV=1
1099	4689	tr|A0A0D9SF63|A0A0D9SF63_HUMAN	A0A0D9SF63	TBL1XR1	1583.87	22.54	1	0	1		626840	1.02501e-06	0.00162348	1	1	0	1		51556	F-box-like/WD repeat-containing protein TBL1XR1 OS=Homo sapiens OX=9606 GN=TBL1XR1 PE=1 SV=1
1099	4690	Q9BZK7|TBL1R_HUMAN	Q9BZK7	TBL1XR1	1583.87	22.54	1	0	1		626840	1.02501e-06	0.00162348	1	1	0	1		55595	F-box-like/WD repeat-containing protein TBL1XR1 OS=Homo sapiens OX=9606 GN=TBL1XR1 PE=1 SV=1
1099	4701	tr|A0A1B0GVH3|A0A1B0GVH3_HUMAN	A0A1B0GVH3	TBL1XR1	1583.87	22.54	3	0	3		626840	1.02501e-06	0.00162348	1	1	0	1		29973	F-box-like/WD repeat-containing protein TBL1XR1 (Fragment) OS=Homo sapiens OX=9606 GN=TBL1XR1 PE=1 SV=1
1099	4705	Q9BQ87|TBL1Y_HUMAN	Q9BQ87	TBL1Y	1583.87	22.54	1	0	1		626840	1.02501e-06	0.00162348	1	1	0	1		56688	F-box-like/WD repeat-containing protein TBL1Y OS=Homo sapiens OX=9606 GN=TBL1Y PE=1 SV=1
1099	4706	tr|A0A2R8YFW3|A0A2R8YFW3_HUMAN	A0A2R8YFW3	TBL1X	1583.87	22.54	1	0	1		626840	1.02501e-06	0.00162348	1	1	0	1		56994	F-box-like/WD repeat-containing protein TBL1X OS=Homo sapiens OX=9606 GN=TBL1X PE=1 SV=1
1099	4711	O60907|TBL1X_HUMAN	O60907	TBL1X	1583.87	22.54	1	0	1		626840	1.02501e-06	0.00162348	1	1	0	1		62496	F-box-like/WD repeat-containing protein TBL1X OS=Homo sapiens OX=9606 GN=TBL1X PE=1 SV=3
1239	4722	tr|H0Y9D6|H0Y9D6_HUMAN	H0Y9D6	B4GALT7	232.709	21.8	10	0	10		92098	1.02501e-06	0.000238529	1	1	0	1		9202	Beta-1 4-galactosyltransferase 7 (Fragment) OS=Homo sapiens OX=9606 GN=B4GALT7 PE=1 SV=1
737	2266	Q9UQB8|BAIP2_HUMAN	Q9UQB8	BAIAP2	0.203823	62.26	7	2	5	94750	42490	0.000539914	0.000110047	3	3	1	2		60868	Brain-specific angiogenesis inhibitor 1-associated protein 2 OS=Homo sapiens OX=9606 GN=BAIAP2 PE=1 SV=1
737	2267	tr|I3L4C2|I3L4C2_HUMAN	I3L4C2	BAIAP2	0.203823	62.26	7	2	5	94750	42490	0.000539914	0.000110047	3	3	1	2		61381	Brain-specific angiogenesis inhibitor 1-associated protein 2 OS=Homo sapiens OX=9606 GN=BAIAP2 PE=1 SV=1
1019	3135	Q07955|SRSF1_HUMAN	Q07955	SRSF1	0.0183184	27.85	10	4	6	1004900	40501	0.00572623	0.000104895	2	2	1	1		27745	Serine/arginine-rich splicing factor 1 OS=Homo sapiens OX=9606 GN=SRSF1 PE=1 SV=2
1019	3136	tr|J3KTL2|J3KTL2_HUMAN	J3KTL2	SRSF1	0.0183184	27.85	10	4	6	1004900	40501	0.00572623	0.000104895	2	2	1	1		28329	Serine/arginine-rich splicing factor 1 OS=Homo sapiens OX=9606 GN=SRSF1 PE=1 SV=1
1019	3216	tr|J3QQV5|J3QQV5_HUMAN	J3QQV5	SRSF1	0.0183184	27.85	38	17	22	1004900	40501	0.00572623	0.000104895	2	2	1	1		7257	Serine/arginine-rich splicing factor 1 OS=Homo sapiens OX=9606 GN=SRSF1 PE=1 SV=1
1019	3217	tr|J3KSW7|J3KSW7_HUMAN	J3KSW7	SRSF1	0.0183184	27.85	34	15	19	1004900	40501	0.00572623	0.000104895	2	2	1	1		8108	Serine/arginine-rich splicing factor 1 OS=Homo sapiens OX=9606 GN=SRSF1 PE=1 SV=1
1239	4723	tr|D6RJI5|D6RJI5_HUMAN	D6RJI5	B4GALT7	232.709	21.8	5	0	5		92098	1.02501e-06	0.000238529	1	1	0	1		19283	Beta-1 4-galactosyltransferase 7 OS=Homo sapiens OX=9606 GN=B4GALT7 PE=1 SV=1
1239	4726	Q9UBV7|B4GT7_HUMAN	Q9UBV7	B4GALT7	232.709	21.8	2	0	2		92098	1.02501e-06	0.000238529	1	1	0	1		37406	Beta-1 4-galactosyltransferase 7 OS=Homo sapiens OX=9606 GN=B4GALT7 PE=1 SV=1
1241	4732	tr|A0A494C0T1|A0A494C0T1_HUMAN	A0A494C0T1	STING1	286.18	21.31	5	0	5		113260	1.02501e-06	0.000293337	1	1	0	1		18441	Stimulator of interferon genes protein OS=Homo sapiens OX=9606 GN=STING1 PE=1 SV=1
1241	4733	tr|A0A494C0W5|A0A494C0W5_HUMAN	A0A494C0W5	STING1	286.18	21.31	3	0	3		113260	1.02501e-06	0.000293337	1	1	0	1		28999	Stimulator of interferon genes protein OS=Homo sapiens OX=9606 GN=STING1 PE=1 SV=1
1241	4734	tr|J3QTB1|J3QTB1_HUMAN	J3QTB1	STING1	286.18	21.31	3	0	3		113260	1.02501e-06	0.000293337	1	1	0	1		31635	Stimulator of interferon genes protein OS=Homo sapiens OX=9606 GN=STING1 PE=1 SV=2
1241	4736	Q86WV6|STING_HUMAN	Q86WV6	STING1	286.18	21.31	2	0	2		113260	1.02501e-06	0.000293337	1	1	0	1		42193	Stimulator of interferon genes protein OS=Homo sapiens OX=9606 GN=STING1 PE=1 SV=1
896	2708	P35637|FUS_HUMAN	P35637	FUS	0.0537757	102.95	9	6	3	297840	35239	0.00169718	9.12671e-05	2	2	1	1		53426	RNA-binding protein FUS OS=Homo sapiens OX=9606 GN=FUS PE=1 SV=1
446	1162	Q13283|G3BP1_HUMAN	Q13283	G3BP1	0.00198866	116.93	23	20	3	7876600	34463	0.0448833	8.92573e-05	7	7	9	1		52164	Ras GTPase-activating protein-binding protein 1 OS=Homo sapiens OX=9606 GN=G3BP1 PE=1 SV=1
718	2133	O94919|ENDD1_HUMAN	O94919	ENDOD1	0.0225338	65.9	6	4	5	682560	33840	0.00388943	8.76438e-05	3	3	2	2		55017	Endonuclease domain-containing 1 protein OS=Homo sapiens OX=9606 GN=ENDOD1 PE=1 SV=2
909	2890	O15143|ARC1B_HUMAN	O15143	ARPC1B	0.137526	46.37	6	3	3	106990	32373	0.000609661	8.38443e-05	2	2	1	1		40950	Actin-related protein 2/3 complex subunit 1B OS=Homo sapiens OX=9606 GN=ARPC1B PE=1 SV=3
914	2943	tr|A0A2R8Y534|A0A2R8Y534_HUMAN	A0A2R8Y534	DNAJC21	0.15312	64.98	9	4	6	94310	31772	0.000537407	8.22878e-05	2	2	1	1	Carbamidomethylation	48457	DnaJ homolog subfamily C member 21 OS=Homo sapiens OX=9606 GN=DNAJC21 PE=1 SV=1
914	2944	tr|A0A2R8Y4Q0|A0A2R8Y4Q0_HUMAN	A0A2R8Y4Q0	DNAJC21	0.15312	64.98	8	3	5	94310	31772	0.000537407	8.22878e-05	2	2	1	1	Carbamidomethylation	55226	DnaJ homolog subfamily C member 21 OS=Homo sapiens OX=9606 GN=DNAJC21 PE=1 SV=1
914	2945	Q5F1R6|DJC21_HUMAN	Q5F1R6	DNAJC21	0.15312	64.98	7	3	4	94310	31772	0.000537407	8.22878e-05	2	2	1	1	Carbamidomethylation	62028	DnaJ homolog subfamily C member 21 OS=Homo sapiens OX=9606 GN=DNAJC21 PE=1 SV=2
879	3098	tr|H7C1H2|H7C1H2_HUMAN	H7C1H2	PSMD2	0.103372	34.21	12	7	4	132600	30158	0.000755595	7.81076e-05	2	2	1	2		22450	26S proteasome non-ATPase regulatory subunit 2 (Fragment) OS=Homo sapiens OX=9606 GN=PSMD2 PE=1 SV=1
879	3100	Q13200|PSMD2_HUMAN	Q13200	PSMD2	0.103372	34.21	3	2	1	132600	30158	0.000755595	7.81076e-05	2	2	1	2		100200	26S proteasome non-ATPase regulatory subunit 2 OS=Homo sapiens OX=9606 GN=PSMD2 PE=1 SV=3
1020	3145	Q9BX95|SGPP1_HUMAN	Q9BX95	SGPP1	5.62001	20.43	4	2	2	117170	1448800	0.00066767	0.00375232	2	2	1	1	Carbamidomethylation	49108	Sphingosine-1-phosphate phosphatase 1 OS=Homo sapiens OX=9606 GN=SGPP1 PE=1 SV=2
1112	4823	Q12965|MYO1E_HUMAN	Q12965	MYO1E	410.951	20.22	1	0	1		162640	1.02501e-06	0.000421229	1	1	0	1		127062	Unconventional myosin-Ie OS=Homo sapiens OX=9606 GN=MYO1E PE=1 SV=2
1256	4825	Q9BXB5|OSB10_HUMAN	Q9BXB5	OSBPL10	233.674	20.15	2	0	2		92480	1.02501e-06	0.000239518	1	1	0	1		83970	Oxysterol-binding protein-related protein 10 OS=Homo sapiens OX=9606 GN=OSBPL10 PE=1 SV=2
118	814	Q8N257|H2B3B_HUMAN	Q8N257	H2BU1	5.27979e-05	156.47	56	48	56	1548500	0	0.00882382	4.6588e-07	15	1	15	20	Acetylation (N-term)	13908	Histone H2B type 3-B OS=Homo sapiens OX=9606 GN=H2BU1 PE=1 SV=3
473	1365	O60488|ACSL4_HUMAN	O60488	ACSL4	6.30894e-05	115.78	8	6	6	1295900	0	0.00738443	4.6588e-07	4	2	3	5	Carbamidomethylation	79188	Long-chain-fatty-acid--CoA ligase 4 OS=Homo sapiens OX=9606 GN=ACSL4 PE=1 SV=2
623	1231	tr|G8JLA2|G8JLA2_HUMAN	G8JLA2	MYL6	7.0317e-05	101.27	48	39	9	1162700	0	0.00662542	4.6588e-07	5	5	4	1	Carbamidomethylation	17089	Myosin light polypeptide 6 OS=Homo sapiens OX=9606 GN=MYL6 PE=1 SV=1
701	2253	P33992|MCM5_HUMAN	P33992	MCM5	7.29848e-05	61.21	5	5	2	1120200	0	0.00638324	4.6588e-07	3	3	3	1		82286	DNA replication licensing factor MCM5 OS=Homo sapiens OX=9606 GN=MCM5 PE=1 SV=5
782	2504	Q9BRU9|UTP23_HUMAN	Q9BRU9	UTP23	0.000112794	67.18	10	10	5	724840	0	0.00413036	4.6588e-07	2	2	2	1	Carbamidomethylation	28402	rRNA-processing protein UTP23 homolog OS=Homo sapiens OX=9606 GN=UTP23 PE=1 SV=2
727	2641	O75477|ERLN1_HUMAN	O75477	ERLIN1	0.000146074	72.95	7	7	7	559700	0	0.00318934	4.6588e-07	2	2	2	2		39171	Erlin-1 OS=Homo sapiens OX=9606 GN=ERLIN1 PE=1 SV=2
592	1308	O60524|NEMF_HUMAN	O60524	NEMF	0.000154111	87.53	5	3	2	530510	0	0.00302301	4.6588e-07	5	5	3	2		122954	Nuclear export mediator factor NEMF OS=Homo sapiens OX=9606 GN=NEMF PE=1 SV=4
732	1722	Q92621|NU205_HUMAN	Q92621	NUP205	0.000165867	137.44	4	3	0	492910	0	0.00280875	4.6588e-07	4	4	3	1	Carbamidomethylation; Oxidation (HW)	227919	Nuclear pore complex protein Nup205 OS=Homo sapiens OX=9606 GN=NUP205 PE=1 SV=3
602	1920	P20340|RAB6A_HUMAN	P20340	RAB6A	0.000170382	70.74	21	12	16	479850	0	0.00273433	4.6588e-07	4	3	2	4		23593	Ras-related protein Rab-6A OS=Homo sapiens OX=9606 GN=RAB6A PE=1 SV=3
899	2758	tr|A0A3B3IU16|A0A3B3IU16_HUMAN	A0A3B3IU16	BET1	0.00021291	54.85	27	13	14	384000	0	0.00218815	4.6588e-07	2	2	1	1	Carbamidomethylation	9293	BET1 homolog OS=Homo sapiens OX=9606 GN=BET1 PE=1 SV=1
899	2759	tr|C9JTT8|C9JTT8_HUMAN	C9JTT8	BET1	0.00021291	54.85	23	11	12	384000	0	0.00218815	4.6588e-07	2	2	1	1	Carbamidomethylation	11056	BET1 homolog OS=Homo sapiens OX=9606 GN=BET1 PE=1 SV=1
899	2760	O15155|BET1_HUMAN	O15155	BET1	0.00021291	54.85	19	9	10	384000	0	0.00218815	4.6588e-07	2	2	1	1	Carbamidomethylation	13289	BET1 homolog OS=Homo sapiens OX=9606 GN=BET1 PE=1 SV=1
899	2761	tr|Q68DU7|Q68DU7_HUMAN	Q68DU7	BET1	0.00021291	54.85	18	9	9	384000	0	0.00218815	4.6588e-07	2	2	1	1	Carbamidomethylation	14046	BET1 homolog OS=Homo sapiens OX=9606 GN=BET1 PE=1 SV=1
899	2762	tr|H7C1N3|H7C1N3_HUMAN	H7C1N3	BET1	0.00021291	54.85	17	8	9	384000	0	0.00218815	4.6588e-07	2	2	1	1	Carbamidomethylation	14991	BET1 homolog (Fragment) OS=Homo sapiens OX=9606 GN=BET1 PE=1 SV=1
663	1625	P46063|RECQ1_HUMAN	P46063	RECQL	0.00023378	109.86	8	7	2	349720	0	0.00199281	4.6588e-07	4	4	3	1		73457	ATP-dependent DNA helicase Q1 OS=Homo sapiens OX=9606 GN=RECQL PE=1 SV=3
677	2137	tr|C9J8T0|C9J8T0_HUMAN	C9J8T0	EEFSEC	0.000240266	74.22	10	7	3	340280	0	0.00193902	4.6588e-07	4	4	3	1	Carbamidomethylation	47877	Selenocysteine-specific elongation factor OS=Homo sapiens OX=9606 GN=EEFSEC PE=1 SV=1
677	2139	P57772|SELB_HUMAN	P57772	EEFSEC	0.000240266	74.22	8	5	2	340280	0	0.00193902	4.6588e-07	4	4	3	1	Carbamidomethylation	65305	Selenocysteine-specific elongation factor OS=Homo sapiens OX=9606 GN=EEFSEC PE=1 SV=4
826	2401	P62995|TRA2B_HUMAN	P62995	TRA2B	0.000275677	48.66	8	2	6	296570	0	0.00168995	4.6588e-07	2	2	1	1		33666	Transformer-2 protein homolog beta OS=Homo sapiens OX=9606 GN=TRA2B PE=1 SV=1
755	2432	Q8IYU8|MICU2_HUMAN	Q8IYU8	MICU2	0.00029807	73.09	7	4	7	274290	0	0.00156299	4.6588e-07	2	2	1	2		49666	Calcium uptake protein 2 mitochondrial OS=Homo sapiens OX=9606 GN=MICU2 PE=1 SV=2
768	2096	Q5VWG9|TAF3_HUMAN	Q5VWG9	TAF3	0.000298647	53.03	3	2	1	273760	0	0.00155997	4.6588e-07	3	3	2	1	Carbamidomethylation	103582	Transcription initiation factor TFIID subunit 3 OS=Homo sapiens OX=9606 GN=TAF3 PE=1 SV=1
818	2315	Q9UHB9|SRP68_HUMAN	Q9UHB9	SRP68	0.000342039	69.97	6	3	3	239030	0	0.00136207	4.6588e-07	3	3	2	1		70730	Signal recognition particle subunit SRP68 OS=Homo sapiens OX=9606 GN=SRP68 PE=1 SV=2
789	1888	tr|F8VQX6|F8VQX6_HUMAN	F8VQX6	METTL7A	0.000343433	88.37	22	15	7	238060	0	0.00135654	4.6588e-07	3	3	2	1	Carbamidomethylation	20662	Methyltransferase-like protein 7A (Fragment) OS=Homo sapiens OX=9606 GN=METTL7A PE=1 SV=1
789	1889	tr|H0YI09|H0YI09_HUMAN	H0YI09	METTL7A	0.000343433	88.37	16	11	5	238060	0	0.00135654	4.6588e-07	3	3	2	1	Carbamidomethylation	28307	Methyltransferase-like protein 7A (Fragment) OS=Homo sapiens OX=9606 GN=METTL7A PE=1 SV=1
789	1890	Q9H8H3|MET7A_HUMAN	Q9H8H3	METTL7A	0.000343433	88.37	16	11	5	238060	0	0.00135654	4.6588e-07	3	3	2	1	Carbamidomethylation	28319	Methyltransferase-like protein 7A OS=Homo sapiens OX=9606 GN=METTL7A PE=1 SV=1
825	2399	P01130|LDLR_HUMAN	P01130	LDLR	0.000433061	64.7	3	2	2	188790	0	0.00107578	4.6588e-07	2	2	1	1		95376	Low-density lipoprotein receptor OS=Homo sapiens OX=9606 GN=LDLR PE=1 SV=1
825	2400	tr|J3KMZ9|J3KMZ9_HUMAN	J3KMZ9	LDLR	0.000433061	64.7	3	1	1	188790	0	0.00107578	4.6588e-07	2	2	1	1		104681	Low-density lipoprotein receptor (Fragment) OS=Homo sapiens OX=9606 GN=LDLR PE=1 SV=1
841	2377	tr|V9GZ78|V9GZ78_HUMAN	V9GZ78	MTHFD1	0.000470033	58.88	4	2	2	173940	0	0.000991163	4.6588e-07	2	2	1	1	Carbamidomethylation	92570	C-1-tetrahydrofolate synthase cytoplasmic OS=Homo sapiens OX=9606 GN=MTHFD1 PE=1 SV=2
841	2378	tr|V9GYY3|V9GYY3_HUMAN	V9GYY3	MTHFD1	0.000470033	58.88	4	2	1	173940	0	0.000991163	4.6588e-07	2	2	1	1	Carbamidomethylation	99720	C-1-tetrahydrofolate synthase cytoplasmic OS=Homo sapiens OX=9606 GN=MTHFD1 PE=1 SV=2
841	2379	P11586|C1TC_HUMAN	P11586	MTHFD1	0.000470033	58.88	4	2	1	173940	0	0.000991163	4.6588e-07	2	2	1	1	Carbamidomethylation	101559	C-1-tetrahydrofolate synthase cytoplasmic OS=Homo sapiens OX=9606 GN=MTHFD1 PE=1 SV=3
841	2380	tr|A0A384N5Y3|A0A384N5Y3_HUMAN	A0A384N5Y3	MTHFD1	0.000470033	58.88	4	2	1	173940	0	0.000991163	4.6588e-07	2	2	1	1	Carbamidomethylation	101531	C-1-tetrahydrofolate synthase cytoplasmic OS=Homo sapiens OX=9606 GN=MTHFD1 PE=1 SV=1
841	2381	tr|F5H2F4|F5H2F4_HUMAN	F5H2F4	MTHFD1	0.000470033	58.88	4	2	1	173940	0	0.000991163	4.6588e-07	2	2	1	1	Carbamidomethylation	104710	C-1-tetrahydrofolate synthase cytoplasmic OS=Homo sapiens OX=9606 GN=MTHFD1 PE=1 SV=2
829	2551	tr|H9KV28|H9KV28_HUMAN	H9KV28	DIAPH1	0.000471688	42.28	2	1	1	173330	0	0.000987687	4.6588e-07	2	2	1	1	Carbamidomethylation	136852	Protein diaphanous homolog 1 OS=Homo sapiens OX=9606 GN=DIAPH1 PE=1 SV=2
829	2553	tr|A0A2R8Y5N1|A0A2R8Y5N1_HUMAN	A0A2R8Y5N1	DIAPH1	0.000471688	42.28	2	1	1	173330	0	0.000987687	4.6588e-07	2	2	1	1	Carbamidomethylation	139413	Protein diaphanous homolog 1 OS=Homo sapiens OX=9606 GN=DIAPH1 PE=1 SV=1
829	2554	tr|A0A140T8Z0|A0A140T8Z0_HUMAN	A0A140T8Z0	DIAPH1	0.000471688	42.28	2	1	1	173330	0	0.000987687	4.6588e-07	2	2	1	1	Carbamidomethylation	140300	Protein diaphanous homolog 1 OS=Homo sapiens OX=9606 GN=DIAPH1 PE=1 SV=1
829	2555	O60610|DIAP1_HUMAN	O60610	DIAPH1	0.000471688	42.28	2	1	1	173330	0	0.000987687	4.6588e-07	2	2	1	1	Carbamidomethylation	141347	Protein diaphanous homolog 1 OS=Homo sapiens OX=9606 GN=DIAPH1 PE=1 SV=2
829	2556	tr|A0A0G2JH68|A0A0G2JH68_HUMAN	A0A0G2JH68	DIAPH1	0.000471688	42.28	2	1	1	173330	0	0.000987687	4.6588e-07	2	2	1	1	Carbamidomethylation	141358	Protein diaphanous homolog 1 OS=Homo sapiens OX=9606 GN=DIAPH1 PE=1 SV=1
871	2529	Q7L5N7|PCAT2_HUMAN	Q7L5N7	LPCAT2	0.000476498	50.56	5	2	3	171580	0	0.000977715	4.6588e-07	2	2	1	1		60208	Lysophosphatidylcholine acyltransferase 2 OS=Homo sapiens OX=9606 GN=LPCAT2 PE=1 SV=1
854	3186	P61964|WDR5_HUMAN	P61964	WDR5	0.000536608	42.61	4	4	4	152360	0	0.000868194	4.6588e-07	1	1	1	1		36589	WD repeat-containing protein 5 OS=Homo sapiens OX=9606 GN=WDR5 PE=1 SV=1
865	2478	P27816|MAP4_HUMAN	P27816	MAP4	0.000543276	100.63	3	2	1	150490	0	0.000857538	4.6588e-07	2	2	1	1		121005	Microtubule-associated protein 4 OS=Homo sapiens OX=9606 GN=MAP4 PE=1 SV=3
865	2479	tr|E7EVA0|E7EVA0_HUMAN	E7EVA0	MAP4	0.000543276	100.63	2	1	0	150490	0	0.000857538	4.6588e-07	2	2	1	1		245442	Microtubule-associated protein OS=Homo sapiens OX=9606 GN=MAP4 PE=1 SV=1
943	3944	tr|Q6IAK0|Q6IAK0_HUMAN	Q6IAK0	SELENOT	0.000561561	40.72	9	9	9	145590	0	0.000829616	4.6588e-07	1	1	1	1		15845	Selenoprotein T OS=Homo sapiens OX=9606 GN=SELENOT PE=1 SV=1
943	3945	P62341|SELT_HUMAN	P62341	SELENOT	0.000561561	40.72	7	7	7	145590	0	0.000829616	4.6588e-07	1	1	1	1		22324	Thioredoxin reductase-like selenoprotein T OS=Homo sapiens OX=9606 GN=SELENOT PE=1 SV=2
943	3946	tr|A0A087WVA1|A0A087WVA1_HUMAN	A0A087WVA1	SELENOT	0.000561561	40.72	7	7	7	145590	0	0.000829616	4.6588e-07	1	1	1	1		22344	Selenoprotein T OS=Homo sapiens OX=9606 GN=SELENOT PE=1 SV=1
995	3108	P14923|PLAK_HUMAN	P14923	JUP	0.000682337	22.92	2	1	1	119820	0	0.000682771	4.6588e-07	2	2	1	1		81745	Junction plakoglobin OS=Homo sapiens OX=9606 GN=JUP PE=1 SV=3
661	1887	P20700|LMNB1_HUMAN	P20700	LMNB1	0.000784547	61.56	7	5	2	104210	0	0.00059382	4.6588e-07	5	2	4	1		66408	Lamin-B1 OS=Homo sapiens OX=9606 GN=LMNB1 PE=1 SV=2
1014	2877	Q13601|KRR1_HUMAN	Q13601	KRR1	0.000897932	35.79	6	3	3	91051	0	0.000518836	4.6588e-07	2	2	1	1	Carbamidomethylation; Acetylation (N-term)	43665	KRR1 small subunit processome component homolog OS=Homo sapiens OX=9606 GN=KRR1 PE=1 SV=4
852	3156	O14818|PSA7_HUMAN	O14818	PSMA7	0.00148442	34.41	4	4	4	55077	0	0.000313845	4.6588e-07	1	1	1	1		27887	Proteasome subunit alpha type-7 OS=Homo sapiens OX=9606 GN=PSMA7 PE=1 SV=1
852	4174	tr|A0A087WYS6|A0A087WYS6_HUMAN	A0A087WYS6	PSMA8	0.00148442	34.41	5	5	5	55077	0	0.000313845	4.6588e-07	1	1	1	1		25041	Proteasome (Prosome macropain) subunit alpha type 8 isoform CRA_b OS=Homo sapiens OX=9606 GN=PSMA8 PE=1 SV=1
852	4175	Q8TAA3|PSMA8_HUMAN	Q8TAA3	PSMA8	0.00148442	34.41	4	4	4	55077	0	0.000313845	4.6588e-07	1	1	1	1		28530	Proteasome subunit alpha-type 8 OS=Homo sapiens OX=9606 GN=PSMA8 PE=2 SV=3
817	2924	tr|E7EX73|E7EX73_HUMAN	E7EX73	EIF4G1	0.00159188	61.23	2	1	0	51359	0	0.000292659	4.6588e-07	2	2	1	1		158644	Eukaryotic translation initiation factor 4 gamma 1 OS=Homo sapiens OX=9606 GN=EIF4G1 PE=1 SV=1
817	2925	tr|E9PGM1|E9PGM1_HUMAN	E9PGM1	EIF4G1	0.00159188	61.23	2	1	0	51359	0	0.000292659	4.6588e-07	2	2	1	1		166746	Eukaryotic translation initiation factor 4 gamma 1 OS=Homo sapiens OX=9606 GN=EIF4G1 PE=1 SV=1
817	2926	tr|E7EUU4|E7EUU4_HUMAN	E7EUU4	EIF4G1	0.00159188	61.23	2	1	0	51359	0	0.000292659	4.6588e-07	2	2	1	1		171641	Eukaryotic translation initiation factor 4 gamma 1 OS=Homo sapiens OX=9606 GN=EIF4G1 PE=1 SV=1
817	2927	Q04637|IF4G1_HUMAN	Q04637	EIF4G1	0.00159188	61.23	2	1	0	51359	0	0.000292659	4.6588e-07	2	2	1	1		175490	Eukaryotic translation initiation factor 4 gamma 1 OS=Homo sapiens OX=9606 GN=EIF4G1 PE=1 SV=4
580	1044	Q13547|HDAC1_HUMAN	Q13547	HDAC1	0.454512	103.19	12	2	10	0	0	1.02501e-06	4.6588e-07	6	3	1	5	Carbamidomethylation	55103	Histone deacetylase 1 OS=Homo sapiens OX=9606 GN=HDAC1 PE=1 SV=1
892	2651	Q9H7N4|SFR19_HUMAN	Q9H7N4	SCAF1	0.454512	71.99	2	1	1	0	0	1.02501e-06	4.6588e-07	2	2	1	1	Carbamidomethylation	139269	Splicing factor arginine/serine-rich 19 OS=Homo sapiens OX=9606 GN=SCAF1 PE=1 SV=3
931	3617	tr|H0YE40|H0YE40_HUMAN	H0YE40	CD44	0.454512	55.12	20	20	20	0	0	1.02501e-06	4.6588e-07	1	1	1	1		9105	CD44 antigen (Fragment) OS=Homo sapiens OX=9606 GN=CD44 PE=1 SV=1
931	3618	tr|H0YD13|H0YD13_HUMAN	H0YD13	CD44	0.454512	55.12	8	8	8	0	0	1.02501e-06	4.6588e-07	1	1	1	1		22683	CD44 antigen OS=Homo sapiens OX=9606 GN=CD44 PE=1 SV=2
931	3619	tr|H0Y2P0|H0Y2P0_HUMAN	H0Y2P0	CD44	0.454512	55.12	6	6	6	0	0	1.02501e-06	4.6588e-07	1	1	1	1		30952	CD44 antigen (Fragment) OS=Homo sapiens OX=9606 GN=CD44 PE=1 SV=1
931	3620	P16070|CD44_HUMAN	P16070	CD44	0.454512	55.12	2	2	2	0	0	1.02501e-06	4.6588e-07	1	1	1	1		81538	CD44 antigen OS=Homo sapiens OX=9606 GN=CD44 PE=1 SV=3
944	3953	tr|H7C1J2|H7C1J2_HUMAN	H7C1J2	DNTTIP1	0.454512	40.75	5	5	5	0	0	1.02501e-06	4.6588e-07	1	1	1	1		26471	Deoxynucleotidyltransferase terminal-interacting protein 1 (Fragment) OS=Homo sapiens OX=9606 GN=DNTTIP1 PE=1 SV=1
944	3954	tr|H7C1M5|H7C1M5_HUMAN	H7C1M5	DNTTIP1	0.454512	40.75	4	4	4	0	0	1.02501e-06	4.6588e-07	1	1	1	1		31783	Deoxynucleotidyltransferase terminal-interacting protein 1 (Fragment) OS=Homo sapiens OX=9606 GN=DNTTIP1 PE=1 SV=1
944	3956	Q9H147|TDIF1_HUMAN	Q9H147	DNTTIP1	0.454512	40.75	4	4	4	0	0	1.02501e-06	4.6588e-07	1	1	1	1		37013	Deoxynucleotidyltransferase terminal-interacting protein 1 OS=Homo sapiens OX=9606 GN=DNTTIP1 PE=1 SV=2
226	320	tr|A0A3B3ISR7|A0A3B3ISR7_HUMAN	A0A3B3ISR7	DDX10	0.454512	149.92	23	11	18		0	1.02501e-06	4.6588e-07	13	1	8	12		77799	RNA helicase OS=Homo sapiens OX=9606 GN=DDX10 PE=1 SV=1
423	594	Q8TDI0|CHD5_HUMAN	Q8TDI0	CHD5	0.454512	138.98	6	2	5		0	1.02501e-06	4.6588e-07	9	1	3	7	Carbamidomethylation; Acetylation (N-term)	223048	Chromodomain-helicase-DNA-binding protein 5 OS=Homo sapiens OX=9606 GN=CHD5 PE=1 SV=1
319	1024	Q562R1|ACTBL_HUMAN	Q562R1	ACTBL2	0.454512	124.43	19	8	15		0	1.02501e-06	4.6588e-07	7	1	5	9	Carbamidomethylation; Acetylation (N-term)	42003	Beta-actin-like protein 2 OS=Homo sapiens OX=9606 GN=ACTBL2 PE=1 SV=2
627	1436	O94805|ACL6B_HUMAN	O94805	ACTL6B	0.454512	97.36	15	3	15		0	1.02501e-06	4.6588e-07	4	1	1	4	Carbamidomethylation; Oxidation (HW)	46877	Actin-like protein 6B OS=Homo sapiens OX=9606 GN=ACTL6B PE=1 SV=1
601	1731	P04899|GNAI2_HUMAN	P04899	GNAI2	0.454512	88.95	12	7	7		0	1.02501e-06	4.6588e-07	3	1	3	2		40451	Guanine nucleotide-binding protein G(i) subunit alpha-2 OS=Homo sapiens OX=9606 GN=GNAI2 PE=1 SV=3
616	1769	P08754|GNAI3_HUMAN	P08754	GNAI3	0.454512	86.77	12	7	7		0	1.02501e-06	4.6588e-07	3	1	3	2		40532	Guanine nucleotide-binding protein G(i) subunit alpha OS=Homo sapiens OX=9606 GN=GNAI3 PE=1 SV=3
478	1703	Q86Y46|K2C73_HUMAN	Q86Y46	KRT73	0.454512	70.68	7	5	7		0	1.02501e-06	4.6588e-07	4	1	4	4	Carbamidomethylation	58923	Keratin type II cytoskeletal 73 OS=Homo sapiens OX=9606 GN=KRT73 PE=1 SV=1
478	1709	Q7RTS7|K2C74_HUMAN	Q7RTS7	KRT74	0.454512	70.68	7	5	7		0	1.02501e-06	4.6588e-07	4	1	4	4	Carbamidomethylation	57865	Keratin type II cytoskeletal 74 OS=Homo sapiens OX=9606 GN=KRT74 PE=1 SV=2
478	1712	tr|F8W1S1|F8W1S1_HUMAN	F8W1S1	KRT74	0.454512	70.68	7	5	7		0	1.02501e-06	4.6588e-07	4	1	4	4	Carbamidomethylation	59407	Keratin type II cytoskeletal 74 OS=Homo sapiens OX=9606 GN=KRT74 PE=1 SV=1
1126	3522	tr|A6NLH6|A6NLH6_HUMAN	A6NLH6	CNIH4	0.454512	67.97	15	0	15		0	1.02501e-06	4.6588e-07	1	1	0	1		15771	Protein cornichon homolog 4 OS=Homo sapiens OX=9606 GN=CNIH4 PE=1 SV=1
1126	3523	Q9P003|CNIH4_HUMAN	Q9P003	CNIH4	0.454512	67.97	14	0	14		0	1.02501e-06	4.6588e-07	1	1	0	1		16093	Protein cornichon homolog 4 OS=Homo sapiens OX=9606 GN=CNIH4 PE=1 SV=1
897	2712	Q9BZK3|NACP4_HUMAN	Q9BZK3	NACA4P	0.454512	62.87	13	0	13		0	1.02501e-06	4.6588e-07	2	1	0	2		23306	Putative nascent polypeptide-associated complex subunit alpha-like protein OS=Homo sapiens OX=9606 GN=NACA4P PE=5 SV=1
1140	3645	tr|S4R329|S4R329_HUMAN	S4R329	EMC4	0.454512	53.59	22	0	22		0	1.02501e-06	4.6588e-07	1	1	0	1		7804	ER membrane protein complex subunit 4 OS=Homo sapiens OX=9606 GN=EMC4 PE=1 SV=1
1140	3646	tr|H0YK61|H0YK61_HUMAN	H0YK61	EMC4	0.454512	53.59	21	0	21		0	1.02501e-06	4.6588e-07	1	1	0	1		8340	ER membrane protein complex subunit 4 OS=Homo sapiens OX=9606 GN=EMC4 PE=1 SV=1
1140	3647	tr|H0YNK0|H0YNK0_HUMAN	H0YNK0	EMC4	0.454512	53.59	19	0	19		0	1.02501e-06	4.6588e-07	1	1	0	1		8962	ER membrane protein complex subunit 4 OS=Homo sapiens OX=9606 GN=EMC4 PE=1 SV=1
1140	3648	tr|H0YNK8|H0YNK8_HUMAN	H0YNK8	EMC4	0.454512	53.59	16	0	16		0	1.02501e-06	4.6588e-07	1	1	0	1		11151	ER membrane protein complex subunit 4 OS=Homo sapiens OX=9606 GN=EMC4 PE=1 SV=1
1140	3649	tr|H0YLP8|H0YLP8_HUMAN	H0YLP8	EMC4	0.454512	53.59	13	0	13		0	1.02501e-06	4.6588e-07	1	1	0	1		13881	ER membrane protein complex subunit 4 (Fragment) OS=Homo sapiens OX=9606 GN=EMC4 PE=1 SV=1
1140	3650	Q5J8M3|EMC4_HUMAN	Q5J8M3	EMC4	0.454512	53.59	9	0	9		0	1.02501e-06	4.6588e-07	1	1	0	1		20087	ER membrane protein complex subunit 4 OS=Homo sapiens OX=9606 GN=EMC4 PE=1 SV=2
1071	3414	Q9UL40|ZN346_HUMAN	Q9UL40	ZNF346	0.454512	52.13	4	0	4		0	1.02501e-06	4.6588e-07	1	1	0	1		32933	Zinc finger protein 346 OS=Homo sapiens OX=9606 GN=ZNF346 PE=1 SV=1
1071	3415	tr|D6RJ07|D6RJ07_HUMAN	D6RJ07	ZNF346	0.454512	52.13	4	0	4		0	1.02501e-06	4.6588e-07	1	1	0	1		34646	Zinc finger protein 346 OS=Homo sapiens OX=9606 GN=ZNF346 PE=1 SV=1
1071	3659	tr|B7Z4J8|B7Z4J8_HUMAN	B7Z4J8	ZNF346	0.454512	52.13	7	0	7		0	1.02501e-06	4.6588e-07	1	1	0	1		21711	Zinc finger protein 346 OS=Homo sapiens OX=9606 GN=ZNF346 PE=1 SV=1
816	2349	tr|E9PR05|E9PR05_HUMAN	E9PR05	KMT2A	0.454512	51.36	2	0	2		0	1.02501e-06	4.6588e-07	2	2	0	2		155452	Histone-lysine N-methyltransferase 2A (Fragment) OS=Homo sapiens OX=9606 GN=KMT2A PE=1 SV=2
816	2428	Q03164|KMT2A_HUMAN	Q03164	KMT2A	0.454512	51.36	1	0	1		0	1.02501e-06	4.6588e-07	2	2	0	2		431768	Histone-lysine N-methyltransferase 2A OS=Homo sapiens OX=9606 GN=KMT2A PE=1 SV=5
816	2472	tr|A0A3B3ITZ1|A0A3B3ITZ1_HUMAN	A0A3B3ITZ1		0.454512	51.36	3	0	3		0	1.02501e-06	4.6588e-07	2	2	0	2		101234	CXXC-type domain-containing protein OS=Homo sapiens OX=9606 PE=4 SV=1
1148	3735	P54136|SYRC_HUMAN	P54136	RARS1	0.454512	48.63	2	0	2		0	1.02501e-06	4.6588e-07	1	1	0	1		75379	Arginine--tRNA ligase cytoplasmic OS=Homo sapiens OX=9606 GN=RARS1 PE=1 SV=2
1165	3931	tr|C9JEN3|C9JEN3_HUMAN	C9JEN3	TMBIM1	0.454512	41.19	13	0	13		0	1.02501e-06	4.6588e-07	1	1	0	1		11535	Protein lifeguard 3 (Fragment) OS=Homo sapiens OX=9606 GN=TMBIM1 PE=1 SV=1
1165	3932	tr|C9IYT2|C9IYT2_HUMAN	C9IYT2	TMBIM1	0.454512	41.19	13	0	13		0	1.02501e-06	4.6588e-07	1	1	0	1		11622	Protein lifeguard 3 (Fragment) OS=Homo sapiens OX=9606 GN=TMBIM1 PE=1 SV=1
1165	3933	tr|F8WDY4|F8WDY4_HUMAN	F8WDY4	TMBIM1	0.454512	41.19	10	0	10		0	1.02501e-06	4.6588e-07	1	1	0	1		15303	Protein lifeguard 3 OS=Homo sapiens OX=9606 GN=TMBIM1 PE=1 SV=1
1165	3934	tr|C9IZ27|C9IZ27_HUMAN	C9IZ27	TMBIM1	0.454512	41.19	9	0	9		0	1.02501e-06	4.6588e-07	1	1	0	1		16473	Protein lifeguard 3 (Fragment) OS=Homo sapiens OX=9606 GN=TMBIM1 PE=1 SV=8
1165	3935	tr|C9JW19|C9JW19_HUMAN	C9JW19	TMBIM1	0.454512	41.19	8	0	8		0	1.02501e-06	4.6588e-07	1	1	0	1		18498	Protein lifeguard 3 (Fragment) OS=Homo sapiens OX=9606 GN=TMBIM1 PE=1 SV=1
1165	3936	tr|C9JWV9|C9JWV9_HUMAN	C9JWV9	TMBIM1	0.454512	41.19	8	0	8		0	1.02501e-06	4.6588e-07	1	1	0	1		18973	Protein lifeguard 3 (Fragment) OS=Homo sapiens OX=9606 GN=TMBIM1 PE=1 SV=1
1165	3937	tr|B4DUD2|B4DUD2_HUMAN	B4DUD2	TMBIM1	0.454512	41.19	7	0	7		0	1.02501e-06	4.6588e-07	1	1	0	1		23813	Protein lifeguard 3 OS=Homo sapiens OX=9606 GN=TMBIM1 PE=1 SV=1
1165	3938	Q969X1|LFG3_HUMAN	Q969X1	TMBIM1	0.454512	41.19	5	0	5		0	1.02501e-06	4.6588e-07	1	1	0	1		34607	Protein lifeguard 3 OS=Homo sapiens OX=9606 GN=TMBIM1 PE=1 SV=2
1166	3940	tr|A0A0A0MRX2|A0A0A0MRX2_HUMAN	A0A0A0MRX2	DDRGK1	0.454512	41.11	4	0	4		0	1.02501e-06	4.6588e-07	1	1	0	1		33939	DDRGK domain-containing protein 1 OS=Homo sapiens OX=9606 GN=DDRGK1 PE=1 SV=1
1166	3941	Q96HY6|DDRGK_HUMAN	Q96HY6	DDRGK1	0.454512	41.11	4	0	4		0	1.02501e-06	4.6588e-07	1	1	0	1		35611	DDRGK domain-containing protein 1 OS=Homo sapiens OX=9606 GN=DDRGK1 PE=1 SV=2
1172	3980	Q9Y320|TMX2_HUMAN	Q9Y320	TMX2	0.454512	39.97	3	0	3		0	1.02501e-06	4.6588e-07	1	1	0	1		34038	Thioredoxin-related transmembrane protein 2 OS=Homo sapiens OX=9606 GN=TMX2 PE=1 SV=1
862	2358	Q6PCB7|S27A1_HUMAN	Q6PCB7	SLC27A1	0.454512	36.69	4	1	3		0	1.02501e-06	4.6588e-07	3	1	1	2		71108	Long-chain fatty acid transport protein 1 OS=Homo sapiens OX=9606 GN=SLC27A1 PE=1 SV=1
1181	4094	tr|A0A6I8PRV6|A0A6I8PRV6_HUMAN	A0A6I8PRV6	CAPZB	0.454512	36.11	15	0	15		0	1.02501e-06	4.6588e-07	1	1	0	1	Carbamidomethylation	6875	F-actin-capping protein subunit beta (Fragment) OS=Homo sapiens OX=9606 GN=CAPZB PE=1 SV=1
1181	4102	tr|B1AK87|B1AK87_HUMAN	B1AK87	CAPZB	0.454512	36.11	4	0	4		0	1.02501e-06	4.6588e-07	1	1	0	1	Carbamidomethylation	27440	F-actin-capping protein subunit beta OS=Homo sapiens OX=9606 GN=CAPZB PE=1 SV=2
1181	4103	tr|B1AK85|B1AK85_HUMAN	B1AK85	CAPZB	0.454512	36.11	3	0	3		0	1.02501e-06	4.6588e-07	1	1	0	1	Carbamidomethylation	29265	F-actin-capping protein subunit beta OS=Homo sapiens OX=9606 GN=CAPZB PE=1 SV=1
1181	4104	P47756|CAPZB_HUMAN	P47756	CAPZB	0.454512	36.11	3	0	3		0	1.02501e-06	4.6588e-07	1	1	0	1	Carbamidomethylation	31350	F-actin-capping protein subunit beta OS=Homo sapiens OX=9606 GN=CAPZB PE=1 SV=4
1181	4106	tr|B1AK88|B1AK88_HUMAN	B1AK88	CAPZB	0.454512	36.11	3	0	3		0	1.02501e-06	4.6588e-07	1	1	0	1	Carbamidomethylation	33781	F-actin-capping protein subunit beta OS=Homo sapiens OX=9606 GN=CAPZB PE=1 SV=1
1189	4208	tr|H0Y4R1|H0Y4R1_HUMAN	H0Y4R1	IMPDH2	0.454512	33.25	2	0	2		0	1.02501e-06	4.6588e-07	1	1	0	1		51077	Inosine-5'-monophosphate dehydrogenase 2 (Fragment) OS=Homo sapiens OX=9606 GN=IMPDH2 PE=1 SV=1
1189	4209	P12268|IMDH2_HUMAN	P12268	IMPDH2	0.454512	33.25	2	0	2		0	1.02501e-06	4.6588e-07	1	1	0	1		55805	Inosine-5'-monophosphate dehydrogenase 2 OS=Homo sapiens OX=9606 GN=IMPDH2 PE=1 SV=2
1191	4237	Q15361|TTF1_HUMAN	Q15361	TTF1	0.454512	32.29	1	0	1		0	1.02501e-06	4.6588e-07	1	1	0	1	Carbamidomethylation	103051	Transcription termination factor 1 OS=Homo sapiens OX=9606 GN=TTF1 PE=1 SV=3
1195	4283	O60885|BRD4_HUMAN	O60885	BRD4	0.454512	30.46	1	0	1		0	1.02501e-06	4.6588e-07	1	1	0	1		152218	Bromodomain-containing protein 4 OS=Homo sapiens OX=9606 GN=BRD4 PE=1 SV=2
1027	3257	tr|D6RIT7|D6RIT7_HUMAN	D6RIT7	GTF2H2C	0.454512	30.36	10	0	10		0	1.02501e-06	4.6588e-07	1	1	0	1		10964	General transcription factor IIH subunit 2-like protein OS=Homo sapiens OX=9606 GN=GTF2H2C PE=1 SV=1
1027	3258	tr|D6RGC9|D6RGC9_HUMAN	D6RGC9	GTF2H2	0.454512	30.36	7	0	7		0	1.02501e-06	4.6588e-07	1	1	0	1		14491	General transcription factor IIH subunit 2 OS=Homo sapiens OX=9606 GN=GTF2H2 PE=1 SV=1
1027	3260	tr|R4GMS9|R4GMS9_HUMAN	R4GMS9	GTF2H2	0.454512	30.36	6	0	6		0	1.02501e-06	4.6588e-07	1	1	0	1		17387	General transcription factor IIH subunit 2 (Fragment) OS=Homo sapiens OX=9606 GN=GTF2H2 PE=1 SV=1
1027	3261	tr|D6RJD3|D6RJD3_HUMAN	D6RJD3	GTF2H2C	0.454512	30.36	5	0	5		0	1.02501e-06	4.6588e-07	1	1	0	1		19316	General transcription factor IIH subunit 2-like protein OS=Homo sapiens OX=9606 GN=GTF2H2C PE=1 SV=1
1027	3262	tr|D6RID8|D6RID8_HUMAN	D6RID8	GTF2H2C	0.454512	30.36	4	0	4		0	1.02501e-06	4.6588e-07	1	1	0	1		28484	General transcription factor IIH subunit 2-like protein (Fragment) OS=Homo sapiens OX=9606 GN=GTF2H2C PE=1 SV=1
1027	3263	Q6P1K8|T2H2L_HUMAN	Q6P1K8	GTF2H2C	0.454512	30.36	2	0	2		0	1.02501e-06	4.6588e-07	1	1	0	1		44452	General transcription factor IIH subunit 2-like protein OS=Homo sapiens OX=9606 GN=GTF2H2C PE=1 SV=1
1027	3264	Q13888|TF2H2_HUMAN	Q13888	GTF2H2	0.454512	30.36	2	0	2		0	1.02501e-06	4.6588e-07	1	1	0	1		44419	General transcription factor IIH subunit 2 OS=Homo sapiens OX=9606 GN=GTF2H2 PE=1 SV=1
1027	4288	tr|D6RAW1|D6RAW1_HUMAN	D6RAW1	GTF2H2	0.454512	30.36	18	0	18		0	1.02501e-06	4.6588e-07	1	1	0	1		6196	General transcription factor IIH subunit 2 OS=Homo sapiens OX=9606 GN=GTF2H2 PE=4 SV=1
1077	3474	Q9H0D6|XRN2_HUMAN	Q9H0D6	XRN2	0.454512	29.63	1	0	1		0	1.02501e-06	4.6588e-07	1	1	0	1		108583	5'-3' exoribonuclease 2 OS=Homo sapiens OX=9606 GN=XRN2 PE=1 SV=1
1203	4387	P62857|RS28_HUMAN	P62857	RPS28	0.454512	28.11	13	0	13		0	1.02501e-06	4.6588e-07	1	1	0	1		7841	40S ribosomal protein S28 OS=Homo sapiens OX=9606 GN=RPS28 PE=1 SV=1
1205	4400	tr|E7EMD0|E7EMD0_HUMAN	E7EMD0	POR	0.454512	27.57	6	0	6		0	1.02501e-06	4.6588e-07	1	1	0	1		47402	NADPH--cytochrome P450 reductase OS=Homo sapiens OX=9606 GN=POR PE=1 SV=1
1205	4401	P16435|NCPR_HUMAN	P16435	POR	0.454512	27.57	3	0	3		0	1.02501e-06	4.6588e-07	1	1	0	1		76690	NADPH--cytochrome P450 reductase OS=Homo sapiens OX=9606 GN=POR PE=1 SV=2
1205	4402	tr|H0Y4R2|H0Y4R2_HUMAN	H0Y4R2	POR	0.454512	27.57	3	0	3		0	1.02501e-06	4.6588e-07	1	1	0	1		81702	NADPH--cytochrome P450 reductase (Fragment) OS=Homo sapiens OX=9606 GN=POR PE=1 SV=1
860	4780	Q9BXJ9|NAA15_HUMAN	Q9BXJ9	NAA15	0.454512	26.63	2	0	2		0	1.02501e-06	4.6588e-07	2	2	0	2		101272	N-alpha-acetyltransferase 15 NatA auxiliary subunit OS=Homo sapiens OX=9606 GN=NAA15 PE=1 SV=1
1088	4373	P46087|NOP2_HUMAN	P46087	NOP2	0.454512	25.24	2	0	2		0	1.02501e-06	4.6588e-07	1	1	0	1	Carbamidomethylation	89302	Probable 28S rRNA (cytosine(4447)-C(5))-methyltransferase OS=Homo sapiens OX=9606 GN=NOP2 PE=1 SV=2
1220	4584	tr|A0A0U1RRK2|A0A0U1RRK2_HUMAN	A0A0U1RRK2	SSRP1	0.454512	25.17	6	0	6		0	1.02501e-06	4.6588e-07	1	1	0	1		25897	FACT complex subunit SSRP1 (Fragment) OS=Homo sapiens OX=9606 GN=SSRP1 PE=1 SV=1
1220	4585	Q08945|SSRP1_HUMAN	Q08945	SSRP1	0.454512	25.17	2	0	2		0	1.02501e-06	4.6588e-07	1	1	0	1		81075	FACT complex subunit SSRP1 OS=Homo sapiens OX=9606 GN=SSRP1 PE=1 SV=1
1221	4597	Q9P287|BCCIP_HUMAN	Q9P287	BCCIP	0.454512	24.89	3	0	3		0	1.02501e-06	4.6588e-07	1	1	0	1		35979	BRCA2 and CDKN1A-interacting protein OS=Homo sapiens OX=9606 GN=BCCIP PE=1 SV=1
1228	4654	P57735|RAB25_HUMAN	P57735	RAB25	0.454512	23.22	5	0	5		0	1.02501e-06	4.6588e-07	1	1	0	1		23496	Ras-related protein Rab-25 OS=Homo sapiens OX=9606 GN=RAB25 PE=1 SV=2
1236	4704	Q9Y5J1|UTP18_HUMAN	Q9Y5J1	UTP18	0.454512	22.33	3	0	3		0	1.02501e-06	4.6588e-07	1	1	0	1	Carbamidomethylation	62004	U3 small nucleolar RNA-associated protein 18 homolog OS=Homo sapiens OX=9606 GN=UTP18 PE=1 SV=3
1237	4717	Q96Q89|KI20B_HUMAN	Q96Q89	KIF20B	0.454512	22.11	1	0	1		0	1.02501e-06	4.6588e-07	1	1	0	1	Carbamidomethylation	210628	Kinesin-like protein KIF20B OS=Homo sapiens OX=9606 GN=KIF20B PE=1 SV=3
1100	4702	Q6DD87|ZN787_HUMAN	Q6DD87	ZNF787	0.454512	21.37	4	0	4		0	1.02501e-06	4.6588e-07	1	1	0	1	Carbamidomethylation	40428	Zinc finger protein 787 OS=Homo sapiens OX=9606 GN=ZNF787 PE=1 SV=4
1242	4738	tr|F5H6U2|F5H6U2_HUMAN	F5H6U2	SINHCAF	0.454512	21.17	10	0	10		0	1.02501e-06	4.6588e-07	1	1	0	1	Carbamidomethylation	14364	SIN3-HDAC complex-associated factor (Fragment) OS=Homo sapiens OX=9606 GN=SINHCAF PE=1 SV=8
1242	4739	tr|F5GZ82|F5GZ82_HUMAN	F5GZ82	SINHCAF	0.454512	21.17	9	0	9		0	1.02501e-06	4.6588e-07	1	1	0	1	Carbamidomethylation	15079	SIN3-HDAC complex-associated factor (Fragment) OS=Homo sapiens OX=9606 GN=SINHCAF PE=1 SV=1
1242	4740	Q9NP50|SHCAF_HUMAN	Q9NP50	SINHCAF	0.454512	21.17	5	0	5		0	1.02501e-06	4.6588e-07	1	1	0	1	Carbamidomethylation	24852	SIN3-HDAC complex-associated factor OS=Homo sapiens OX=9606 GN=SINHCAF PE=1 SV=1
1255	4803	P23588|IF4B_HUMAN	P23588	EIF4B	0.454512	20.65	2	0	2		0	1.02501e-06	4.6588e-07	1	1	0	1		69151	Eukaryotic translation initiation factor 4B OS=Homo sapiens OX=9606 GN=EIF4B PE=1 SV=2
1255	4804	tr|E7EX17|E7EX17_HUMAN	E7EX17	EIF4B	0.454512	20.65	2	0	2		0	1.02501e-06	4.6588e-07	1	1	0	1		69698	Eukaryotic translation initiation factor 4B OS=Homo sapiens OX=9606 GN=EIF4B PE=1 SV=1
1036	4742	O95248|MTMR5_HUMAN	O95248	SBF1	0.454512	20.01	0	0	0		0	1.02501e-06	4.6588e-07	1	1	0	1		208442	Myotubularin-related protein 5 OS=Homo sapiens OX=9606 GN=SBF1 PE=1 SV=4
952	4250	tr|U3KPZ7|U3KPZ7_HUMAN	U3KPZ7		3.96651e-06	32.27	6	6	0	20612000		0.117453	4.6588e-07	1	1	2	0		114543	Uncharacterized protein OS=Homo sapiens OX=9606 PE=1 SV=1
853	3171	P49411|EFTU_HUMAN	P49411	TUFM	5.19393e-06	33.74	4	4	0	15741000		0.089697	4.6588e-07	1	1	2	0		49542	Elongation factor Tu mitochondrial OS=Homo sapiens OX=9606 GN=TUFM PE=1 SV=2
853	4187	tr|H3BNU3|H3BNU3_HUMAN	H3BNU3	TUFM	5.19393e-06	33.74	17	17	0	15741000		0.089697	4.6588e-07	1	1	2	0		10902	Elongation factor Tu mitochondrial OS=Homo sapiens OX=9606 GN=TUFM PE=1 SV=1
723	2587	P05386|RLA1_HUMAN	P05386	RPLP1	8.80686e-06	118.21	42	42	0	9283400		0.0528996	4.6588e-07	3	3	4	0	Carbamidomethylation; Acetylation (N-term)	11514	60S acidic ribosomal protein P1 OS=Homo sapiens OX=9606 GN=RPLP1 PE=1 SV=1
622	3207	P60900|PSA6_HUMAN	P60900	PSMA6	9.25373e-06	96.95	7	7	0	8835100		0.0503451	4.6588e-07	2	2	5	0		27399	Proteasome subunit alpha type-6 OS=Homo sapiens OX=9606 GN=PSMA6 PE=1 SV=1
622	3208	tr|G3V5Z7|G3V5Z7_HUMAN	G3V5Z7	PSMA6	9.25373e-06	96.95	7	7	0	8835100		0.0503451	4.6588e-07	2	2	5	0		28147	Proteasome subunit alpha type OS=Homo sapiens OX=9606 GN=PSMA6 PE=1 SV=1
622	3573	tr|H0YJC4|H0YJC4_HUMAN	H0YJC4	PSMA6	9.25373e-06	96.95	21	21	0	8835100		0.0503451	4.6588e-07	2	2	5	0		9349	Proteasome subunit alpha type-6 (Fragment) OS=Homo sapiens OX=9606 GN=PSMA6 PE=1 SV=1
313	1083	P10809|CH60_HUMAN	P10809	HSPD1	9.98139e-06	194.58	20	20	0	8191000		0.0466748	4.6588e-07	7	7	14	0		61055	60 kDa heat shock protein mitochondrial OS=Homo sapiens OX=9606 GN=HSPD1 PE=1 SV=2
691	1789	tr|A0A0C4DG17|A0A0C4DG17_HUMAN	A0A0C4DG17	RPSA	1.33504e-05	133.37	22	22	0	6124000		0.0348964	4.6588e-07	3	3	4	0	Carbamidomethylation	33314	40S ribosomal protein SA OS=Homo sapiens OX=9606 GN=RPSA PE=1 SV=1
691	1826	tr|C9J9K3|C9J9K3_HUMAN	C9J9K3	RPSA	1.33504e-05	133.37	25	25	0	6124000		0.0348964	4.6588e-07	3	3	4	0	Carbamidomethylation	29405	40S ribosomal protein SA (Fragment) OS=Homo sapiens OX=9606 GN=RPSA PE=1 SV=8
691	1827	P08865|RSSA_HUMAN	P08865	RPSA	1.33504e-05	133.37	23	23	0	6124000		0.0348964	4.6588e-07	3	3	4	0	Carbamidomethylation	32854	40S ribosomal protein SA OS=Homo sapiens OX=9606 GN=RPSA PE=1 SV=4
593	1580	O43707|ACTN4_HUMAN	O43707	ACTN4	1.36429e-05	110.91	7	7	1	5992700		0.0341482	4.6588e-07	4	3	4	1	Carbamidomethylation	104854	Alpha-actinin-4 OS=Homo sapiens OX=9606 GN=ACTN4 PE=1 SV=2
569	1230	Q9NSD9|SYFB_HUMAN	Q9NSD9	FARSB	1.43289e-05	154.82	14	14	0	5705800		0.0325134	4.6588e-07	5	5	6	0	Carbamidomethylation	66116	Phenylalanine--tRNA ligase beta subunit OS=Homo sapiens OX=9606 GN=FARSB PE=1 SV=3
1052	3256	P61927|RL37_HUMAN	P61927	RPL37	1.63994e-05	29.19	7	7	0	4985400		0.0284083	4.6588e-07	1	1	1	0		11078	60S ribosomal protein L37 OS=Homo sapiens OX=9606 GN=RPL37 PE=1 SV=2
1052	4343	tr|D6RG19|D6RG19_HUMAN	D6RG19	RPL37	1.63994e-05	29.19	9	9	0	4985400		0.0284083	4.6588e-07	1	1	1	0		9722	Ribosomal protein L37 OS=Homo sapiens OX=9606 GN=RPL37 PE=1 SV=1
608	2343	Q9Y285|SYFA_HUMAN	Q9Y285	FARSA	1.69463e-05	70.03	10	10	0	4824500		0.0274915	4.6588e-07	3	3	6	0	Acetylation (N-term)	57564	Phenylalanine--tRNA ligase alpha subunit OS=Homo sapiens OX=9606 GN=FARSA PE=1 SV=3
608	2805	tr|K7ER16|K7ER16_HUMAN	K7ER16	FARSA	1.69463e-05	70.03	16	16	0	4824500		0.0274915	4.6588e-07	2	2	5	0	Acetylation (N-term)	26037	Phenylalanine--tRNA ligase alpha subunit OS=Homo sapiens OX=9606 GN=FARSA PE=1 SV=1
876	3031	Q9NWB6|ARGL1_HUMAN	Q9NWB6	ARGLU1	1.72495e-05	38.69	6	6	0	4739700		0.0270082	4.6588e-07	2	2	2	0		33216	Arginine and glutamate-rich protein 1 OS=Homo sapiens OX=9606 GN=ARGLU1 PE=1 SV=1
626	1417	P07195|LDHB_HUMAN	P07195	LDHB	1.7334e-05	132.69	18	18	0	4716600		0.0268766	4.6588e-07	4	3	5	0	Carbamidomethylation	36639	L-lactate dehydrogenase B chain OS=Homo sapiens OX=9606 GN=LDHB PE=1 SV=2
626	1418	tr|A0A5F9ZHM4|A0A5F9ZHM4_HUMAN	A0A5F9ZHM4	LDHB	1.7334e-05	132.69	18	18	0	4716600		0.0268766	4.6588e-07	4	3	5	0	Carbamidomethylation	37413	L-lactate dehydrogenase OS=Homo sapiens OX=9606 GN=LDHB PE=1 SV=1
626	1517	tr|A0A3B3IS95|A0A3B3IS95_HUMAN	A0A3B3IS95		1.7334e-05	132.69	21	21	0	4716600		0.0268766	4.6588e-07	4	3	5	0	Carbamidomethylation	30689	L-lactate dehydrogenase OS=Homo sapiens OX=9606 PE=3 SV=1
846	2543	tr|C9IZY8|C9IZY8_HUMAN	C9IZY8	FMNL2	2.57051e-05	46.72	4	4	0	3180600		0.018124	4.6588e-07	2	2	2	0		53384	Formin-like protein 2 OS=Homo sapiens OX=9606 GN=FMNL2 PE=1 SV=1
846	2544	Q96PY5|FMNL2_HUMAN	Q96PY5	FMNL2	2.57051e-05	46.72	2	2	0	3180600		0.018124	4.6588e-07	2	2	2	0		123321	Formin-like protein 2 OS=Homo sapiens OX=9606 GN=FMNL2 PE=1 SV=3
624	1345	tr|A0A2R8Y6G6|A0A2R8Y6G6_HUMAN	A0A2R8Y6G6	ENO1	2.63225e-05	152.7	19	19	0	3106000		0.0176989	4.6588e-07	5	5	6	0	Carbamidomethylation	47327	2-phospho-D-glycerate hydro-lyase OS=Homo sapiens OX=9606 GN=ENO1 PE=1 SV=1
624	1346	P06733|ENOA_HUMAN	P06733	ENO1	2.63225e-05	152.7	19	19	0	3106000		0.0176989	4.6588e-07	5	5	6	0	Carbamidomethylation	47169	Alpha-enolase OS=Homo sapiens OX=9606 GN=ENO1 PE=1 SV=2
1146	3701	tr|E9PFG7|E9PFG7_HUMAN	E9PFG7	OGDH	2.65697e-05	50.56	1	1	0	3077100		0.0175342	4.6588e-07	1	1	1	0		99016	2-oxoglutarate dehydrogenase mitochondrial OS=Homo sapiens OX=9606 GN=OGDH PE=1 SV=1
1146	3702	tr|A0A0D9SFS3|A0A0D9SFS3_HUMAN	A0A0D9SFS3	OGDH	2.65697e-05	50.56	1	1	0	3077100		0.0175342	4.6588e-07	1	1	1	0		113313	2-oxoglutarate dehydrogenase mitochondrial OS=Homo sapiens OX=9606 GN=OGDH PE=1 SV=1
1146	3703	Q02218|ODO1_HUMAN	Q02218	OGDH	2.65697e-05	50.56	1	1	0	3077100		0.0175342	4.6588e-07	1	1	1	0		115935	2-oxoglutarate dehydrogenase mitochondrial OS=Homo sapiens OX=9606 GN=OGDH PE=1 SV=3
1146	3704	tr|E9PDF2|E9PDF2_HUMAN	E9PDF2	OGDH	2.65697e-05	50.56	1	1	0	3077100		0.0175342	4.6588e-07	1	1	1	0		117244	2-oxoglutarate dehydrogenase mitochondrial OS=Homo sapiens OX=9606 GN=OGDH PE=1 SV=1
1146	3705	tr|E9PCR7|E9PCR7_HUMAN	E9PCR7	OGDH	2.65697e-05	50.56	1	1	0	3077100		0.0175342	4.6588e-07	1	1	1	0		117665	2-oxoglutarate dehydrogenase mitochondrial OS=Homo sapiens OX=9606 GN=OGDH PE=1 SV=1
932	3629	tr|Q5SZ64|Q5SZ64_HUMAN	Q5SZ64	SF3B4	2.69979e-05	56.47	13	13	0	3028300		0.0172562	4.6588e-07	1	1	2	0		20689	Splicing factor 3B subunit 4 (Fragment) OS=Homo sapiens OX=9606 GN=SF3B4 PE=1 SV=1
932	3630	Q15427|SF3B4_HUMAN	Q15427	SF3B4	2.69979e-05	56.47	6	6	0	3028300		0.0172562	4.6588e-07	1	1	2	0		44386	Splicing factor 3B subunit 4 OS=Homo sapiens OX=9606 GN=SF3B4 PE=1 SV=1
405	1661	Q13151|ROA0_HUMAN	Q13151	HNRNPA0	3.61855e-05	109.86	20	20	2	2259400		0.0128747	4.6588e-07	4	3	11	2	Carbamidomethylation	30841	Heterogeneous nuclear ribonucleoprotein A0 OS=Homo sapiens OX=9606 GN=HNRNPA0 PE=1 SV=1
790	1964	P09382|LEG1_HUMAN	P09382	LGALS1	4.19098e-05	93.68	37	37	0	1950800		0.0111163	4.6588e-07	3	3	3	0	Carbamidomethylation	14716	Galectin-1 OS=Homo sapiens OX=9606 GN=LGALS1 PE=1 SV=2
713	1939	tr|C9JW96|C9JW96_HUMAN	C9JW96	PHB	4.2368e-05	108.44	22	22	0	1929700		0.010996	4.6588e-07	3	3	4	0		26892	Prohibitin (Fragment) OS=Homo sapiens OX=9606 GN=PHB PE=1 SV=2
713	1940	P35232|PHB_HUMAN	P35232	PHB1	4.2368e-05	108.44	20	20	0	1929700		0.010996	4.6588e-07	3	3	4	0		29804	Prohibitin OS=Homo sapiens OX=9606 GN=PHB PE=1 SV=1
880	3125	Q15691|MARE1_HUMAN	Q15691	MAPRE1	4.2412e-05	52.15	9	9	0	1927700		0.0109846	4.6588e-07	2	2	3	0		29999	Microtubule-associated protein RP/EB family member 1 OS=Homo sapiens OX=9606 GN=MAPRE1 PE=1 SV=3
700	2246	Q12874|SF3A3_HUMAN	Q12874	SF3A3	4.26132e-05	125.26	12	12	0	1918600		0.0109328	4.6588e-07	3	3	4	0	Carbamidomethylation	58849	Splicing factor 3A subunit 3 OS=Homo sapiens OX=9606 GN=SF3A3 PE=1 SV=1
1122	3495	O95373|IPO7_HUMAN	O95373	IPO7	4.31826e-05	85.55	2	2	0	1893300		0.0107886	4.6588e-07	1	1	1	0		119516	Importin-7 OS=Homo sapiens OX=9606 GN=IPO7 PE=1 SV=1
875	3022	Q15024|EXOS7_HUMAN	Q15024	EXOSC7	4.53579e-05	95.83	12	12	0	1802500		0.0102712	4.6588e-07	2	2	3	0	Carbamidomethylation	31821	Exosome complex component RRP42 OS=Homo sapiens OX=9606 GN=EXOSC7 PE=1 SV=3
350	598	P07900|HS90A_HUMAN	P07900	HSP90AA1	4.6944e-05	160.16	16	16	2	1741600		0.00992417	4.6588e-07	9	6	11	1		84660	Heat shock protein HSP 90-alpha OS=Homo sapiens OX=9606 GN=HSP90AA1 PE=1 SV=5
1042	3107	Q92616|GCN1_HUMAN	Q92616	GCN1	5.05707e-05	64.18	1	1	0	1616700		0.00921245	4.6588e-07	2	2	2	0		292756	eIF-2-alpha kinase activator GCN1 OS=Homo sapiens OX=9606 GN=GCN1 PE=1 SV=6
1079	3583	Q07666|KHDR1_HUMAN	Q07666	KHDRBS1	5.46289e-05	63.99	3	3	0	1496600		0.00852808	4.6588e-07	1	1	1	0		48227	KH domain-containing RNA-binding signal transduction-associated protein 1 OS=Homo sapiens OX=9606 GN=KHDRBS1 PE=1 SV=1
864	2474	Q8IZL8|PELP1_HUMAN	Q8IZL8	PELP1	5.70734e-05	128.37	4	4	0	1432500		0.00816282	4.6588e-07	2	2	2	0	Carbamidomethylation	119700	Proline- glutamic acid- and leucine-rich protein 1 OS=Homo sapiens OX=9606 GN=PELP1 PE=1 SV=2
864	2475	tr|C9JFV4|C9JFV4_HUMAN	C9JFV4	PELP1	5.70734e-05	128.37	4	4	0	1432500		0.00816282	4.6588e-07	2	2	2	0	Carbamidomethylation	124944	Modulator of non-genomic activity of estrogen receptor OS=Homo sapiens OX=9606 GN=PELP1 PE=1 SV=2
719	2146	P31949|S10AB_HUMAN	P31949	S100A11	6.19141e-05	96.99	56	56	0	1320500		0.00752461	4.6588e-07	3	3	4	0	Carbamidomethylation	11740	Protein S100-A11 OS=Homo sapiens OX=9606 GN=S100A11 PE=1 SV=2
781	2493	P05141|ADT2_HUMAN	P05141	SLC25A5	6.25728e-05	89.91	12	12	0	1306600		0.0074454	4.6588e-07	2	2	3	0	Carbamidomethylation	32852	ADP/ATP translocase 2 OS=Homo sapiens OX=9606 GN=SLC25A5 PE=1 SV=7
781	2563	P12235|ADT1_HUMAN	P12235	SLC25A4	6.25728e-05	89.91	12	12	0	1306600		0.0074454	4.6588e-07	2	2	3	0	Carbamidomethylation	33065	ADP/ATP translocase 1 OS=Homo sapiens OX=9606 GN=SLC25A4 PE=1 SV=4
781	2929	tr|V9GYG0|V9GYG0_HUMAN	V9GYG0	SLC25A4	6.25728e-05	89.91	18	18	0	1306600		0.0074454	4.6588e-07	2	2	3	0	Carbamidomethylation	22885	ADP/ATP translocase 1 OS=Homo sapiens OX=9606 GN=SLC25A4 PE=1 SV=1
781	2930	P12236|ADT3_HUMAN	P12236	SLC25A6	6.25728e-05	89.91	12	12	0	1306600		0.0074454	4.6588e-07	2	2	3	0	Carbamidomethylation	32866	ADP/ATP translocase 3 OS=Homo sapiens OX=9606 GN=SLC25A6 PE=1 SV=4
1182	4144	Q9UII2|ATIF1_HUMAN	Q9UII2	ATP5IF1	6.28083e-05	35.69	9	9	0	1301700		0.00741748	4.6588e-07	1	1	1	0		12249	ATPase inhibitor mitochondrial OS=Homo sapiens OX=9606 GN=ATP5IF1 PE=1 SV=1
809	3024	tr|A0A087WZZ9|A0A087WZZ9_HUMAN	A0A087WZZ9	CDK1	6.6324e-05	81.57	12	9	4	1232700		0.0070243	4.6588e-07	2	1	2	1		25836	Cyclin-dependent kinase 1 OS=Homo sapiens OX=9606 GN=CDK1 PE=1 SV=1
809	3025	P06493|CDK1_HUMAN	P06493	CDK1	6.6324e-05	81.57	9	7	3	1232700		0.0070243	4.6588e-07	2	1	2	1		34095	Cyclin-dependent kinase 1 OS=Homo sapiens OX=9606 GN=CDK1 PE=1 SV=3
809	3026	tr|A0A024QZP7|A0A024QZP7_HUMAN	A0A024QZP7	CDK1	6.6324e-05	81.57	9	7	3	1232700		0.0070243	4.6588e-07	2	1	2	1		34081	Cell division cycle 2 G1 to S and G2 to M isoform CRA_a OS=Homo sapiens OX=9606 GN=CDK1 PE=1 SV=1
708	1631	Q8N5K1|CISD2_HUMAN	Q8N5K1	CISD2	7.58771e-05	88.39	36	36	0	1077500		0.00613992	4.6588e-07	4	4	4	0	Carbamidomethylation	15278	CDGSH iron-sulfur domain-containing protein 2 OS=Homo sapiens OX=9606 GN=CISD2 PE=1 SV=1
872	2548	Q02809|PLOD1_HUMAN	Q02809	PLOD1	8.18288e-05	49.27	3	3	0	999130		0.00569335	4.6588e-07	2	2	2	0		83550	Procollagen-lysine 2-oxoglutarate 5-dioxygenase 1 OS=Homo sapiens OX=9606 GN=PLOD1 PE=1 SV=2
1068	3399	P62714|PP2AB_HUMAN	P62714	PPP2CB	8.25985e-05	66.86	7	7	0	989820		0.00564029	4.6588e-07	1	1	1	0	Carbamidomethylation	35575	Serine/threonine-protein phosphatase 2A catalytic subunit beta isoform OS=Homo sapiens OX=9606 GN=PPP2CB PE=1 SV=1
1068	3536	tr|E7ESG8|E7ESG8_HUMAN	E7ESG8	PPP2CA	8.25985e-05	66.86	14	14	0	989820		0.00564029	4.6588e-07	1	1	1	0	Carbamidomethylation	16854	Serine/threonine-protein phosphatase (Fragment) OS=Homo sapiens OX=9606 GN=PPP2CA PE=1 SV=1
1068	3544	P67775|PP2AA_HUMAN	P67775	PPP2CA	8.25985e-05	66.86	7	7	0	989820		0.00564029	4.6588e-07	1	1	1	0	Carbamidomethylation	35594	Serine/threonine-protein phosphatase 2A catalytic subunit alpha isoform OS=Homo sapiens OX=9606 GN=PPP2CA PE=1 SV=1
1128	3570	tr|C9JAZ1|C9JAZ1_HUMAN	C9JAZ1	MTX2	8.51402e-05	65.17	12	12	0	960270		0.00547191	4.6588e-07	1	1	1	0	Carbamidomethylation	25718	Metaxin-2 (Fragment) OS=Homo sapiens OX=9606 GN=MTX2 PE=1 SV=1
1128	3571	O75431|MTX2_HUMAN	O75431	MTX2	8.51402e-05	65.17	10	10	0	960270		0.00547191	4.6588e-07	1	1	1	0	Carbamidomethylation	29763	Metaxin-2 OS=Homo sapiens OX=9606 GN=MTX2 PE=1 SV=1
905	2865	P31942|HNRH3_HUMAN	P31942	HNRNPH3	8.66306e-05	52.49	8	8	0	943750		0.00537777	4.6588e-07	2	1	2	0	Carbamidomethylation	36926	Heterogeneous nuclear ribonucleoprotein H3 OS=Homo sapiens OX=9606 GN=HNRNPH3 PE=1 SV=2
1090	4403	tr|F5H3X6|F5H3X6_HUMAN	F5H3X6	PHB2	9.23022e-05	28.21	5	5	0	885760		0.00504733	4.6588e-07	1	1	1	0		23615	Prohibitin (Fragment) OS=Homo sapiens OX=9606 GN=PHB2 PE=1 SV=2
1090	4404	tr|F5GWA7|F5GWA7_HUMAN	F5GWA7	PHB2	9.23022e-05	28.21	4	4	0	885760		0.00504733	4.6588e-07	1	1	1	0		29227	Prohibitin (Fragment) OS=Homo sapiens OX=9606 GN=PHB2 PE=1 SV=1
1090	4405	tr|F5GY37|F5GY37_HUMAN	F5GY37	PHB2	9.23022e-05	28.21	4	4	0	885760		0.00504733	4.6588e-07	1	1	1	0		29723	Prohibitin OS=Homo sapiens OX=9606 GN=PHB2 PE=1 SV=1
1090	4406	tr|J3KPX7|J3KPX7_HUMAN	J3KPX7	PHB2	9.23022e-05	28.21	4	4	0	885760		0.00504733	4.6588e-07	1	1	1	0		33239	Prohibitin OS=Homo sapiens OX=9606 GN=PHB2 PE=1 SV=2
1090	4407	Q99623|PHB2_HUMAN	Q99623	PHB2	9.23022e-05	28.21	4	4	0	885760		0.00504733	4.6588e-07	1	1	1	0		33296	Prohibitin-2 OS=Homo sapiens OX=9606 GN=PHB2 PE=1 SV=2
785	2886	O15371|EIF3D_HUMAN	O15371	EIF3D	9.4307e-05	70.06	8	8	0	866930		0.00494003	4.6588e-07	2	2	4	0		63973	Eukaryotic translation initiation factor 3 subunit D OS=Homo sapiens OX=9606 GN=EIF3D PE=1 SV=1
844	2420	tr|K7ERF1|K7ERF1_HUMAN	K7ERF1	EIF3K	9.63044e-05	74.78	22	22	0	848950		0.00483757	4.6588e-07	2	2	3	0	Carbamidomethylation	22095	Eukaryotic translation initiation factor 3 subunit K OS=Homo sapiens OX=9606 GN=EIF3K PE=1 SV=1
844	2421	Q9UBQ5|EIF3K_HUMAN	Q9UBQ5	EIF3K	9.63044e-05	74.78	20	20	0	848950		0.00483757	4.6588e-07	2	2	3	0	Carbamidomethylation	25060	Eukaryotic translation initiation factor 3 subunit K OS=Homo sapiens OX=9606 GN=EIF3K PE=1 SV=1
1193	4258	tr|Q32Q12|Q32Q12_HUMAN	Q32Q12	NME1-NME2	0.00010454	31.51	4	4	0	782070		0.00445647	4.6588e-07	1	1	1	0		32642	Nucleoside diphosphate kinase OS=Homo sapiens OX=9606 GN=NME1-NME2 PE=1 SV=1
1049	3243	Q14232|EI2BA_HUMAN	Q14232	EIF2B1	0.000105325	61.62	8	8	0	776240		0.00442325	4.6588e-07	1	1	1	0	Carbamidomethylation	33712	Translation initiation factor eIF-2B subunit alpha OS=Homo sapiens OX=9606 GN=EIF2B1 PE=1 SV=1
1125	3517	Q15388|TOM20_HUMAN	Q15388	TOMM20	0.000111221	72.55	14	14	0	735090		0.00418877	4.6588e-07	1	1	1	0		16298	Mitochondrial import receptor subunit TOM20 homolog OS=Homo sapiens OX=9606 GN=TOMM20 PE=1 SV=1
969	3113	tr|A0A0C4DG40|A0A0C4DG40_HUMAN	A0A0C4DG40	SYNE1	0.000116346	20.42	0	0	0	702710		0.00400425	4.6588e-07	3	3	4	0		1005204	Nesprin-1 OS=Homo sapiens OX=9606 GN=SYNE1 PE=1 SV=1
1043	3130	P13984|T2FB_HUMAN	P13984	GTF2F2	0.000124363	67.34	14	14	0	657410		0.00374612	4.6588e-07	2	2	2	0		28380	General transcription factor IIF subunit 2 OS=Homo sapiens OX=9606 GN=GTF2F2 PE=1 SV=2
838	2331	A1L0T0|HACL2_HUMAN	A1L0T0	ILVBL	0.000129374	53.07	5	5	0	631950		0.00360104	4.6588e-07	3	3	3	0	Carbamidomethylation	67868	2-hydroxyacyl-CoA lyase 2 OS=Homo sapiens OX=9606 GN=ILVBL PE=1 SV=2
241	375	O94973|AP2A2_HUMAN	O94973	AP2A2	0.000135354	164.51	16	15	9	604030		0.00344195	4.6588e-07	12	3	12	7	Carbamidomethylation	103960	AP-2 complex subunit alpha-2 OS=Homo sapiens OX=9606 GN=AP2A2 PE=1 SV=2
868	2495	tr|E9PB51|E9PB51_HUMAN	E9PB51	RBM4	0.000137553	84.07	17	17	0	594370		0.0033869	4.6588e-07	2	2	2	0		26287	RNA-binding protein 4 (Fragment) OS=Homo sapiens OX=9606 GN=RBM4 PE=1 SV=1
868	2496	Q9BWF3|RBM4_HUMAN	Q9BWF3	RBM4	0.000137553	84.07	11	11	0	594370		0.0033869	4.6588e-07	2	2	2	0		40314	RNA-binding protein 4 OS=Homo sapiens OX=9606 GN=RBM4 PE=1 SV=1
1142	3664	O95239|KIF4A_HUMAN	O95239	KIF4A	0.000144239	52.4	1	1	0	566820		0.00322991	4.6588e-07	1	1	1	0		139881	Chromosome-associated kinesin KIF4A OS=Homo sapiens OX=9606 GN=KIF4A PE=1 SV=3
698	2142	Q71UM5|RS27L_HUMAN	Q71UM5	RPS27L	0.00015808	83.24	38	23	25	517190		0.00294711	4.6588e-07	4	1	2	3	Carbamidomethylation	9477	40S ribosomal protein S27-like OS=Homo sapiens OX=9606 GN=RPS27L PE=1 SV=3
698	2143	tr|H0YMV8|H0YMV8_HUMAN	H0YMV8	RPS27L	0.00015808	83.24	32	19	21	517190		0.00294711	4.6588e-07	4	1	2	3	Carbamidomethylation	11346	40S ribosomal protein S27 OS=Homo sapiens OX=9606 GN=RPS27L PE=1 SV=1
1233	4676	tr|E9PAR2|E9PAR2_HUMAN	E9PAR2	CREM	0.000158166	22.99	9	9	0	516910		0.00294551	4.6588e-07	1	1	1	0		10918	cAMP-responsive element modulator OS=Homo sapiens OX=9606 GN=CREM PE=1 SV=1
1233	4677	tr|G5E998|G5E998_HUMAN	G5E998	CREM	0.000158166	22.99	3	3	0	516910		0.00294551	4.6588e-07	1	1	1	0		29449	cAMP-responsive element modulator OS=Homo sapiens OX=9606 GN=CREM PE=1 SV=2
1233	4678	P18846|ATF1_HUMAN	P18846	ATF1	0.000158166	22.99	3	3	0	516910		0.00294551	4.6588e-07	1	1	1	0		29233	Cyclic AMP-dependent transcription factor ATF-1 OS=Homo sapiens OX=9606 GN=ATF1 PE=1 SV=2
1233	4679	P16220|CREB1_HUMAN	P16220	CREB1	0.000158166	22.99	3	3	0	516910		0.00294551	4.6588e-07	1	1	1	0		35136	Cyclic AMP-responsive element-binding protein 1 OS=Homo sapiens OX=9606 GN=CREB1 PE=1 SV=3
1198	4318	Q96JB5|CK5P3_HUMAN	Q96JB5	CDK5RAP3	0.000163388	30.58	6	6	0	500390		0.00285137	4.6588e-07	1	1	1	0		56921	CDK5 regulatory subunit-associated protein 3 OS=Homo sapiens OX=9606 GN=CDK5RAP3 PE=1 SV=2
491	1069	P42167|LAP2B_HUMAN	P42167	TMPO	0.000173771	119.84	16	9	10	470490		0.00268099	4.6588e-07	5	1	5	3		50670	Lamina-associated polypeptide 2 isoforms beta/gamma OS=Homo sapiens OX=9606 GN=TMPO PE=1 SV=2
491	1215	tr|G5E972|G5E972_HUMAN	G5E972	TMPO	0.000173771	119.84	18	10	11	470490		0.00268099	4.6588e-07	5	1	5	3		46307	Lamina-associated polypeptide 2 isoforms beta/gamma OS=Homo sapiens OX=9606 GN=TMPO PE=1 SV=1
792	2147	P0DN76|U2AF5_HUMAN	P0DN76		0.000180091	81.77	18	18	0	453980		0.00258692	4.6588e-07	3	3	3	0	Acetylation (N-term)	27872	Splicing factor U2AF 35 kDa subunit-like protein OS=Homo sapiens OX=9606 GN=U2AF1L5 PE=1 SV=1
792	2148	Q01081|U2AF1_HUMAN	Q01081	U2AF1	0.000180091	81.77	18	18	0	453980		0.00258692	4.6588e-07	3	3	3	0	Acetylation (N-term)	27872	Splicing factor U2AF 35 kDa subunit OS=Homo sapiens OX=9606 GN=U2AF1 PE=1 SV=3
144	463	Q05639|EF1A2_HUMAN	Q05639	EEF1A2	0.000192443	209.38	27	27	22	424840		0.00242087	4.6588e-07	10	1	17	14	Carbamidomethylation	50470	Elongation factor 1-alpha 2 OS=Homo sapiens OX=9606 GN=EEF1A2 PE=1 SV=1
144	464	tr|A0A2U3TZH3|A0A2U3TZH3_HUMAN	A0A2U3TZH3	EEF1A2	0.000192443	209.38	25	25	21	424840		0.00242087	4.6588e-07	10	1	17	14	Carbamidomethylation	54341	Elongation factor 1-alpha OS=Homo sapiens OX=9606 GN=EEF1A2 PE=1 SV=1
1124	3514	tr|Q8WVX6|Q8WVX6_HUMAN	Q8WVX6	WAPAL	0.000194429	73.3	6	6	0	420500		0.00239614	4.6588e-07	1	1	1	0		45561	WAPAL protein OS=Homo sapiens OX=9606 GN=WAPL PE=1 SV=1
1124	3515	tr|F6QZY1|F6QZY1_HUMAN	F6QZY1	WAPL	0.000194429	73.3	5	5	0	420500		0.00239614	4.6588e-07	1	1	1	0		47710	Wings apart-like protein homolog (Fragment) OS=Homo sapiens OX=9606 GN=WAPL PE=1 SV=1
1124	3516	Q7Z5K2|WAPL_HUMAN	Q7Z5K2	WAPL	0.000194429	73.3	2	2	0	420500		0.00239614	4.6588e-07	1	1	1	0		132945	Wings apart-like protein homolog OS=Homo sapiens OX=9606 GN=WAPL PE=1 SV=1
928	3533	Q99436|PSB7_HUMAN	Q99436	PSMB7	0.000196245	67.93	7	7	0	416610		0.00237397	4.6588e-07	1	1	2	0		29965	Proteasome subunit beta type-7 OS=Homo sapiens OX=9606 GN=PSMB7 PE=1 SV=1
1121	3490	tr|H7BZ09|H7BZ09_HUMAN	H7BZ09	ANP32A	0.000200662	88.81	37	37	0	407440		0.00232172	4.6588e-07	1	1	1	0		9188	Acidic leucine-rich nuclear phosphoprotein 32 family member A OS=Homo sapiens OX=9606 GN=ANP32A PE=1 SV=1
1121	3491	tr|H0YN26|H0YN26_HUMAN	H0YN26	ANP32A	0.000200662	88.81	16	16	0	407440		0.00232172	4.6588e-07	1	1	1	0		19997	Acidic leucine-rich nuclear phosphoprotein 32 family member A OS=Homo sapiens OX=9606 GN=ANP32A PE=1 SV=1
1121	3492	P39687|AN32A_HUMAN	P39687	ANP32A	0.000200662	88.81	12	12	0	407440		0.00232172	4.6588e-07	1	1	1	0		28585	Acidic leucine-rich nuclear phosphoprotein 32 family member A OS=Homo sapiens OX=9606 GN=ANP32A PE=1 SV=1
814	3636	Q09161|NCBP1_HUMAN	Q09161	NCBP1	0.000206188	55.44	2	2	0	396520		0.00225949	4.6588e-07	1	1	3	0		91839	Nuclear cap-binding protein subunit 1 OS=Homo sapiens OX=9606 GN=NCBP1 PE=1 SV=1
929	3576	tr|K7EN27|K7EN27_HUMAN	K7EN27	PARK7	0.00021077	64.68	12	12	0	387900		0.00221037	4.6588e-07	1	1	2	0		17002	Maillard deglycase (Fragment) OS=Homo sapiens OX=9606 GN=PARK7 PE=1 SV=1
929	3577	tr|K7ELW0|K7ELW0_HUMAN	K7ELW0	PARK7	0.00021077	64.68	11	11	0	387900		0.00221037	4.6588e-07	1	1	2	0		17910	Parkinson disease protein 7 OS=Homo sapiens OX=9606 GN=PARK7 PE=1 SV=1
929	3578	Q99497|PARK7_HUMAN	Q99497	PARK7	0.00021077	64.68	10	10	0	387900		0.00221037	4.6588e-07	1	1	2	0		19891	Parkinson disease protein 7 OS=Homo sapiens OX=9606 GN=PARK7 PE=1 SV=2
969	4606	tr|E7ENN3|E7ENN3_HUMAN	E7ENN3		0.000219201	20.42	0	0	0	372980		0.00212535	4.6588e-07	2	2	3	0		964863	Nesprin-1 OS=Homo sapiens OX=9606 GN=SYNE1 PE=1 SV=2
969	4620	Q8NF91|SYNE1_HUMAN	Q8NF91	SYNE1	0.000219201	20.42	0	0	0	372980		0.00212535	4.6588e-07	2	2	3	0		1011108	Nesprin-1 OS=Homo sapiens OX=9606 GN=SYNE1 PE=1 SV=4
1086	4312	tr|E9PNA1|E9PNA1_HUMAN	E9PNA1	B3GAT3	0.000223436	26.17	4	4	0	365910		0.00208507	4.6588e-07	1	1	1	0		24482	Galactosylgalactosylxylosylprotein 3-beta-glucuronosyltransferase (Fragment) OS=Homo sapiens OX=9606 GN=B3GAT3 PE=1 SV=1
1086	4313	tr|G3V150|G3V150_HUMAN	G3V150	B3GAT3	0.000223436	26.17	3	3	0	365910		0.00208507	4.6588e-07	1	1	1	0		34963	Galactosylgalactosylxylosylprotein 3-beta-glucuronosyltransferase OS=Homo sapiens OX=9606 GN=B3GAT3 PE=1 SV=1
1086	4314	O94766|B3GA3_HUMAN	O94766	B3GAT3	0.000223436	26.17	3	3	0	365910		0.00208507	4.6588e-07	1	1	1	0		37122	Galactosylgalactosylxylosylprotein 3-beta-glucuronosyltransferase 3 OS=Homo sapiens OX=9606 GN=B3GAT3 PE=1 SV=2
911	2912	O75937|DNJC8_HUMAN	O75937	DNAJC8	0.000226012	43.03	9	6	3	361740		0.0020613	4.6588e-07	2	1	1	1		29842	DnaJ homolog subfamily C member 8 OS=Homo sapiens OX=9606 GN=DNAJC8 PE=1 SV=2
842	2398	Q9UBD5|ORC3_HUMAN	Q9UBD5	ORC3	0.000230141	107.2	6	6	0	355250		0.00202432	4.6588e-07	2	2	2	0	Carbamidomethylation	82254	Origin recognition complex subunit 3 OS=Homo sapiens OX=9606 GN=ORC3 PE=1 SV=1
1094	4499	tr|B1APK8|B1APK8_HUMAN	B1APK8	ZNF678	0.000248315	25.91	4	4	0	329250		0.00187617	4.6588e-07	1	1	1	0		26679	Zinc finger protein 678 (Fragment) OS=Homo sapiens OX=9606 GN=ZNF678 PE=1 SV=1
1094	4500	tr|A0A1W2PRC0|A0A1W2PRC0_HUMAN	A0A1W2PRC0	ZNF253	0.000248315	25.91	3	3	0	329250		0.00187617	4.6588e-07	1	1	1	0		31798	Zinc finger protein 253 OS=Homo sapiens OX=9606 GN=ZNF253 PE=1 SV=1
1094	4501	tr|A0A1W2PNY2|A0A1W2PNY2_HUMAN	A0A1W2PNY2	ZNF93	0.000248315	25.91	3	3	0	329250		0.00187617	4.6588e-07	1	1	1	0		38647	Zinc finger protein 93 OS=Homo sapiens OX=9606 GN=ZNF93 PE=1 SV=1
1094	4502	tr|A0A087WWI3|A0A087WWI3_HUMAN	A0A087WWI3	ZNF568	0.000248315	25.91	2	2	0	329250		0.00187617	4.6588e-07	1	1	1	0		43749	Zinc finger protein 568 OS=Homo sapiens OX=9606 GN=ZNF568 PE=1 SV=1
1094	4504	tr|A0A0C4DFR4|A0A0C4DFR4_HUMAN	A0A0C4DFR4	ZNF529	0.000248315	25.91	2	2	0	329250		0.00187617	4.6588e-07	1	1	1	0		53694	Zinc finger protein 529 OS=Homo sapiens OX=9606 GN=ZNF529 PE=1 SV=1
1094	4505	tr|G3XAE0|G3XAE0_HUMAN	G3XAE0	ZNF766	0.000248315	25.91	2	2	0	329250		0.00187617	4.6588e-07	1	1	1	0		54452	Zinc finger protein 766 OS=Homo sapiens OX=9606 GN=ZNF766 PE=1 SV=1
1094	4508	tr|B9EG95|B9EG95_HUMAN	B9EG95	ZNF682	0.000248315	25.91	2	2	0	329250		0.00187617	4.6588e-07	1	1	1	0		59133	ZNF682 protein OS=Homo sapiens OX=9606 GN=ZNF682 PE=1 SV=1
1094	4509	tr|M0R0F3|M0R0F3_HUMAN	M0R0F3	ZNF841	0.000248315	25.91	2	2	0	329250		0.00187617	4.6588e-07	1	1	1	0		58926	Zinc finger protein 841 (Fragment) OS=Homo sapiens OX=9606 GN=ZNF841 PE=1 SV=1
1094	4510	tr|A0A087WUV0|A0A087WUV0_HUMAN	A0A087WUV0		0.000248315	25.91	2	2	0	329250		0.00187617	4.6588e-07	1	1	1	0		59574	Uncharacterized protein OS=Homo sapiens OX=9606 PE=1 SV=1
1094	4511	Q8NF99|ZN397_HUMAN	Q8NF99	ZNF397	0.000248315	25.91	2	2	0	329250		0.00187617	4.6588e-07	1	1	1	0		61139	Zinc finger protein 397 OS=Homo sapiens OX=9606 GN=ZNF397 PE=1 SV=2
1094	4514	P17022|ZNF18_HUMAN	P17022	ZNF18	0.000248315	25.91	2	2	0	329250		0.00187617	4.6588e-07	1	1	1	0		62288	Zinc finger protein 18 OS=Homo sapiens OX=9606 GN=ZNF18 PE=1 SV=2
1094	4515	tr|K7EK80|K7EK80_HUMAN	K7EK80	ZNF540	0.000248315	25.91	2	2	0	329250		0.00187617	4.6588e-07	1	1	1	0		64296	Zinc finger protein 540 (Fragment) OS=Homo sapiens OX=9606 GN=ZNF540 PE=4 SV=1
1094	4516	tr|M0QXU9|M0QXU9_HUMAN	M0QXU9	ZNF160	0.000248315	25.91	2	2	0	329250		0.00187617	4.6588e-07	1	1	1	0		64116	Zinc finger protein 160 (Fragment) OS=Homo sapiens OX=9606 GN=ZNF160 PE=1 SV=1
1094	4517	Q2M3W8|ZN181_HUMAN	Q2M3W8	ZNF181	0.000248315	25.91	2	2	0	329250		0.00187617	4.6588e-07	1	1	1	0		65842	Zinc finger protein 181 OS=Homo sapiens OX=9606 GN=ZNF181 PE=1 SV=1
1094	4518	A6NK75|ZNF98_HUMAN	A6NK75	ZNF98	0.000248315	25.91	2	2	0	329250		0.00187617	4.6588e-07	1	1	1	0		65799	Zinc finger protein 98 OS=Homo sapiens OX=9606 GN=ZNF98 PE=2 SV=4
1094	4519	Q2M3X9|ZN674_HUMAN	Q2M3X9	ZNF674	0.000248315	25.91	2	2	0	329250		0.00187617	4.6588e-07	1	1	1	0		67199	Zinc finger protein 674 OS=Homo sapiens OX=9606 GN=ZNF674 PE=2 SV=1
1094	4520	Q96NL3|ZN599_HUMAN	Q96NL3	ZNF599	0.000248315	25.91	2	2	0	329250		0.00187617	4.6588e-07	1	1	1	0		67492	Zinc finger protein 599 OS=Homo sapiens OX=9606 GN=ZNF599 PE=1 SV=1
1094	4521	Q03938|ZNF90_HUMAN	Q03938	ZNF90	0.000248315	25.91	1	1	0	329250		0.00187617	4.6588e-07	1	1	1	0		69058	Zinc finger protein 90 OS=Homo sapiens OX=9606 GN=ZNF90 PE=2 SV=3
1094	4522	O43309|ZSC12_HUMAN	O43309	ZSCAN12	0.000248315	25.91	1	1	0	329250		0.00187617	4.6588e-07	1	1	1	0		70222	Zinc finger and SCAN domain-containing protein 12 OS=Homo sapiens OX=9606 GN=ZSCAN12 PE=1 SV=1
1094	4523	Q6ZN06|ZN813_HUMAN	Q6ZN06	ZNF813	0.000248315	25.91	1	1	0	329250		0.00187617	4.6588e-07	1	1	1	0		71721	Zinc finger protein 813 OS=Homo sapiens OX=9606 GN=ZNF813 PE=2 SV=2
1094	4524	P35789|ZNF93_HUMAN	P35789	ZNF93	0.000248315	25.91	1	1	0	329250		0.00187617	4.6588e-07	1	1	1	0		70971	Zinc finger protein 93 OS=Homo sapiens OX=9606 GN=ZNF93 PE=2 SV=4
1094	4525	Q8N972|ZN709_HUMAN	Q8N972	ZNF709	0.000248315	25.91	1	1	0	329250		0.00187617	4.6588e-07	1	1	1	0		74652	Zinc finger protein 709 OS=Homo sapiens OX=9606 GN=ZNF709 PE=2 SV=1
1094	4526	Q16587|ZNF74_HUMAN	Q16587	ZNF74	0.000248315	25.91	1	1	0	329250		0.00187617	4.6588e-07	1	1	1	0		72207	Zinc finger protein 74 OS=Homo sapiens OX=9606 GN=ZNF74 PE=1 SV=3
1094	4527	Q96N22|ZN681_HUMAN	Q96N22	ZNF681	0.000248315	25.91	1	1	0	329250		0.00187617	4.6588e-07	1	1	1	0		75060	Zinc finger protein 681 OS=Homo sapiens OX=9606 GN=ZNF681 PE=2 SV=2
1094	4529	Q02386|ZNF45_HUMAN	Q02386	ZNF45	0.000248315	25.91	1	1	0	329250		0.00187617	4.6588e-07	1	1	1	0		78242	Zinc finger protein 45 OS=Homo sapiens OX=9606 GN=ZNF45 PE=1 SV=2
1094	4530	tr|J3KQC8|J3KQC8_HUMAN	J3KQC8	ZNF544	0.000248315	25.91	1	1	0	329250		0.00187617	4.6588e-07	1	1	1	0		78568	Zinc finger protein 544 OS=Homo sapiens OX=9606 GN=ZNF544 PE=1 SV=1
1094	4531	Q8TAQ5|ZN420_HUMAN	Q8TAQ5	ZNF420	0.000248315	25.91	1	1	0	329250		0.00187617	4.6588e-07	1	1	1	0		80247	Zinc finger protein 420 OS=Homo sapiens OX=9606 GN=ZNF420 PE=1 SV=1
1094	4532	Q96SK3|ZN607_HUMAN	Q96SK3	ZNF607	0.000248315	25.91	1	1	0	329250		0.00187617	4.6588e-07	1	1	1	0		80507	Zinc finger protein 607 OS=Homo sapiens OX=9606 GN=ZNF607 PE=1 SV=3
1094	4533	tr|H9KV89|H9KV89_HUMAN	H9KV89	ZNF615	0.000248315	25.91	1	1	0	329250		0.00187617	4.6588e-07	1	1	1	0		84452	Zinc finger protein 615 OS=Homo sapiens OX=9606 GN=ZNF615 PE=1 SV=1
1094	4534	tr|A0A0A0MR41|A0A0A0MR41_HUMAN	A0A0A0MR41	ZNF726	0.000248315	25.91	1	1	0	329250		0.00187617	4.6588e-07	1	1	1	0		85496	Zinc finger protein 726 OS=Homo sapiens OX=9606 GN=ZNF726 PE=4 SV=1
1094	4535	A6NNF4|ZN726_HUMAN	A6NNF4	ZNF726	0.000248315	25.91	1	1	0	329250		0.00187617	4.6588e-07	1	1	1	0		85539	Zinc finger protein 726 OS=Homo sapiens OX=9606 GN=ZNF726 PE=1 SV=4
1094	4536	tr|A0A087X254|A0A087X254_HUMAN	A0A087X254	ZNF615	0.000248315	25.91	1	1	0	329250		0.00187617	4.6588e-07	1	1	1	0		84517	Zinc finger protein 615 OS=Homo sapiens OX=9606 GN=ZNF615 PE=1 SV=1
1094	4537	Q8TF39|ZN483_HUMAN	Q8TF39	ZNF483	0.000248315	25.91	1	1	0	329250		0.00187617	4.6588e-07	1	1	1	0		85098	Zinc finger protein 483 OS=Homo sapiens OX=9606 GN=ZNF483 PE=1 SV=3
1094	4538	Q9P0L1|ZKSC7_HUMAN	Q9P0L1	ZKSCAN7	0.000248315	25.91	1	1	0	329250		0.00187617	4.6588e-07	1	1	1	0		85033	Zinc finger protein with KRAB and SCAN domains 7 OS=Homo sapiens OX=9606 GN=ZKSCAN7 PE=1 SV=2
1094	4539	Q52M93|Z585B_HUMAN	Q52M93	ZNF585B	0.000248315	25.91	1	1	0	329250		0.00187617	4.6588e-07	1	1	1	0		88066	Zinc finger protein 585B OS=Homo sapiens OX=9606 GN=ZNF585B PE=2 SV=1
1094	4540	Q6ZN19|ZN841_HUMAN	Q6ZN19	ZNF841	0.000248315	25.91	1	1	0	329250		0.00187617	4.6588e-07	1	1	1	0		93148	Zinc finger protein 841 OS=Homo sapiens OX=9606 GN=ZNF841 PE=1 SV=1
1094	4541	tr|M0QY24|M0QY24_HUMAN	M0QY24	ZNF546	0.000248315	25.91	1	1	0	329250		0.00187617	4.6588e-07	1	1	1	0		95512	Zinc finger protein 546 OS=Homo sapiens OX=9606 GN=ZNF546 PE=1 SV=1
1094	4542	tr|A0A087WSW2|A0A087WSW2_HUMAN	A0A087WSW2	ZNF43	0.000248315	25.91	1	1	0	329250		0.00187617	4.6588e-07	1	1	1	0		95104	Zinc finger protein 43 OS=Homo sapiens OX=9606 GN=ZNF43 PE=1 SV=1
1094	4543	tr|A0A087WYK5|A0A087WYK5_HUMAN	A0A087WYK5	ZNF107	0.000248315	25.91	1	1	0	329250		0.00187617	4.6588e-07	1	1	1	0		95268	Zinc finger protein 107 OS=Homo sapiens OX=9606 GN=ZNF107 PE=1 SV=1
1094	4544	Q9UJW7|ZN229_HUMAN	Q9UJW7	ZNF229	0.000248315	25.91	1	1	0	329250		0.00187617	4.6588e-07	1	1	1	0		93707	Zinc finger protein 229 OS=Homo sapiens OX=9606 GN=ZNF229 PE=1 SV=3
1094	4545	tr|A0A0B4J2G0|A0A0B4J2G0_HUMAN	A0A0B4J2G0	ZNF107	0.000248315	25.91	1	1	0	329250		0.00187617	4.6588e-07	1	1	1	0		98955	Zinc finger protein 107 OS=Homo sapiens OX=9606 GN=ZNF107 PE=1 SV=1
1094	4546	A8MXY4|ZNF99_HUMAN	A8MXY4	ZNF99	0.000248315	25.91	1	1	0	329250		0.00187617	4.6588e-07	1	1	1	0		100791	Zinc finger protein 99 OS=Homo sapiens OX=9606 GN=ZNF99 PE=2 SV=3
1094	4547	Q8N4W9|ZN808_HUMAN	Q8N4W9	ZNF808	0.000248315	25.91	1	1	0	329250		0.00187617	4.6588e-07	1	1	1	0		104825	Zinc finger protein 808 OS=Homo sapiens OX=9606 GN=ZNF808 PE=1 SV=2
1094	4552	tr|A0A075B7G2|A0A075B7G2_HUMAN	A0A075B7G2	ZNF208	0.000248315	25.91	1	1	0	329250		0.00187617	4.6588e-07	1	1	1	0		134394	Zinc finger protein 208 OS=Homo sapiens OX=9606 GN=ZNF208 PE=4 SV=2
1094	4556	O43345|ZN208_HUMAN	O43345	ZNF208	0.000248315	25.91	1	1	0	329250		0.00187617	4.6588e-07	1	1	1	0		147487	Zinc finger protein 208 OS=Homo sapiens OX=9606 GN=ZNF208 PE=2 SV=2
1094	4557	O15090|ZN536_HUMAN	O15090	ZNF536	0.000248315	25.91	1	1	0	329250		0.00187617	4.6588e-07	1	1	1	0		141417	Zinc finger protein 536 OS=Homo sapiens OX=9606 GN=ZNF536 PE=1 SV=3
1094	4564	Q9UL36|ZN236_HUMAN	Q9UL36	ZNF236	0.000248315	25.91	0	0	0	329250		0.00187617	4.6588e-07	1	1	1	0		203702	Zinc finger protein 236 OS=Homo sapiens OX=9606 GN=ZNF236 PE=1 SV=2
1094	4565	tr|J9JID5|J9JID5_HUMAN	J9JID5	ZNF236	0.000248315	25.91	0	0	0	329250		0.00187617	4.6588e-07	1	1	1	0		203845	Zinc finger protein 236 OS=Homo sapiens OX=9606 GN=ZNF236 PE=1 SV=1
908	2889	O75844|FACE1_HUMAN	O75844	ZMPSTE24	0.000252994	44.64	5	5	0	323160		0.00184146	4.6588e-07	2	2	2	0		54813	CAAX prenyl protease 1 homolog OS=Homo sapiens OX=9606 GN=ZMPSTE24 PE=1 SV=2
1091	4424	tr|A0A087WTA8|A0A087WTA8_HUMAN	A0A087WTA8	COL1A2	0.000277492	25.06	1	1	0	294630		0.00167889	4.6588e-07	1	1	1	0		129151	Collagen alpha-2(I) chain OS=Homo sapiens OX=9606 GN=COL1A2 PE=1 SV=1
1091	4425	P08123|CO1A2_HUMAN	P08123	COL1A2	0.000277492	25.06	1	1	0	294630		0.00167889	4.6588e-07	1	1	1	0		129314	Collagen alpha-2(I) chain OS=Homo sapiens OX=9606 GN=COL1A2 PE=1 SV=7
1162	3891	tr|J3QS27|J3QS27_HUMAN	J3QS27	ZNF207	0.00028203	43.15	28	28	0	289890		0.00165188	4.6588e-07	1	1	1	0		5366	BUB3-interacting and GLEBS motif-containing protein ZNF207 (Fragment) OS=Homo sapiens OX=9606 GN=ZNF207 PE=1 SV=1
1162	3892	tr|J3KTL1|J3KTL1_HUMAN	J3KTL1	ZNF207	0.00028203	43.15	18	18	0	289890		0.00165188	4.6588e-07	1	1	1	0		8545	BUB3-interacting and GLEBS motif-containing protein ZNF207 (Fragment) OS=Homo sapiens OX=9606 GN=ZNF207 PE=1 SV=1
1162	3893	tr|J3KRB6|J3KRB6_HUMAN	J3KRB6	ZNF207	0.00028203	43.15	14	14	0	289890		0.00165188	4.6588e-07	1	1	1	0		10574	BUB3-interacting and GLEBS motif-containing protein ZNF207 (Fragment) OS=Homo sapiens OX=9606 GN=ZNF207 PE=1 SV=1
1162	3894	tr|J3KRW6|J3KRW6_HUMAN	J3KRW6	ZNF207	0.00028203	43.15	14	14	0	289890		0.00165188	4.6588e-07	1	1	1	0		10768	BUB3-interacting and GLEBS motif-containing protein ZNF207 (Fragment) OS=Homo sapiens OX=9606 GN=ZNF207 PE=1 SV=8
1162	3895	tr|H0Y3M2|H0Y3M2_HUMAN	H0Y3M2	ZNF207	0.00028203	43.15	7	7	0	289890		0.00165188	4.6588e-07	1	1	1	0		21296	BUB3-interacting and GLEBS motif-containing protein ZNF207 (Fragment) OS=Homo sapiens OX=9606 GN=ZNF207 PE=1 SV=2
1162	3897	O43670|ZN207_HUMAN	O43670	ZNF207	0.00028203	43.15	3	3	0	289890		0.00165188	4.6588e-07	1	1	1	0		50751	BUB3-interacting and GLEBS motif-containing protein ZNF207 OS=Homo sapiens OX=9606 GN=ZNF207 PE=1 SV=1
1162	3898	tr|J3QRS9|J3QRS9_HUMAN	J3QRS9	ZNF207	0.00028203	43.15	3	3	0	289890		0.00165188	4.6588e-07	1	1	1	0		52542	BUB3-interacting and GLEBS motif-containing protein ZNF207 OS=Homo sapiens OX=9606 GN=ZNF207 PE=1 SV=1
1162	3899	tr|X6R4W8|X6R4W8_HUMAN	X6R4W8	ZNF207	0.00028203	43.15	3	3	0	289890		0.00165188	4.6588e-07	1	1	1	0		52659	BUB3-interacting and GLEBS motif-containing protein ZNF207 OS=Homo sapiens OX=9606 GN=ZNF207 PE=1 SV=1
273	992	P12035|K2C3_HUMAN	P12035	KRT3	0.000282137	108.82	8	8	4	289780		0.00165125	4.6588e-07	7	1	10	6		64417	Keratin type II cytoskeletal 3 OS=Homo sapiens OX=9606 GN=KRT3 PE=1 SV=3
1123	3503	Q13416|ORC2_HUMAN	Q13416	ORC2	0.000282771	76.51	4	4	0	289130		0.00164755	4.6588e-07	1	1	1	0		65972	Origin recognition complex subunit 2 OS=Homo sapiens OX=9606 GN=ORC2 PE=1 SV=2
1092	4485	Q8N3C0|ASCC3_HUMAN	Q8N3C0	ASCC3	0.000297344	26.19	1	1	0	274960		0.00156681	4.6588e-07	1	1	1	0		251458	Activating signal cointegrator 1 complex subunit 3 OS=Homo sapiens OX=9606 GN=ASCC3 PE=1 SV=3
1098	4682	Q8IY17|PLPL6_HUMAN	Q8IY17	PNPLA6	0.000300436	22.13	1	1	0	272130		0.00155068	4.6588e-07	1	1	1	0		150953	Patatin-like phospholipase domain-containing protein 6 OS=Homo sapiens OX=9606 GN=PNPLA6 PE=1 SV=3
1017	3111	tr|Q5JR04|Q5JR04_HUMAN	Q5JR04	MOV10	0.000301322	73.61	3	3	0	271330		0.00154612	4.6588e-07	1	1	1	0	Carbamidomethylation	107210	RNA helicase OS=Homo sapiens OX=9606 GN=MOV10 PE=1 SV=1
1017	3112	Q9HCE1|MOV10_HUMAN	Q9HCE1	MOV10	0.000301322	73.61	3	3	0	271330		0.00154612	4.6588e-07	1	1	1	0	Carbamidomethylation	113671	Helicase MOV-10 OS=Homo sapiens OX=9606 GN=MOV10 PE=1 SV=2
1175	4012	P09525|ANXA4_HUMAN	P09525	ANXA4	0.000302671	38.86	4	4	0	270120		0.00153923	4.6588e-07	1	1	1	0		35883	Annexin A4 OS=Homo sapiens OX=9606 GN=ANXA4 PE=1 SV=4
1156	3829	tr|A0A2R8Y713|A0A2R8Y713_HUMAN	A0A2R8Y713	MSH2	0.000304532	46.86	12	12	0	268470		0.00152982	4.6588e-07	1	1	1	0		18654	DNA mismatch repair protein Msh2 (Fragment) OS=Homo sapiens OX=9606 GN=MSH2 PE=1 SV=1
1156	3830	tr|A0A2R8YFH0|A0A2R8YFH0_HUMAN	A0A2R8YFH0	MSH2	0.000304532	46.86	2	2	0	268470		0.00152982	4.6588e-07	1	1	1	0		102858	DNA mismatch repair protein OS=Homo sapiens OX=9606 GN=MSH2 PE=1 SV=1
1156	3831	tr|E9PHA6|E9PHA6_HUMAN	E9PHA6	MSH2	0.000304532	46.86	2	2	0	268470		0.00152982	4.6588e-07	1	1	1	0		103187	DNA mismatch repair protein OS=Homo sapiens OX=9606 GN=MSH2 PE=1 SV=1
1156	3832	tr|A0A2R8Y6P0|A0A2R8Y6P0_HUMAN	A0A2R8Y6P0	MSH2	0.000304532	46.86	2	2	0	268470		0.00152982	4.6588e-07	1	1	1	0		103386	DNA mismatch repair protein OS=Homo sapiens OX=9606 GN=MSH2 PE=1 SV=1
1156	3833	P43246|MSH2_HUMAN	P43246	MSH2	0.000304532	46.86	2	2	0	268470		0.00152982	4.6588e-07	1	1	1	0		104743	DNA mismatch repair protein Msh2 OS=Homo sapiens OX=9606 GN=MSH2 PE=1 SV=1
1156	3834	tr|A0A2R8YG02|A0A2R8YG02_HUMAN	A0A2R8YG02	MSH2	0.000304532	46.86	2	2	0	268470		0.00152982	4.6588e-07	1	1	1	0		105079	DNA mismatch repair protein OS=Homo sapiens OX=9606 GN=MSH2 PE=1 SV=1
1137	3633	P56192|SYMC_HUMAN	P56192	MARS1	0.000305328	55.69	3	3	0	267770		0.00152583	4.6588e-07	1	1	1	0		101116	Methionine--tRNA ligase cytoplasmic OS=Homo sapiens OX=9606 GN=MARS1 PE=1 SV=2
1147	3710	tr|E7EU85|E7EU85_HUMAN	E7EU85	FXR1	0.000308647	49.3	5	5	0	264890		0.00150942	4.6588e-07	1	1	1	0		50991	Fragile X mental retardation syndrome-related protein 1 OS=Homo sapiens OX=9606 GN=FXR1 PE=1 SV=1
1147	3711	tr|E9PFF5|E9PFF5_HUMAN	E9PFF5	FXR1	0.000308647	49.3	4	4	0	264890		0.00150942	4.6588e-07	1	1	1	0		55106	Fragile X mental retardation syndrome-related protein 1 OS=Homo sapiens OX=9606 GN=FXR1 PE=1 SV=1
1147	3712	tr|B4DXZ6|B4DXZ6_HUMAN	B4DXZ6	FXR1	0.000308647	49.3	3	3	0	264890		0.00150942	4.6588e-07	1	1	1	0		68327	Fragile X mental retardation syndrome-related protein 1 OS=Homo sapiens OX=9606 GN=FXR1 PE=1 SV=1
[truncated: 212 more rows]
